# Supplementary material for: Novel insights into the molecular mechanisms underlying risk of colorectal cancer from smoking and red/processed meat carcinogens by modeling exposure in normal colon organoids
Source: Oncotarget. 2021 Sep 14;12(19):1863–77. doi: 10.18632/oncotarget.28058 (PMC8448508; doi:10.18632/oncotarget.28058)
Supplement: Supplementary file 2 [file oncotarget-12-1863-s002.xlsx]

## Sheet: SupplementaryFile1
Supplementary File 1: Summary mapping statistics for each sample used within the colon organoid study
Sample	P1083RMC	P1083RM	P1096RMC	P1096RM	P1109RMC	P1109RM	P1128LMC	P1128LM	P1138LMC	P1138LM	P1152LMC	P1152LM	P1151LMC	P1151LM	P1168RMC	P1168RM	P1208LMC	P1208LM	P1212RMC	P1212RM	P1218LMC	P1218LM	P1181LMC	P1181LM	P1210RMC	P1210RM	P1236RMC	P1236RM	P1055LMC	P1055LM	P1082LMC	P1082LM	P1122LMC	P1122LM	P1155LMC	P1155LM	P1170LMC	P1170LM	P1153RMC	P1153RM	P1119RMC	P1119RM	P1174RMC	P1174RM	P1157RMC	P1157RM	P1229LMC	P1229LM	P1074RMC
Mapping Rate	0.99426	0.986937	0.991773	0.990548	0.986056	0.98187	0.990322	0.99035	0.992963	0.991595	0.991286	0.990872	0.989747	0.989179	0.996319	0.995822	0.996071	0.995226	0.995947	0.996488	0.996183	0.996123	0.995407	0.994975	0.995959	0.995642	0.994379	0.995358	0.995374	0.996339	0.992982	0.993053	0.991408	0.99391	0.99585	0.994073	0.993611	0.992279	0.989805	0.993325	0.994309	0.994261	0.991827	0.994514	0.99013	0.990672	0.992872	0.991465	0.9948
Unique Rate of Mapped	0.762061	0.775319	0.739257	0.730687	0.784208	0.743881	0.764095	0.758664	0.770524	0.766369	0.750952	0.767111	0.751736	0.753342	0.755023	0.763382	0.756146	0.770511	0.791562	0.772467	0.764506	0.741907	0.738301	0.706608	0.752486	0.771993	0.733245	0.705641	0.729457	0.735738	0.717024	0.737422	0.75413	0.739639	0.753234	0.726474	0.755113	0.765123	0.742727	0.71316	0.768093	0.735361	0.759906	0.77006	0.705551	0.726473	0.718274	0.712634	0.714379
Duplicate Rate of Mapped	0.237939	0.224681	0.260743	0.269313	0.215792	0.256119	0.235905	0.241336	0.229476	0.233631	0.249048	0.232889	0.248264	0.246658	0.244977	0.236618	0.243854	0.229489	0.208438	0.227533	0.235494	0.258093	0.261699	0.293392	0.247514	0.228007	0.266755	0.294359	0.270543	0.264262	0.282976	0.262578	0.24587	0.260361	0.246766	0.273526	0.244887	0.234877	0.257273	0.28684	0.231907	0.264639	0.240094	0.22994	0.294449	0.273527	0.281726	0.287366	0.285621
Duplicate Rate of Mapped, excluding Globins	0.237939	0.224681	0.260743	0.269313	0.215792	0.256119	0.235905	0.241336	0.229476	0.233632	0.249048	0.232889	0.248264	0.246658	0.244977	0.236618	0.243854	0.229489	0.208438	0.227533	0.235494	0.258093	0.261699	0.293392	0.247514	0.228007	0.266755	0.29436	0.270543	0.264262	0.282976	0.262578	0.24587	0.260361	0.246766	0.273526	0.244887	0.234877	0.257273	0.28684	0.231907	0.264639	0.240094	0.22994	0.294449	0.273527	0.281726	0.287366	0.285621
Base Mismatch	0.00219197	0.00232322	0.00212564	0.00226957	0.00232345	0.00244757	0.00217418	0.00220934	0.00224494	0.00228634	0.00213001	0.00222881	0.00214307	0.0021591	0.00215831	0.00216939	0.00203101	0.00200028	0.0020015	0.00208171	0.00244764	0.00245033	0.00235225	0.00232441	0.00211179	0.00210714	0.00210486	0.00210741	0.00231063	0.00218397	0.00206395	0.00209706	0.00222737	0.0021481	0.00220687	0.00222007	0.00215193	0.00215843	0.00219382	0.00216079	0.00219586	0.00224351	0.00227493	0.00223855	0.00214466	0.00223379	0.00213825	0.00203428	0.002009
End 1 Mapping Rate	0.995234	0.991584	0.994286	0.993975	0.988876	0.994174	0.992813	0.993265	0.994262	0.993603	0.994437	0.994538	0.993476	0.991926	0.996942	0.996857	0.996718	0.996384	0.996937	0.997136	0.996619	0.996877	0.99594	0.99519	0.996357	0.996067	0.994993	0.996159	0.996032	0.996949	0.994325	0.993223	0.991512	0.994706	0.996387	0.994258	0.993994	0.993118	0.990733	0.99401	0.994946	0.995396	0.993822	0.995179	0.990796	0.990173	0.993758	0.992135	0.995744
End 2 Mapping Rate	0.993286	0.982291	0.98926	0.987122	0.983237	0.969567	0.98783	0.987435	0.991663	0.989587	0.988136	0.987206	0.986018	0.986431	0.995696	0.994788	0.995425	0.994068	0.994957	0.99584	0.995747	0.995369	0.994875	0.994761	0.995561	0.995216	0.993766	0.994556	0.994716	0.995729	0.991639	0.992883	0.991305	0.993114	0.995313	0.993888	0.993228	0.99144	0.988877	0.99264	0.993672	0.993126	0.989832	0.993849	0.989463	0.99117	0.991987	0.990795	0.993857
End 1 Mismatch Rate	0.00219305	0.00223737	0.00210762	0.00211068	0.00227687	0.00232472	0.0021504	0.00218329	0.00222653	0.00227778	0.00211949	0.00217254	0.00209869	0.00213077	0.00217261	0.00215114	0.00204381	0.00204443	0.0020393	0.0021244	0.00249972	0.00250903	0.002374	0.00238349	0.00214147	0.00214547	0.00211863	0.00209063	0.00230189	0.00219087	0.00208973	0.00214557	0.00223777	0.00216933	0.00225237	0.00222766	0.00216897	0.00217089	0.00218362	0.00220269	0.00217635	0.00220301	0.00221836	0.00225423	0.00214091	0.00217593	0.00207047	0.00207435	0.00205288
End 2 Mismatch Rate	0.00219089	0.00240987	0.00214375	0.00242955	0.00237029	0.00257355	0.00219809	0.00223556	0.0022634	0.00229494	0.00214059	0.00228551	0.00218779	0.00218759	0.002144	0.00218768	0.0020182	0.00195602	0.00196362	0.00203896	0.00239551	0.00239154	0.00233047	0.0022653	0.00208207	0.00206877	0.00209107	0.00212421	0.00231939	0.00217706	0.00203811	0.00204853	0.00221696	0.00212684	0.00216133	0.00221247	0.00213487	0.00214594	0.00220403	0.00211884	0.0022154	0.0022841	0.00233173	0.00222284	0.00214841	0.0022916	0.00220614	0.00199415	0.00196504
Expression Profiling Efficiency	0.91952	0.908979	0.917631	0.922032	0.916942	0.906517	0.908646	0.918038	0.927775	0.926877	0.921214	0.917612	0.913288	0.913806	0.908786	0.914089	0.911125	0.914196	0.895148	0.899814	0.905938	0.900493	0.910472	0.926208	0.900202	0.89744	0.903761	0.901197	0.881545	0.891195	0.887868	0.879844	0.886253	0.894433	0.894617	0.895179	0.87787	0.890025	0.885857	0.886458	0.882858	0.885214	0.891843	0.885871	0.886055	0.876255	0.912382	0.909851	0.901413
High Quality Rate	0.952911	0.93942	0.938662	0.940381	0.942955	0.929096	0.928734	0.942451	0.953397	0.947319	0.941933	0.942868	0.934847	0.940348	0.944067	0.943514	0.945774	0.940822	0.941353	0.945243	0.943362	0.935359	0.940886	0.93908	0.940915	0.939757	0.93635	0.937285	0.939469	0.942792	0.935227	0.931385	0.938761	0.937185	0.94154	0.935959	0.935924	0.937965	0.935728	0.933588	0.940227	0.94018	0.934954	0.940094	0.936103	0.929477	0.936732	0.938838	0.938808
Exonic Rate	0.924828	0.92101	0.925243	0.93083	0.929908	0.923255	0.917526	0.926983	0.934351	0.934734	0.929312	0.926065	0.922749	0.923803	0.912143	0.917923	0.914719	0.918581	0.89879	0.902985	0.909409	0.903999	0.914672	0.930886	0.903855	0.901368	0.908869	0.9054	0.885642	0.89447	0.894143	0.885999	0.893933	0.899914	0.898346	0.900516	0.883515	0.89695	0.894981	0.892415	0.887911	0.890324	0.899192	0.890758	0.894888	0.884506	0.918932	0.917683	0.906125
Intronic Rate	0.037527	0.0394761	0.0355186	0.031787	0.0333776	0.0359274	0.0401174	0.0351174	0.031591	0.030367	0.033566	0.0369877	0.0368265	0.0368896	0.0423427	0.0378469	0.0386498	0.0364266	0.0540952	0.0515819	0.0473928	0.0487972	0.0416257	0.0295766	0.0477254	0.0477439	0.0441299	0.045942	0.0612349	0.0552857	0.0553444	0.0585819	0.0579173	0.0527376	0.0545124	0.0524316	0.0640679	0.0537293	0.0565697	0.0572199	0.0612057	0.0601232	0.0521899	0.0583005	0.0575809	0.0635494	0.0360393	0.0371506	0.0482086
Intergenic Rate	0.0228679	0.0239522	0.0248497	0.0229601	0.0215425	0.0264676	0.0269184	0.0231494	0.0201671	0.0214186	0.0225277	0.0218693	0.0255625	0.0241302	0.030102	0.029588	0.0320003	0.0305277	0.0317811	0.0313051	0.0288678	0.0333781	0.0284139	0.0255497	0.0326954	0.0363428	0.0311368	0.0332588	0.0356668	0.0346894	0.0339486	0.0382765	0.0317593	0.0305376	0.0303833	0.0309053	0.0353416	0.033145	0.0309212	0.0330486	0.0342543	0.0330711	0.0319364	0.0338754	0.0299421	0.0340438	0.0309732	0.0301628	0.030553
Intragenic Rate	0.962355	0.960486	0.960762	0.962617	0.963286	0.959182	0.957644	0.962101	0.965942	0.965101	0.962878	0.963053	0.959575	0.960692	0.954486	0.95577	0.953368	0.955008	0.952886	0.954567	0.956802	0.952796	0.956298	0.960462	0.95158	0.949112	0.952999	0.951342	0.946877	0.949756	0.949488	0.944581	0.95185	0.952651	0.952858	0.952948	0.947583	0.95068	0.951551	0.949634	0.949117	0.950447	0.951382	0.949059	0.952469	0.948055	0.954971	0.954834	0.954333
Ambiguous Alignment Rate	0.0147768	0.0155615	0.0143884	0.0144228	0.0151715	0.0143501	0.0154378	0.0147498	0.0138911	0.0134807	0.0145946	0.0150776	0.0148622	0.0151774	0.0154121	0.0146416	0.0146312	0.0144643	0.0153334	0.0141279	0.0143304	0.0138261	0.0152879	0.0139878	0.0157247	0.0145448	0.0158639	0.015399	0.0174565	0.015555	0.0165635	0.0171425	0.0163903	0.0168111	0.0167585	0.0161466	0.0170753	0.0161754	0.0175282	0.0173169	0.0166287	0.0164821	0.016682	0.0170659	0.0175893	0.0179011	0.0140559	0.0150035	0.0151137
High Quality Exonic Rate	0.933831	0.930715	0.939572	0.941492	0.938417	0.939758	0.935528	0.937136	0.94151	0.945631	0.940181	0.934581	0.93589	0.933483	0.929415	0.934528	0.930656	0.933458	0.919469	0.922253	0.92831	0.930125	0.934097	0.951404	0.92544	0.925105	0.93304	0.930382	0.905748	0.91467	0.914528	0.913002	0.916356	0.921662	0.919052	0.92556	0.907707	0.919054	0.916332	0.917532	0.909874	0.911216	0.918706	0.911222	0.917507	0.913498	0.942041	0.939558	0.926993
High Quality Intronic Rate	0.0349952	0.0367529	0.0302609	0.0285953	0.0313055	0.029575	0.0327419	0.0321526	0.0299745	0.0266491	0.0302648	0.0347539	0.0326817	0.0343002	0.0369705	0.032354	0.0337713	0.0322741	0.0478158	0.0460746	0.0418292	0.040974	0.0349211	0.0217932	0.040693	0.0401897	0.0360504	0.0377887	0.0553778	0.0485833	0.0483476	0.0490782	0.049916	0.0449161	0.0473129	0.0428343	0.0555942	0.0458667	0.0490048	0.0480924	0.0540152	0.0527846	0.0453312	0.0511058	0.0498141	0.0523101	0.027208	0.0287463	0.0406097
High Quality Intergenic Rate	0.0182337	0.0191188	0.0177539	0.0176917	0.0172213	0.0184479	0.0181937	0.0179062	0.0164467	0.0159886	0.0169989	0.0174932	0.0186872	0.0190383	0.0203542	0.0203366	0.0230101	0.0220608	0.0190116	0.0190916	0.0173266	0.0166179	0.0178006	0.0150753	0.0199879	0.0217416	0.0170064	0.0181654	0.0233479	0.0230102	0.0224467	0.0225452	0.0190285	0.018593	0.0187916	0.0172914	0.0213317	0.0205365	0.0191809	0.0190383	0.0211151	0.0213849	0.0214293	0.0223733	0.0174223	0.0181451	0.0187781	0.0186698	0.0191463
High Quality Intragenic Rate	0.968826	0.967468	0.969833	0.970087	0.969723	0.969333	0.96827	0.969289	0.971485	0.97228	0.970446	0.969335	0.968571	0.967783	0.966386	0.966882	0.964427	0.965732	0.967284	0.968328	0.970139	0.971099	0.969018	0.973197	0.966133	0.965295	0.96909	0.968171	0.961126	0.963253	0.962875	0.962081	0.966272	0.966578	0.966365	0.968395	0.963301	0.964921	0.965336	0.965625	0.963889	0.964001	0.964037	0.962328	0.967321	0.965808	0.969249	0.968304	0.967602
High Quality Ambiguous Alignment Rate	0.0129404	0.0134137	0.0124131	0.0122209	0.0130561	0.0122196	0.0135365	0.0128051	0.0120686	0.0117316	0.0125551	0.0131717	0.0127415	0.013179	0.01326	0.0127816	0.0125627	0.0122071	0.0137039	0.0125805	0.0125343	0.0122827	0.013181	0.0117275	0.0138788	0.0129637	0.0139032	0.0136638	0.0155263	0.0137366	0.0146782	0.0153742	0.0146992	0.014829	0.0148432	0.0143139	0.0153675	0.0145423	0.0154827	0.0153369	0.0149961	0.0146141	0.0145336	0.0152986	0.0152564	0.0160465	0.011973	0.0130257	0.0132513
Discard Rate	0	0	0	0	0	0	0	0	0	0	0	0	0	0	0	0	0	0	0	0	0	0	0	0	0	0	0	0	0	0	0	0	0	0	0	0	0	0	0	0	0	0	0	0	0	0	0	0	0
rRNA Rate	0.0134056	0.0205008	0.0133929	0.0165134	0.012197	0.016818	0.0106267	0.0134584	0.0101935	0.0122458	0.00838575	0.010356	0.0106953	0.0138386	0.0123859	0.0121012	0.012318	0.0149238	0.0087313	0.00854256	0.0110593	0.0131462	0.0188669	0.0228537	0.0137441	0.0137319	0.0118956	0.0139504	0.0140637	0.0160673	0.0131783	0.0124974	0.0123547	0.0139917	0.0140935	0.0184677	0.0149125	0.0169065	0.0133192	0.012986	0.0136468	0.0131863	0.0151703	0.0154746	0.0159795	0.016908	0.012382	0.0152912	0.0102721
Chimeric Alignment Rate	0	0	0	0	0	0	0	0	0	0	0	0	0	0	0	0	0	0	0	0	0	0	0	0	0	0	0	0	0	0	0	0	0	0	0	0	0	0	0	0	0	0	0	0	0	0	0	0	0
End 1 Sense Rate	0	0	0	0	0	0	0	0	0	0	0	0	0	0	0	0	0	0	0	0	0	0	0	0	0	0	0	0	0	0	0	0	0	0	0	0	0	0	0	0	0	0	0	0	0	0	0	0	0
End 2 Sense Rate	1	1	1	1	1	1	1	1	1	1	1	1	1	1	1	1	1	1	1	1	1	1	1	1	1	1	1	1	1	1	1	1	1	1	1	1	1	1	1	1	1	1	1	1	1	1	1	1	1
Avg. Splits per Read	0.400859	0.392966	0.408695	0.402158	0.417442	0.404891	0.406542	0.402417	0.415092	0.410231	0.408886	0.39798	0.407555	0.399651	0.41264	0.414456	0.424947	0.425578	0.40101	0.385096	0.405808	0.401117	0.409652	0.433694	0.419836	0.40108	0.419201	0.405578	0.394555	0.390261	0.403364	0.398844	0.398592	0.412805	0.389704	0.404704	0.397735	0.402036	0.420574	0.419935	0.400184	0.395208	0.414027	0.399299	0.416725	0.404445	0.414432	0.418859	0.420343
Alternative Alignments	4841196	3456247	5539209	3955718	2872686	5872776	6867680	4443169	3841645	5199022	4151178	3260620	5231122	4353740	6420233	5138578	5843237	4803974	6204058	7583774	6677357	9914183	7440765	7349279	7564334	7559240	9499382	10228945	8170862	6804280	8453751	9322443	8148638	7975659	6638490	8643618	9241402	6033277	7199391	9124625	7238902	8279544	5703751	6411089	8596872	10379406	8201058	7395230	8651524
Chimeric Reads	95850	322706	303446	332910	255505	175713	584303	267369	66011	217419	288323	296708	427202	397870	42426	96562	37185	225386	64335	69877	21608	33357	30659	22592	23647	33561	43257	42620	57524	30752	147081	16461	22470	34730	19147	21328	22023	27000	53733	31625	46078	89885	149096	27157	30008	27963	45295	29208	112013
Duplicate Reads	14277630	9353331	12746456	12030320	7898098	12384887	11481713	12115347	12389742	12720901	11360708	9890081	12327170	12910558	11939636	9325378	11482743	9382420	8158303	11865148	10777235	12994462	12781853	13618939	11255232	9755633	13783583	16034075	13749351	11472162	14596133	11718329	11572053	12084744	10205216	12208179	11856907	8223032	11023514	13337198	9805502	13578989	8976951	9199732	14341422	13079787	13538807	12703561	15061189
End 1 Antisense	29332622	20416511	23895313	21898748	17957331	23881214	23738847	24593896	26480708	26691665	22367358	20849814	24285277	25609927	23637310	19132149	22794609	19831418	18959944	25261065	22220495	24340595	23730265	22613805	21993292	20614470	25036454	26338313	24508563	20953621	24939756	21455359	22778369	22510083	20050773	21622019	23352496	16933879	20775106	22488160	20420863	24826855	18131414	19331908	23631487	23074588	23298599	21444172	25573234
End 2 Antisense	0	0	0	0	0	0	0	0	0	0	0	0	0	0	0	0	0	0	0	0	0	0	0	0	0	0	0	0	0	0	0	0	0	0	0	0	0	0	0	0	0	0	0	0	0	0	0	0	0
End 1 Bases	3033243716	2112180781	2474959348	2263656642	1853610681	2472575647	2464060943	2542619652	2730130192	2755221117	2310958376	2152514626	2516947169	2650611983	2462793191	1992329333	2379520610	2067046103	1978539904	2635130400	2312108867	2544501282	2467831172	2344657733	2297313377	2161640683	2611007560	2753003662	2568176995	2193653542	2608354492	2254101032	2377069744	2345855694	2089596979	2254364945	2446044765	1769499800	2165827436	2349720459	2136612479	2594178940	1891961795	2021821131	2461310511	2413647197	2429023639	2233958501	2665462013
End 2 Bases	3027305825	2092386902	2462448377	2248050627	1843041334	2411374697	2451694301	2527694579	2722994845	2744084554	2296315598	2136644597	2498052998	2635929108	2459714509	1988195403	2376433545	2062242341	1974610297	2631705086	2310085534	2540652576	2465193254	2343646319	2295478308	2159793898	2607789599	2748573802	2564783496	2190967952	2601306510	2253328281	2376573935	2342101827	2087344578	2253525938	2444158388	1766511513	2161768852	2346483712	2133878308	2588260946	1884365585	2019119078	2457999731	2416076247	2424694981	2230941530	2660409892
End 1 Mapped Reads	30032116	20912681	24504548	22412442	18352581	24480947	24396643	25174452	27030992	27279417	22880776	21312026	24920269	26243683	24384091	19726033	23559610	20465803	19589504	26090400	22892167	25193082	24433972	23214433	22745677	21402383	25851560	27257462	25427495	21719342	25825292	22317832	23535344	23226294	20689079	22320445	24218265	17519800	21443836	23264559	21154579	25684940	18732295	20018031	24369411	23897497	24049739	22118401	26390713
End 2 Mapped Reads	29973325	20716702	24380677	22257927	18247934	23874997	24274201	25026679	26960345	27169154	22735798	21154897	24733198	26098308	24353609	19685103	23529045	20418241	19550597	26056486	22872134	25154976	24407854	23204419	22727508	21384098	25819699	27213602	25393896	21692752	25755510	22310181	23530435	23189127	20666778	22312138	24199588	17490213	21403652	23232512	21127508	25626346	18657085	19991278	24336631	23921547	24006881	22088530	26340692
End 1 Mismatches	6652041	4725730	5216272	4777855	4220437	5748038	5298710	5551270	6078728	6275794	4898048	4676424	5282292	5647841	5350684	4285782	4863282	4225937	4034832	5598068	5779636	6384226	5858632	5588477	4919634	4637736	5531748	5755520	5911669	4806012	5450751	4836333	5319345	5088927	4706541	5021953	5305404	3841397	4729346	5175714	4650012	5714991	4197044	4557655	5269453	5251931	5029221	4634019	5471880
End 2 Mismatches	6632486	5042386	5278863	5461762	4368539	6205784	5389035	5650802	6163219	6297509	4915473	4883313	5465203	5766322	5273629	4349530	4796125	4033792	3877392	5365940	5533826	6076061	5745065	5309062	4779355	4468121	5453078	5838553	5948728	4769875	5301744	4616007	5268771	4981267	4511442	4985858	5217949	3790827	4764600	4971817	4727397	5911843	4393836	4488172	5280779	5536670	5349222	4448835	5227807
End 1 Sense	0	0	0	0	0	0	0	0	0	0	0	0	0	0	0	0	0	0	0	0	0	0	0	0	0	0	0	0	0	0	0	0	0	0	0	0	0	0	0	0	0	0	0	0	0	0	0	0	0
End 2 Sense	29300618	20215758	23775127	21745986	17854719	23194865	23621857	24445107	26421780	26590694	22221578	20688389	24098922	25469042	23633288	19112889	22787193	19804529	18936243	25253357	22222690	24326938	23723773	22619057	21993128	20617030	25025929	26321107	24500193	20952533	24889948	21464449	22792634	22487921	20048557	21631180	23354194	16915726	20747486	22472247	20412880	24787508	18063885	19322068	23616192	23116512	23269553	21429353	25547070
Exonic Reads	55494725	38341086	45230726	41580522	34035126	44644864	44656785	46535612	50446847	50894914	42392013	39327148	45817676	48353678	44455759	36176405	43072870	37555324	35178747	47087864	41618466	45514570	44674274	43210653	41101144	38566386	46962429	49318113	45009548	38830810	46120638	39540378	42073659	41769872	37151857	40192374	42777908	31402240	38347681	41494665	37542744	45683647	33620221	35638621	43586436	42296218	44160744	40567953	47781234
Failed Vendor QC	0	0	0	0	0	0	0	0	0	0	0	0	0	0	0	0	0	0	0	0	0	0	0	0	0	0	0	0	0	0	0	0	0	0	0	0	0	0	0	0	0	0	0	0	0	0	0	0	0
High Quality Reads	57179860	39107494	45886704	42007178	34512626	44927337	45202291	47312089	51475184	51580186	42967774	40040694	46418409	49219687	46011631	37184975	44535224	38464617	36844636	49291466	43172295	47093486	45954587	43591009	42786409	40208877	48382360	51054892	47745143	40928587	48239775	41565877	44183516	43499855	38938197	41774246	45315436	32838152	40093600	43409104	39754758	48241858	34957368	37612508	45593858	44446679	45016166	41503125	49504686
Intergenic Reads	1372201	997114	1214785	1025635	788465	1279865	1310140	1162128	1088849	1166212	1027638	928720	1269268	1263022	1467102	1166098	1506853	1248097	1243914	1632464	1321116	1680525	1387788	1185990	1486765	1554981	1608876	1811644	1812635	1505940	1751098	1708205	1494776	1417417	1256527	1379384	1711163	1160408	1324896	1536664	1448344	1696923	1194081	1355333	1458363	1627944	1488468	1333406	1611101
Intragenic Reads	57746549	39984453	46967061	43000460	35256765	46382165	46609331	48298544	52152488	52548355	43923181	40897902	47646237	50284553	46519446	37667994	44892837	39044589	37296037	49777697	43787365	47971415	46707348	44583563	43271369	40609178	49242675	51820622	48121590	41230880	48975345	42154773	44799581	44217712	39406266	42532533	45879940	33283303	40771552	44155221	40130647	48768645	35571568	37971183	46390976	45335088	45892672	42210268	50323340
Ambiguous Reads	886691	647816	703379	644274	555285	693914	751373	740459	750000	734004	665755	640301	737962	794416	751152	577044	688965	591358	600150	736725	655820	696118	746690	649299	715051	622322	819708	838798	887166	675274	854359	765035	771422	780292	693064	720666	826750	566302	751040	805186	703096	845718	623731	682793	856703	856012	675480	663257	796964
Intronic Reads	2251824	1643367	1736335	1419938	1221639	1737301	1952546	1762932	1705641	1653441	1531168	1570754	1828561	1930875	2063687	1491589	1819967	1489265	2117290	2689833	2168899	2456845	2033074	1372910	2170225	2042792	2280246	2502509	3112042	2400070	2854707	2614395	2725922	2447840	2254409	2340159	3102032	1881063	2423871	2660556	2587903	3084998	1951347	2332562	2804540	3038870	1731928	1642315	2542106
Low Mapping Quality	2732070	2294326	2722646	2351667	2048753	3294189	2980681	2650282	2485286	2766738	2403059	2135180	2879535	2847412	2648757	2122549	2498120	2191056	2218258	2762284	2571943	3224342	2862010	2832964	2661030	2542848	3292200	3393507	3023148	2459959	3275358	3121696	3024769	2911302	2391532	2915350	3162955	2232377	2881843	3126606	2550882	3018026	2346212	2385250	3309240	3513484	3029674	2826008	3167275
Low Quality Reads	2825581	2521889	2998521	2663191	2087889	3428607	3468553	2889042	2516153	2868385	2648800	2426229	3235058	3122304	2726069	2226161	2553431	2419427	2295465	2855420	2592006	3254572	2887239	2827843	2686776	2577604	3288899	3416172	3076248	2483507	3341027	3062136	2882263	2915566	2417660	2858337	3102417	2171861	2753888	3087967	2527329	3069428	2432012	2396801	3112184	3372365	3040454	2703806	3226719
Mapped Duplicate Reads	14277630	9353331	12746456	12030320	7898098	12384887	11481713	12115347	12389742	12720901	11360708	9890081	12327170	12910558	11939636	9325378	11482743	9382420	8158303	11865148	10777235	12994462	12781853	13618939	11255232	9755633	13783583	16034075	13749351	11472162	14596133	11718329	11572053	12084744	10205216	12208179	11856907	8223032	11023514	13337198	9805502	13578989	8976951	9199732	14341422	13079787	13538807	12703561	15061189
Mapped Reads	60005441	41629383	48885225	44670369	36600515	48355944	48670844	50201131	53991337	54448571	45616574	42466923	49653467	52341991	48737700	39411136	47088655	40884044	39140101	52146886	45764301	50348058	48841826	46418852	45473185	42786481	51671259	54471064	50821391	43412094	51580802	44628013	47065779	46415421	41355857	44632583	48417853	35010013	42847488	46497071	42282087	51311286	37389380	40009309	48706042	47819044	48056620	44206931	52731405
Mapped Unique Reads	45727811	32276052	36138769	32640049	28702417	35971057	37189131	38085784	41601595	41727670	34255866	32576842	37326297	39431433	36798064	30085758	35605912	31501624	30981798	40281738	34987066	37353596	36059973	32799913	34217953	33030848	37887676	38436989	37072040	31939932	36984669	32909684	35493726	34330677	31150641	32424404	36560946	26786981	31823974	33159873	32476585	37732297	28412429	30809577	34364620	34739257	34517813	31503370	37670216
Mismatched Bases	13284527	9768116	10495135	10239617	8588976	11953822	10687745	11202072	12241947	12573303	9813521	9559737	10747495	11414163	10624313	8635312	9659407	8259729	7912224	10964008	11313462	12460287	11603697	10897539	9698989	9105857	10984826	11594073	11860397	9575887	10752495	9452340	10588116	10070194	9217983	10007811	10523353	7632224	9493946	10147531	9377409	11626834	8590880	9045827	10550232	10788601	10378443	9082854	10699687
Non-Globin Reads	60005425	41629377	48885221	44670367	36600498	48355939	48670817	50201117	53991327	54448553	45616559	42466915	49653461	52341989	48737690	39411132	47088637	40884024	39140091	52146884	45764291	50348050	48841820	46418835	45473181	42786475	51671243	54471058	50821383	43412090	51580794	44627999	47065767	46415405	41355847	44632579	48417843	35010009	42847479	46497034	42282085	51311282	37389372	40009309	48706033	47819044	48056607	44206923	52731382
Non-Globin Duplicate Reads	14277624	9353331	12746456	12030320	7898096	12384887	11481709	12115345	12389740	12720899	11360704	9890079	12327170	12910558	11939636	9325378	11482739	9382416	8158301	11865148	10777233	12994462	12781853	13618937	11255232	9755633	13783579	16034075	13749351	11472162	14596131	11718327	11572053	12084740	10205214	12208179	11856905	8223032	11023514	13337196	9805502	13578989	8976951	9199732	14341422	13079787	13538805	12703561	15061182
Reads excluded from exon counts	0	0	0	0	0	0	0	0	0	0	0	0	0	0	0	0	0	0	0	0	0	0	0	0	0	0	0	0	0	0	0	0	0	0	0	0	0	0	0	0	0	0	0	0	0	0	0	0	0
Reads used for Intron/Exon counts	60005441	41629383	48885225	44670369	36600515	48355944	48670844	50201131	53991337	54448571	45616574	42466923	49653467	52341991	48737700	39411136	47088655	40884044	39140101	52146886	45764301	50348058	48841826	46418852	45473185	42786481	51671259	54471064	50821391	43412094	51580802	44628013	47065779	46415421	41355857	44632583	48417853	35010013	42847488	46497071	42282087	51311286	37389380	40009309	48706042	47819044	48056620	44206931	52731405
rRNA Reads	804406	853436	654713	737658	446415	813251	517209	675625	550360	666764	382529	439786	531057	724340	603662	476922	580037	610146	341744	445468	506119	661885	921492	1060842	624988	587541	614662	759891	714739	697517	679749	557732	581485	649430	582848	824263	722030	591898	570693	603813	577015	676604	567207	619129	778296	808524	595037	675979	541663
Total Bases	6060549541	4204567683	4937407725	4511707269	3696652015	4883950344	4915755244	5070314231	5453125037	5499305671	4607273974	4289159223	5015000167	5286541091	4922507700	3980524736	4755954155	4129288444	3953150201	5266835486	4622194401	5085153858	4933024426	4688304052	4592791685	4321434581	5218797159	5501577464	5132960491	4384621494	5209661002	4507429313	4753643679	4687957521	4176941557	4507890883	4890203153	3536011313	4327596288	4696204171	4270490787	5182439886	3776327380	4040940209	4919310242	4829723444	4853718620	4464900031	5325871905
Total Mapped Pairs	29906687	20635552	24303407	22183625	18182502	23810073	24181895	24930110	26896198	27116119	22673844	21082478	24648474	25996319	24315799	19656825	23490985	20374836	19523952	26022515	22844085	25130876	24369307	23152888	22692214	21347514	25778445	27177069	25353706	21674934	25701177	22249643	23466642	23140020	20635372	22273203	24154943	17455631	21340974	23187362	21098098	25577435	18608603	19953120	24280672	23818974	23930394	22043967	26292811
Total Reads	65193052	45636616	54829966	49052329	39990761	55121581	56014175	55133473	58215629	60109102	50168744	46118746	55398950	57268344	55337996	44715050	53117617	45884127	45503429	59914454	52616992	60458214	56507938	54002551	53222009	50533012	61462703	64954058	59228450	50375889	60399112	54262648	55622294	54675486	48166697	53542334	57970584	41315708	50488205	55934146	49762998	59887009	43401227	46641117	57788442	58648719	56602671	51982700	61658542
Unique Mapping, Vendor QC Passed Reads	60351856	42180369	49290757	45096611	37118075	49248805	49146495	50690304	54373984	54910080	46017566	42858126	50167828	52914604	48917763	39576472	47274380	41080153	39299371	52330680	45939635	50544031	49067173	46653272	45657675	42973772	51963321	54725113	51057588	43571609	51945361	44940205	47473656	46699827	41528207	44898716	48729182	35282431	43288814	46809521	42524096	51607465	37697476	40230028	49191570	48269313	48401613	44587470	53007018
Unpaired Reads	0	0	0	0	0	0	0	0	0	0	0	0	0	0	0	0	0	0	0	0	0	0	0	0	0	0	0	0	0	0	0	0	0	0	0	0	0	0	0	0	0	0	0	0	0	0	0	0	0
Read Length	101	101	101	101	101	101	101	101	101	101	101	101	101	101	101	101	101	101	101	101	101	101	101	101	101	101	101	101	101	101	101	101	101	101	101	101	101	101	101	101	101	101	101	101	101	101	101	101	101
Genes Detected	17720	16729	17466	16992	16694	17217	17262	17168	17386	17111	17265	16885	17758	17743	17429	16736	17414	17072	17660	18069	17605	17630	17420	17069	17193	17068	17431	17149	17524	16909	17508	17438	17522	17424	17039	17082	17455	16633	17154	17288	17092	17410	16863	17139	17230	17285	17207	16999	17312
Estimated Library Complexity	52503019	38748798	38164461	33465123	35865027	37970455	42911234	43038494	49306726	48588019	37624033	37950519	41079208	43728214	41194388	34713798	40022472	37346415	40089342	48178332	40593277	39915442	38081485	31368143	37974186	39450631	39333321	36621375	38021575	33435893	36435914	34683530	39662445	36403328	34655413	32959597	40962980	31133182	34111220	32312279	38193105	39431173	32322354	36505950	32746146	35378270	34171807	30653288	36837599
Genes used in 3' bias	6594	5043	5786	5365	4806	5619	5732	5822	6162	6051	5664	5270	6211	6370	5860	5237	5960	5413	5355	6491	5877	6283	6078	6023	5602	5309	6201	6347	5888	5396	5949	5640	5554	5776	5261	5808	5657	4561	5314	5870	5209	6105	4793	5101	5730	5754	6178	5842	6385
Mean 3' bias	0.43779	0.435853	0.426034	0.44786	0.417993	0.443947	0.392033	0.435969	0.438138	0.426617	0.440804	0.444941	0.442201	0.439666	0.451295	0.449571	0.436591	0.435828	0.44738	0.476319	0.463808	0.462529	0.410855	0.387905	0.41362	0.444042	0.413324	0.426027	0.430073	0.446747	0.420298	0.413534	0.430625	0.397301	0.438111	0.393614	0.416109	0.40177	0.392747	0.381874	0.420763	0.436901	0.396683	0.397766	0.401594	0.387195	0.414984	0.400956	0.407034
Median 3' bias	0.4	0.395349	0.384615	0.409364	0.365714	0.407407	0.333333	0.4	0.4	0.381356	0.4	0.409091	0.408451	0.40367	0.417476	0.414062	0.391304	0.395349	0.410256	0.454545	0.436364	0.4375	0.358913	0.320755	0.363636	0.405797	0.364045	0.37931	0.392857	0.409091	0.375	0.367089	0.394737	0.333333	0.4	0.333333	0.368421	0.345992	0.333333	0.318182	0.375	0.4	0.333333	0.333333	0.34	0.333333	0.367816	0.345588	0.357143
3' bias Std	0.297532	0.298948	0.298597	0.301815	0.299386	0.300772	0.292069	0.300132	0.301188	0.298115	0.299716	0.300015	0.299817	0.297824	0.299874	0.302731	0.302638	0.301908	0.298337	0.297373	0.300754	0.300629	0.295291	0.301037	0.296125	0.29875	0.297135	0.301068	0.299292	0.298842	0.299506	0.294646	0.29242	0.2974	0.29545	0.296416	0.296109	0.294525	0.296614	0.295909	0.296127	0.300223	0.29721	0.295898	0.298979	0.294136	0.299696	0.298092	0.295632
3' bias MAD_Std	0.354439	0.360196	0.358431	0.376725	0.347352	0.36461	0.324066	0.362413	0.364948	0.345234	0.361652	0.362999	0.365529	0.360533	0.36945	0.374511	0.363325	0.366198	0.358667	0.363911	0.368965	0.371317	0.342048	0.339879	0.347824	0.362506	0.349827	0.359251	0.361023	0.367389	0.363237	0.342073	0.351142	0.34594	0.3533	0.340403	0.348541	0.343899	0.339763	0.332487	0.344175	0.364948	0.340828	0.339762	0.343116	0.332462	0.357233	0.345978	0.344175
3' Bias, 25th Percentile	0.183824	0.176471	0.166667	0.181818	0.157303	0.180952	0.142857	0.175676	0.174603	0.172414	0.181818	0.190476	0.181818	0.181818	0.190909	0.185185	0.168571	0.173913	0.191011	0.222222	0.2	0.2	0.153846	0.121212	0.157895	0.184211	0.15	0.1625	0.166667	0.1875	0.153846	0.157895	0.173077	0.133333	0.181818	0.130435	0.153846	0.142857	0.128205	0.120944	0.165354	0.173913	0.133929	0.134328	0.134615	0.13	0.147641	0.136364	0.144958
3' Bias, 75th Percentile	0.670455	0.666667	0.65873	0.692308	0.652174	0.68	0.6	0.666667	0.675325	0.658537	0.677419	0.678571	0.68254	0.673267	0.694444	0.692308	0.675	0.668613	0.681818	0.72	0.707182	0.714286	0.636364	0.615385	0.636364	0.684783	0.641975	0.666667	0.666667	0.679245	0.665306	0.633588	0.655172	0.626866	0.666667	0.615385	0.642857	0.625	0.609756	0.6	0.646154	0.666667	0.619469	0.625	0.625	0.6	0.65035	0.626506	0.631579
Median of Avg Transcript Coverage	0	0	0	0	0	0	0	0	0	0	0	0	0	0	0	0	0	0	0	0	0	0	0	0	0	0	0	0	0	0	0	0	0	0	0	0	0	0	0	0	0	0	0	0	0	0	0	0	0
Median of Transcript Coverage Std	0	0	0	0	0	0	0	0	0	0	0	0	0	0	0	0	0	0	0	0	0	0	0	0	0	0	0	0	0	0	0	0	0	0	0	0	0	0	0	0	0	0	0	0	0	0	0	0	0
Median of Transcript Coverage CV	0.87308	0.916363	0.922312	0.936582	0.937008	0.93207	0.894353	0.909065	0.91934	0.902819	0.920553	0.922755	0.903965	0.878215	0.892202	0.927079	0.909293	0.926557	0.90953	0.864237	0.900852	0.907266	0.905303	0.979228	0.926562	0.898044	0.933617	0.912622	0.90707	0.907678	0.922646	0.933518	0.902227	0.943083	0.902045	0.949941	0.904701	0.936304	0.964581	0.969741	0.915537	0.900542	0.963093	0.930939	0.95396	0.949313	0.94488	0.964305	0.923991
Median Exon CV	0.163841	0.188471	0.178551	0.193087	0.188212	0.180196	0.171679	0.177325	0.171759	0.170682	0.182684	0.185974	0.178146	0.172239	0.174878	0.184023	0.172671	0.177162	0.179831	0.168169	0.178249	0.175702	0.173379	0.186598	0.176845	0.174903	0.174748	0.172219	0.176874	0.185777	0.178537	0.183826	0.176769	0.18154	0.180798	0.184166	0.175452	0.190068	0.189186	0.188524	0.179597	0.17382	0.189428	0.179645	0.185602	0.18274	0.176997	0.185269	0.169461
Exon CV MAD	0.156996	0.178816	0.170622	0.185975	0.178749	0.172761	0.161022	0.169897	0.166657	0.164348	0.174579	0.177142	0.168882	0.163471	0.168311	0.176121	0.16519	0.168463	0.17341	0.161063	0.172248	0.169672	0.164716	0.179783	0.168035	0.165465	0.167691	0.164219	0.168954	0.176153	0.171517	0.176232	0.168383	0.173687	0.171851	0.175819	0.168099	0.178914	0.181337	0.181426	0.170854	0.166611	0.179497	0.170367	0.178612	0.175381	0.169577	0.178474	0.161735
[truncated: 25 more columns]
