# Supplementary material for: Novel insights into the molecular mechanisms underlying risk of colorectal cancer from smoking and red/processed meat carcinogens by modeling exposure in normal colon organoids
Source: Oncotarget. 2021 Sep 14;12(19):1863–77. doi: 10.18632/oncotarget.28058 (PMC8448508; doi:10.18632/oncotarget.28058)
Supplement: Supplementary file 3 [file oncotarget-12-1863-s003.xlsx]

## Sheet: SupplementaryFile2
Supplementary File 2: The overlap between carcinogen DEGs and those observed in the literature (as collated by the Comparative Toxicogenomics Database) as well as through novel analysis of smoking and red meat are provided
Genic Information		Comparisons to Other Datasets							Carcinogen						BarcUVA-seq (Smoking)						BarcUVA-seq (Red / Processed Meat)
Ensembl	HGNC	Not Present Prior to Deconvolution	Consistent w/ BarcUVa-Seq (Smoking)	Consistent w/ BarcUVa-Seq (Red / Processed Meat)	Present in CTD (PhIP)	Present in CTD (BaP)	Present in CTD (Meiqx)	Present in CTD (NDEA)	logFC	AveExpr	t	P.Value	PBonferroni	z.std	logFC	AveExpr	t	P.Value	adj.P.Val	B	logFC	AveExpr	t	P.Value	adj.P.Val	B	Consistent w/ BarcUVa-Seq (Smoking)
ENSG00000140465	CYP1A1		X	X	X	X	X	X	4.36313	5.50652	12.0475	3.18e-17	6.43e-13	8.43988	4.03652	-3.1207	16.9628	4.75e-49	1.03e-44	87.1887	0.0384199	-3.11469	0.108852	0.913376	0.981761	-4.95228	X
ENSG00000138061	CYP1B1		X		X	X	X	X	4.19978	1.9791	14.1835	3.7e-20	7.5e-16	9.19636	1.71077	1.2188	14.3142	7.68e-38	8.32e-34	73.8763	-0.328531	1.21821	-2.07401	0.0387285	0.474166	-3.74013	X
ENSG00000179163	FUCA1		X			X			0.176814	7.24588	7.6554	3.86e-09	7.81e-05	5.89027	0.23774	7.96277	4.94802	1.1e-06	0.000854585	4.68272	-0.078743	7.96169	-1.44309	0.149791	0.642967	-5.42711	X
ENSG00000099194	SCD			X	X	X		X	-0.40883	10.355	-6.62985	3.69e-08	0.000746826	-5.50522	0.512919	5.77409	4.80945	2.14e-06	0.0013268	4.10493	-0.0281581	5.78017	-0.229826	0.818346	0.961667	-6.33605
ENSG00000184368	MAP7D2		X	X		X			0.330325	3.69276	6.97814	2.56e-08	0.000519031	5.56897	0.387516	0.896606	4.25016	2.66e-05	0.00807795	2.28661	0.145539	0.897072	1.35367	0.176618	0.666862	-4.74443	X
ENSG00000163659	TIPARP		X			X			0.72098	6.54159	12.1769	2.21e-17	4.47e-13	8.48226	0.104788	5.41977	4.23699	2.81e-05	0.00823053	1.68342	-0.035341	5.41997	-1.27364	0.203544	0.695024	-5.5522	X
ENSG00000227036	LINC00511		X	X					0.18919	4.76112	5.39122	2.21e-06	0.0447927	4.73307	0.179315	4.64576	4.18421	3.52e-05	0.00952181	1.53969	0.00416098	4.64733	0.0840089	0.933092	0.985949	-6.24688	X
ENSG00000240583	AQP1		X	X	X	X			-0.869838	2.13676	-7.98496	1.98e-09	4e-05	-5.99979	-0.217217	5.1594	-3.91856	0.000104699	0.0180748	0.484455	-0.0040296	5.15932	-0.0649873	0.948217	0.988795	-6.306	X
ENSG00000139629	GALNT6		X	X		X		X	0.291838	6.62378	6.04299	5.4e-07	0.0109359	5.01156	0.195098	4.04337	3.81388	0.000158314	0.0231371	0.208379	0.0316231	4.04735	0.533912	0.593704	0.897262	-6.01638	X
ENSG00000104154	SLC30A4		X		X				0.55937	2.52614	5.39052	1.55e-06	0.0314072	4.8046	0.145844	5.0785	3.71667	0.000230511	0.0278866	-0.267156	-0.0429889	5.07732	-0.968607	0.333336	0.78149	-5.85143	X
ENSG00000118777	ABCG2		X		X	X			0.80427	6.48105	8.48239	1.37e-10	2.77e-06	6.41945	0.324481	7.13763	3.65142	0.000295301	0.0331334	-0.608565	-0.0261844	7.13483	-0.256737	0.797516	0.956975	-6.3916	X
ENSG00000215251	FASTKD5		X						0.364881	4.98193	7.6888	4.08e-09	8.26e-05	5.881	0.0846077	4.59731	3.6046	0.000351957	0.0365835	-0.605271	-0.028054	4.59781	-1.05538	0.291898	0.754093	-5.70928	X
ENSG00000184254	ALDH1A3		X	X		X		X	0.922807	7.20454	7.86301	2.49e-09	5.05e-05	5.96181	0.217406	3.08651	3.56991	0.000400352	0.0394074	-0.502777	0.113753	3.08549	1.59667	0.111141	0.59649	-4.7727	X
ENSG00000055163	CYFIP2			X		X			0.358682	5.60679	7.34826	9.97e-10	2.02e-05	6.10984	-0.126957	4.97552	-3.53591	0.000453783	0.0419943	-0.872829	0.105499	4.9755	2.65174	0.00833163	0.352904	-2.91739
ENSG00000103591	AAGAB		X			X			0.173857	6.67607	6.03725	3.06e-07	0.00619065	5.11994	0.0960368	5.78477	3.49085	0.000534907	0.0456049	-1.10618	-0.0702896	5.78336	-2.25817	0.0244822	0.434972	-3.90044	X
ENSG00000100170	SLC5A1	X	X			X			-0.377429	6.52439	-7.13001	9.36e-09	0.000189511	-5.742	-0.267842	4.77765	-3.42494	0.000678318	0.0515403	-1.21013	0.0679275	4.7782	0.783773	0.433645	0.833418	-5.96839	X
ENSG00000140157	NIPA2	X	X						0.217082	5.80989	5.62558	1.03e-06	0.0209242	4.88524	0.0938267	6.28049	3.38363	0.000785695	0.0566718	-1.48852	-0.0628293	6.28019	-1.98138	0.0482449	0.494365	-4.48977	X
ENSG00000186448	ZNF197								0.180697	4.43136	5.41643	1.36e-06	0.0275894	4.83047	-0.0865409	4.67773	-3.38343	0.000786263	0.0566718	-1.3515	-0.0391633	4.67564	-1.3653	0.172938	0.663496	-5.35884
ENSG00000081377	CDC14B		X	X		X			0.225999	5.43346	6.78292	8.52e-09	0.00017259	5.75782	0.0899914	4.97936	3.26056	0.00120682	0.070823	-1.79571	0.00254041	4.97903	0.0811061	0.935399	0.986899	-6.29105	X
ENSG00000010803	SCMH1		X			X			-0.261098	3.9251	-8.25613	1.4e-10	2.84e-06	-6.41552	-0.0761692	4.63667	-3.24669	0.00126557	0.0723114	-1.78674	0.0723577	4.63772	2.70415	0.00714513	0.339002	-2.75343	X
ENSG00000122711	SPINK4		X	X					0.916024	3.6928	7.63069	1.34e-08	0.000271724	5.68069	0.62835	4.69339	3.21853	0.00139317	0.0756118	-1.90119	0.108866	4.68324	0.481972	0.630094	0.910477	-6.13643	X
ENSG00000173692	PSMD1		X			X			0.158131	7.79291	5.72558	1.51e-06	0.0305099	4.8104	0.0876325	6.74225	3.20893	0.0014393	0.0773401	-2.06411	-0.0407138	6.74203	-1.3134	0.189813	0.683021	-5.57317	X
ENSG00000060762	MPC1		X			X			0.453453	4.69752	7.60109	1.09e-09	2.21e-05	6.09549	0.11064	5.61051	3.19586	0.00150441	0.0783126	-2.05108	-0.0482876	5.6099	-1.21796	0.223971	0.712372	-5.6338	X
ENSG00000070526	ST6GALNAC1	X							-0.251463	6.66834	-5.99351	1.05e-06	0.0211809	-4.88284	0.135149	7.94139	3.18911	0.00153904	0.0795315	-2.15033	0.00443703	7.94141	0.0927675	0.926135	0.984395	-6.43646
ENSG00000115828	QPCT		X			X			0.300447	4.87238	6.08519	4.2e-07	0.00851711	5.05944	0.187609	2.76202	3.16953	0.00164385	0.0821904	-1.73622	-0.0470283	2.75683	-0.685525	0.493417	0.859614	-5.69009	X
ENSG00000145685	LHFPL2		X			X			0.364007	7.01467	10.921	1.55e-14	3.13e-10	7.68356	0.0882069	6.53737	3.16928	0.00164525	0.0821904	-2.1809	-0.0188292	6.53811	-0.595351	0.551951	0.881257	-6.23284	X
ENSG00000152700	SAR1B		X			X			0.221582	6.27873	6.17315	8.7e-08	0.0017628	5.35191	0.078041	6.69818	3.13618	0.00183766	0.0874605	-2.28739	-0.0526946	6.69769	-1.8801	0.0608332	0.52492	-4.6945	X
ENSG00000186188	FFAR4		X			X			0.241011	5.15148	6.84052	6.52e-08	0.00132053	5.40393	0.236706	3.83597	3.12653	0.00189759	0.0893309	-2.0516	-0.0384285	3.83612	-0.441271	0.65926	0.921804	-6.02552	X
ENSG00000112312	GMNN			X		X		X	-0.186397	5.09259	-5.75734	5.45e-07	0.0110455	-5.00964	0.119039	4.86051	3.11722	0.00195701	0.0897445	-2.22225	-0.101858	4.85958	-2.34988	0.0192728	0.411668	-3.62531
ENSG00000131374	TBC1D5	X		X		X			0.15854	6.44694	5.45337	2.46e-06	0.0497919	4.71156	-0.0694575	6.07991	-3.11646	0.00196198	0.0897445	-2.31814	0.0328241	6.07928	1.30989	0.190996	0.684256	-5.54986
ENSG00000173702	MUC13		X	X		X			0.463738	9.44042	8.88095	1.54e-09	3.13e-05	6.0396	0.145769	8.8985	3.11609	0.00196439	0.0897445	-2.38127	0.0609548	8.90054	1.15185	0.250081	0.728131	-5.8001	X
ENSG00000130475	FCHO1		X			X			-0.558652	2.48718	-6.84447	1.22e-08	0.000247555	-5.6966	-0.236705	1.78247	-3.0873	0.00216002	0.0935505	-1.76936	0.0793508	1.785	0.93292	0.351433	0.790943	-5.30766	X
ENSG00000197520	FAM177B							X	-0.803666	1.09776	-6.68843	1.91e-08	0.000386102	-5.62031	0.243259	2.3313	3.06292	0.00233951	0.0978033	-1.97517	0.0230767	2.33127	0.25101	0.801937	0.957892	-5.78603
ENSG00000133121	STARD13		X			X			-0.272884	2.96102	-5.73514	7.4e-07	0.0149877	-4.95057	-0.0769953	4.99407	-3.05674	0.00238717	0.0983607	-2.41155	0.0119551	4.99461	0.419913	0.674778	0.927074	-6.20979	X
ENSG00000072210	ALDH3A2		X			X		X	0.339108	8.39434	11.669	7.28e-16	1.48e-11	8.06565	0.0894133	6.97997	3.0029	0.00284152	0.109101	-2.69479	-0.0495848	6.97985	-1.46556	0.143567	0.636489	-5.37452	X
ENSG00000146192	FGD2			X					0.89446	2.34061	8.64747	8.76e-12	1.77e-07	6.82559	-0.150317	3.99548	-3.00053	0.00286325	0.109266	-2.42214	0.108853	3.9965	1.97343	0.0491457	0.496029	-4.29715
ENSG00000244649	LINC02086		X	X					-0.259028	4.96131	-6.07742	5.68e-07	0.0115127	-5.00166	-0.151577	3.36654	-2.98843	0.00297644	0.109461	-2.35743	-0.0603097	3.36544	-1.06033	0.289644	0.753661	-5.50005	X
ENSG00000134508	CABLES1		X	X		X		X	0.271713	4.57193	6.03729	1.47e-07	0.00297471	5.25645	0.164358	3.40275	2.98667	0.00299329	0.109493	-2.39955	0.0234023	3.40923	0.365529	0.714913	0.937471	-5.96881	X
ENSG00000116044	NFE2L2		X		X	X	X	X	0.227891	6.92237	9.67814	4.43e-13	8.96e-09	7.24187	0.0637769	6.86656	2.89778	0.00396413	0.126596	-2.99286	-0.0486147	6.86584	-1.96058	0.0506338	0.498082	-4.55033	X
ENSG00000114030	KPNA1		X			X			0.247083	5.92988	8.21993	2.72e-10	5.5e-06	6.31418	0.0596573	5.69582	2.88039	0.00418465	0.12872	-2.9863	-0.0451779	5.69474	-1.93222	0.0540498	0.508875	-4.55309	X
ENSG00000154767	XPC			X		X			0.21306	5.59758	7.17707	1.74e-09	3.53e-05	6.01996	-0.0623685	4.98093	-2.87111	0.00430699	0.129719	-2.94488	0.0409371	4.98075	1.64482	0.100805	0.582198	-4.98707
ENSG00000166908	PIP4K2C		X			X			0.342818	6.25485	11.2207	1.89e-14	3.83e-10	7.65776	0.071972	5.39512	2.86837	0.00434366	0.12992	-2.99833	-0.00694514	5.39584	-0.24068	0.809928	0.960822	-6.30809	X
ENSG00000174437	ATP2A2		X			X			0.142275	8.88603	6.00527	1.83e-07	0.00371644	5.21534	0.0996299	8.03561	2.83698	0.00478499	0.136341	-3.18749	-0.00688886	8.0382	-0.171923	0.863586	0.971853	-6.42893	X
ENSG00000196154	S100A4			X		X			-0.361556	4.57494	-6.11491	8.24e-07	0.0166917	-4.92958	0.129752	3.82468	2.83542	0.00480804	0.136817	-2.88804	-0.0767776	3.82328	-1.48291	0.1389	0.63214	-5.07485
ENSG00000090621	PABPC4		X			X			-0.14275	6.68054	-6.15777	1.82e-07	0.00369023	-5.21665	-0.0714947	6.1712	-2.80942	0.00520571	0.143058	-3.2098	0.0376904	6.17212	1.29595	0.195753	0.688276	-5.57235	X
ENSG00000132669	RIN2		X			X			-0.260151	5.90308	-6.80914	4.88e-08	0.000989262	-5.45548	-0.0741599	5.75537	-2.80398	0.00529266	0.144713	-3.19945	0.00338407	5.75673	0.114849	0.908623	0.980648	-6.35719	X
ENSG00000110851	PRDM4		X	X					0.169004	5.74469	7.682	3.35e-10	6.79e-06	6.28149	0.0496814	5.62271	2.80122	0.00533726	0.145218	-3.20263	0.0447781	5.62372	2.21682	0.0272063	0.444905	-3.98014	X
ENSG00000167088	SNRPD1			X	X	X			-0.170238	5.95283	-5.45953	1.81e-06	0.0365757	-4.77403	0.0843671	4.49764	2.79755	0.00539702	0.145218	-3.093	-0.0813497	4.4976	-2.39805	0.0169478	0.409714	-3.48075
ENSG00000118322	ATP10B		X						0.18433	7.9717	6.60105	6.57e-08	0.00133079	5.40255	0.103573	8.63155	2.69169	0.00740638	0.168555	-3.58414	-0.0510704	8.63129	-1.16746	0.243731	0.723115	-5.78264	X
ENSG00000196611	MMP1		X			X			1.23355	6.68334	10.1322	2.7e-11	5.46e-07	6.66232	0.426725	1.83552	2.68657	0.00751887	0.169429	-2.93212	-0.14854	1.83517	-0.806038	0.420708	0.827281	-5.4343	X
ENSG00000214814	FER1L6		X	X		X			0.491773	6.23799	7.66666	1.16e-08	0.000234605	5.70576	0.183296	6.24473	2.65938	0.00814181	0.174194	-3.61363	0.0356658	6.24302	0.458031	0.647183	0.917529	-6.28848	X
ENSG00000101367	MAPRE1		X			X		X	0.162289	7.13905	7.31888	4.07e-09	8.25e-05	5.88125	0.0575125	6.07753	2.63147	0.0088292	0.179645	-3.67994	-0.0417389	6.07727	-1.69264	0.0913162	0.570001	-4.99396	X
ENSG00000242125	SNHG3			X					-0.417879	4.01094	-7.43758	3.1e-09	6.28e-05	-5.92621	0.131123	8.57176	2.61065	0.00937546	0.185581	-3.79479	-0.0622895	8.57301	-1.09416	0.274556	0.746471	-5.86361
ENSG00000169174	PCSK9					X		X	-0.614927	5.65614	-8.77959	1.2e-10	2.42e-06	-6.43982	0.420163	1.43771	2.609	0.00941995	0.185965	-3.09945	0.000456628	1.44694	0.00229634	0.998169	0.999298	-5.63894
ENSG00000120875	DUSP4		X	X		X		X	0.267169	7.08617	7.10754	9.43e-09	0.000191055	5.74063	0.193807	0.991354	2.60191	0.00961366	0.187495	-2.97765	0.0636743	0.995255	0.738714	0.460521	0.84507	-5.2964	X
ENSG00000124762	CDKN1A		X		X	X	X	X	0.356747	8.46066	8.39685	1.15e-10	2.34e-06	6.44538	0.102544	7.11342	2.58362	0.0101295	0.192698	-3.84128	-0.0285363	7.11376	-0.632198	0.527625	0.874864	-6.23003	X
ENSG00000108671	PSMD11	X	X			X			0.13199	6.49656	5.74327	7.21e-07	0.0146051	4.9556	0.0697104	5.8997	2.58196	0.0101776	0.192698	-3.79814	-0.0152018	5.90167	-0.493833	0.6217	0.907722	-6.25523	X
ENSG00000164715	LMTK2		X						0.156773	6.39433	5.3806	1.64e-06	0.0332357	4.79327	0.081893	7.13979	2.54754	0.0112205	0.200305	-3.93422	-0.0302768	7.14177	-0.820545	0.412402	0.821804	-6.09706	X
ENSG00000180611	MB21D2		X	X		X			0.611186	3.0819	7.2505	6.77e-09	0.000137163	5.79649	0.110657	2.55089	2.54028	0.0114523	0.202449	-3.41503	0.052324	2.5497	1.05314	0.292924	0.754093	-5.34727	X
ENSG00000181634	TNFSF15								0.419761	6.05958	6.48965	4.79e-08	0.000970199	5.45894	-0.202059	2.80995	-2.53596	0.0115924	0.202861	-3.44571	-0.0121113	2.80801	-0.137937	0.890361	0.975533	-5.90875
ENSG00000172137	CALB2		X			X			-0.461436	4.75799	-8.23594	1.05e-09	2.12e-05	-6.10206	-0.527047	-1.45638	-2.52798	0.0118548	0.205208	-2.8545	0.208416	-1.46155	0.9496	0.342898	0.786101	-4.82576	X
ENSG00000167378	IRGQ		X	X		X			0.32228	4.6078	7.00592	6.07e-09	0.000122855	5.81494	0.0584442	5.25212	2.5096	0.0124797	0.209877	-3.92971	0.00210465	5.25497	0.0792114	0.936905	0.986911	-6.32027	X
ENSG00000137275	RIPK1		X	X		X			0.218479	6.06017	10.5766	2.01e-13	4.07e-09	7.34815	0.0572646	5.89671	2.5059	0.012609	0.210522	-3.98657	0.031661	5.89761	1.21584	0.224777	0.712941	-5.65562	X
ENSG00000181019	NQO1		X			X		X	0.209672	8.57294	5.59759	2.08e-06	0.0420374	4.74594	0.209041	6.82864	2.49691	0.0129279	0.212837	-4.05032	-0.00932325	6.82989	-0.0986942	0.921431	0.982934	-6.4113	X
ENSG00000235823	OLMALINC					X			-0.46199	3.42433	-7.53021	8.84e-10	1.79e-05	-6.129	0.171763	1.28824	2.49258	0.0130842	0.213197	-3.30171	0.0644705	1.2908	0.805511	0.421012	0.827301	-5.31771
ENSG00000136826	KLF4		X			X		X	0.163619	6.87918	5.70092	2.27e-06	0.0459484	4.7279	0.0853224	7.57141	2.46068	0.0142875	0.22222	-4.1568	-0.0320475	7.57432	-0.810577	0.418098	0.826078	-6.11481	X
ENSG00000168610	STAT3		X	X	X	X			0.155716	7.52052	5.83704	4.47e-07	0.00906147	5.04761	0.0834597	7.4165	2.45032	0.0146989	0.225005	-4.1779	0.00659165	7.41905	0.171226	0.864134	0.972019	-6.41749	X
ENSG00000186854	TRABD2A			X		X			-0.246586	6.08695	-7.24845	3.57e-09	7.22e-05	-5.90315	0.0745058	6.82482	2.41681	0.0161024	0.234451	-4.24276	-0.0275191	6.82424	-0.775475	0.438525	0.834839	-6.12235
ENSG00000065559	MAP2K4		X						0.164094	5.84282	5.99942	1.64e-07	0.00331279	5.23661	0.0510192	5.46882	2.41249	0.0162916	0.235046	-4.17935	-0.0453959	5.46715	-1.92713	0.0546827	0.50961	-4.5459	X
ENSG00000084764	MAPRE3		X	X					0.304083	5.47928	11.3991	5.46e-14	1.11e-09	7.52044	0.127342	3.56775	2.40112	0.0167992	0.237552	-3.9563	0.0235556	3.572	0.386781	0.699128	0.933271	-6.00473	X
ENSG00000187091	PLCD1		X			X			0.314556	4.71736	5.40501	2.43e-06	0.0492404	4.71383	0.135849	5.73034	2.39922	0.0168853	0.23821	-4.23535	-0.0989598	5.73302	-1.52101	0.12906	0.620382	-5.23851	X
ENSG00000185168	LINC00482	X	X	X					-0.4618	2.69499	-5.84828	3.4e-07	0.0068913	-5.09968	-0.186491	1.36383	-2.39758	0.0169599	0.238765	-3.49632	-0.0295801	1.36893	-0.343757	0.731212	0.94021	-5.54311	X
ENSG00000240875	LINC00886		X	X		X			1.23494	1.85979	8.19067	9.88e-11	2e-06	6.46876	0.288896	0.832753	2.39634	0.0170163	0.238832	-3.45556	0.13923	0.834186	0.97346	0.330923	0.779627	-5.1007	X
ENSG00000025800	KPNA6		X	X		X			0.125718	6.41651	5.74541	4.95e-07	0.0100353	5.02807	0.0432575	6.4699	2.38896	0.0173573	0.241563	-4.29477	0.0121764	6.46978	0.593793	0.552991	0.881328	-6.23093	X
ENSG00000158710	TAGLN2					X			-0.211844	9.33513	-6.47027	8.64e-08	0.0017492	-5.35331	0.0828098	7.28554	2.37896	0.0178285	0.24544	-4.34456	0.0127753	7.28819	0.323044	0.746834	0.944372	-6.37871
ENSG00000060971	ACAA1		X	X		X			0.180507	6.89926	6.47221	7.24e-08	0.00146644	5.38511	0.0877671	6.24147	2.37579	0.01798	0.245933	-4.31767	0.0372123	6.24399	0.885671	0.376336	0.80423	-6.01067	X
ENSG00000119912	IDE	X	X			X			0.211682	6.02655	5.73829	7.01e-07	0.0141888	4.96122	0.0598142	6.21703	2.3642	0.0185445	0.249033	-4.34137	-0.0311585	6.216	-1.08711	0.277654	0.747729	-5.81639	X
ENSG00000112972	HMGCS1	X		X		X		X	-0.346748	7.49151	-7.07146	1.96e-08	0.000396329	-5.61579	0.147944	6.72366	2.35497	0.0190045	0.251859	-4.38399	-0.0291143	6.72436	-0.406422	0.684654	0.929556	-6.33108
ENSG00000141580	WDR45B			X					-0.179452	7.15723	-6.10988	2.57e-07	0.00519839	-5.15278	0.0452658	5.87897	2.33979	0.0197837	0.25379	-4.38009	-0.0414095	5.8788	-1.86277	0.0632403	0.531013	-4.69051
ENSG00000143365	RORC	X	X			X			-0.465029	4.58789	-6.59496	2.16e-07	0.0043777	-5.1849	-0.0979494	4.57137	-2.33244	0.0201711	0.256321	-4.25463	0.0269301	4.57191	0.577663	0.563822	0.885249	-6.07948	X
ENSG00000160752	FDPS					X		X	-0.330045	7.95556	-6.93406	2.01e-08	0.000406355	-5.61147	0.099193	6.13627	2.32081	0.0207973	0.259986	-4.43705	0.0697867	6.13987	1.44559	0.149089	0.642536	-5.36938
ENSG00000089127	OAS1		X			X		X	0.239896	7.12297	6.12178	3.85e-07	0.00778933	5.07644	0.104105	6.84725	2.31308	0.0212231	0.261701	-4.48421	-0.00740778	6.84738	-0.146482	0.883616	0.974633	-6.4056	X
ENSG00000158467	AHCYL2		X	X		X			0.335748	8.39891	8.27646	1.15e-10	2.33e-06	6.446	0.0906603	9.04836	2.31144	0.0213142	0.262113	-4.51686	0.0182094	9.0486	0.405355	0.685437	0.929618	-6.3674	X
ENSG00000120451	SNX19		X	X					0.307476	6.68014	8.43246	5.78e-11	1.17e-06	6.54932	0.0447347	6.65069	2.30507	0.0216721	0.264251	-4.49566	0.00444588	6.65121	0.202611	0.839544	0.965683	-6.3902	X
ENSG00000086061	DNAJA1		X			X			0.172085	7.38678	5.61351	1.07e-06	0.0216645	4.87838	0.0783156	6.63777	2.28807	0.0226528	0.269976	-4.53262	-0.0660567	6.63608	-1.73016	0.0843851	0.559692	-4.95463	X
ENSG00000108602	ALDH3A1		X	X	X	X	X	X	1.25416	5.38382	9.65816	9.07e-13	1.84e-08	7.14392	0.183755	2.40186	2.24415	0.0253671	0.285408	-4.1036	0.034968	2.40692	0.365794	0.714716	0.937471	-5.78447	X
ENSG00000101670	LIPG					X			-0.255753	5.50004	-6.6835	2.71e-08	0.000549556	-5.559	0.13145	4.01988	2.24076	0.0255877	0.287099	-4.39423	0.0443957	4.02187	0.668289	0.504341	0.863913	-5.9449
ENSG00000135114	OASL		X	X		X			0.378673	3.83994	8.15938	9.01e-10	1.82e-05	6.12606	0.236585	4.48959	2.22746	0.0264703	0.292606	-4.4989	0.0266229	4.49497	0.22258	0.823978	0.962412	-6.20957	X
ENSG00000182704	TSKU		X			X			0.379722	5.62692	8.25319	3.7e-11	7.5e-07	6.61554	0.0975819	4.91619	2.22549	0.0266031	0.292992	-4.55664	-0.0613487	4.92024	-1.21491	0.225128	0.713003	-5.5753	X
ENSG00000168175	MAPK1IP1L		X						0.249238	6.4205	7.65609	3.51e-10	7.11e-06	6.27429	0.0608852	6.14955	2.21394	0.0273939	0.296482	-4.67683	-0.0214963	6.14872	-0.692538	0.489008	0.857522	-6.15474	X
ENSG00000153292	ADGRF1		X						0.596882	5.95991	6.3471	5.11e-07	0.0103602	5.02195	0.321221	1.55639	2.19996	0.0283793	0.300531	-4.03824	-0.0968432	1.56183	-0.559296	0.576278	0.890643	-5.52735	X
ENSG00000164949	GEM					X			0.344485	3.37707	7.29688	1.94e-09	3.92e-05	6.00311	-0.118976	2.25786	-2.19691	0.0285977	0.301061	-4.1201	-0.0113052	2.2567	-0.186747	0.851955	0.968348	-5.77738
ENSG00000116791	CRYZ		X	X		X			-0.179028	5.66981	-6.30331	6.56e-07	0.0132826	-4.97402	-0.119098	3.90481	-2.18343	0.0295828	0.306091	-4.4802	-0.0380941	3.90125	-0.62752	0.530683	0.875366	-5.94576	X
ENSG00000140374	ETFA			X		X			-0.173885	7.81349	-6.59415	2.7e-08	0.000546619	-5.55994	0.0633835	7.26121	2.18126	0.029744	0.30701	-4.78721	-0.0427008	7.26001	-1.29261	0.196904	0.689548	-5.61422
ENSG00000107789	MINPP1		X			X			0.308358	4.83986	5.32759	1.99e-06	0.040258	4.75469	0.0789778	4.66371	2.16825	0.0307266	0.311655	-4.64507	-0.0609981	4.65984	-1.48709	0.137792	0.631059	-5.18891	X
ENSG00000094755	GABRP		X			X			-0.774098	1.78333	-5.94904	7.15e-07	0.0144882	-4.95717	-0.383744	-1.20815	-2.16651	0.0308598	0.312327	-3.61163	0.138761	-1.2007	0.725692	0.468459	0.848268	-4.97077	X
ENSG00000138002	IFT172		X			X			-0.263971	4.1974	-5.3912	1.82e-06	0.0368113	-4.77274	-0.0613888	4.62316	-2.15954	0.0313998	0.312986	-4.65027	0.0695892	4.62281	2.18674	0.0293498	0.455885	-3.95388	X
ENSG00000076685	NT5C2		X			X			0.224473	7.20482	9.33783	3.62e-12	7.34e-08	6.95114	0.0685317	6.74133	2.15446	0.0317983	0.314833	-4.82974	-0.0224475	6.7412	-0.619585	0.53589	0.876798	-6.22586	X
ENSG00000136048	DRAM1		X	X		X			0.512853	3.88453	7.82501	2.32e-10	4.71e-06	6.33825	0.0896975	3.38591	2.14651	0.0324309	0.318066	-4.46909	0.105928	3.3843	2.27461	0.023467	0.431023	-3.60776	X
ENSG00000186480	INSIG1	X		X	X	X			-0.428314	7.03728	-5.52466	1.72e-06	0.0347415	-4.78437	0.167	4.92708	2.13883	0.0330522	0.320387	-4.73929	-0.059473	4.92883	-0.67002	0.503238	0.863913	-6.0684
ENSG00000161217	PCYT1A		X			X			0.182517	6.21293	6.5606	1.14e-07	0.00230339	5.30331	0.0388515	6.38964	2.13038	0.0337474	0.323266	-4.86667	-0.0331919	6.38963	-1.59939	0.110536	0.595627	-5.15618	X
ENSG00000118513	MYB		X			X			-0.391825	4.84427	-6.22552	1.63e-07	0.00330093	-5.23727	-0.0538355	6.30758	-2.11727	0.034851	0.327602	-4.88845	0.002667	6.308	0.093394	0.925638	0.98424	-6.39067	X
ENSG00000133065	SLC41A1	X		X		X			0.21738	4.61167	6.8236	6.69e-09	0.000135531	5.7985	-0.0940828	2.45329	-2.10633	0.0357955	0.331971	-4.3513	0.0987869	2.45202	1.98066	0.0483256	0.494365	-4.04374
ENSG00000183723	CMTM4		X			X			0.111162	8.09074	5.36585	1.64e-06	0.0332851	4.79297	0.0496882	8.05417	2.09251	0.0370207	0.337302	-4.98754	-0.00335689	8.05484	-0.123384	0.901866	0.978425	-6.43591	X
ENSG00000156026	MCU			X		X			-0.188965	6.72547	-5.85873	4.16e-07	0.00843026	-5.06139	0.0543085	6.54327	2.07941	0.0382139	0.342801	-4.97845	-0.032933	6.54372	-1.12156	0.262733	0.736132	-5.79251
ENSG00000168497	CAVIN2		X			X		X	-0.994886	-0.889011	-7.11959	3.21e-09	6.5e-05	-5.92062	-0.094882	3.28289	-2.07243	0.0388632	0.345293	-4.60243	0.00061509	3.27851	0.0118378	0.990561	0.997236	-6.01083	X
ENSG00000048052	HDAC9		X			X			-0.403532	4.29451	-7.67534	3.89e-09	7.88e-05	-5.88871	-0.121901	4.57235	-2.06431	0.0396298	0.347302	-4.82791	0.0895383	4.5711	1.36874	0.171861	0.66185	-5.34071	X
ENSG00000134109	EDEM1		X	X		X			0.225144	6.55479	6.66768	1.87e-08	0.00037902	5.6235	0.0485957	6.58669	2.05702	0.0403296	0.350035	-5.02504	0.00605297	6.58689	0.227633	0.820049	0.961667	-6.38204	X
ENSG00000136883	KIF12		X	X					-0.656611	3.31493	-10.2482	2.39e-12	4.84e-08	-7.00966	-0.123971	3.04628	-2.04539	0.0414679	0.351372	-4.59714	-0.0716746	3.04711	-1.04023	0.298871	0.757474	-5.44845	X
ENSG00000172927	MYEOV			X				X	-0.481988	6.31881	-13.2479	5.45e-11	1.1e-06	-6.55812	0.265723	0.855907	2.04021	0.041983	0.35279	-4.21017	-0.253053	0.858192	-1.68556	0.0926738	0.571747	-4.32773
ENSG00000127561	SYNGR3	X	X		X	X			-0.556704	1.2743	-5.45095	1.46e-06	0.0295829	-4.81656	-0.276241	-1.31066	-2.02629	0.0433957	0.359638	-3.84958	0.0212395	-1.30941	0.143713	0.885801	0.974633	-5.11445	X
ENSG00000127125	PPCS		X			X			0.192169	6.16168	7.80227	2.49e-10	5.05e-06	6.32741	0.0513182	5.66593	2.011	0.044993	0.362606	-5.069	-0.0607233	5.6641	-2.13515	0.033366	0.461852	-4.15355	X
ENSG00000166165	CKB		X	X					-0.599839	7.52967	-7.93877	3.19e-10	6.46e-06	-6.28937	-0.192914	7.91342	-2.00582	0.0455455	0.364078	-5.15556	-0.0328473	7.91835	-0.302061	0.762765	0.948773	-6.39303	X
ENSG00000116717	GADD45A		X		X	X	X	X	0.304681	5.39799	7.16091	1.02e-08	0.00020719	5.72689	0.0866026	3.6369	1.99777	0.046416	0.366556	-4.82681	-0.103382	3.63753	-2.09452	0.0368527	0.469005	-4.00691	X
ENSG00000114054	PCCB					X			-0.293836	6.12533	-7.87401	4.44e-10	9e-06	-6.23763	0.0670809	5.58672	1.98282	0.0480682	0.371061	-5.11964	0.0122082	5.5869	0.313473	0.754087	0.946927	-6.30406
ENSG00000121064	SCPEP1								0.300131	4.32111	7.40025	1.86e-09	3.76e-05	6.00995	-0.0706564	4.56103	-1.97401	0.0490652	0.374388	-5.01217	-0.00860261	4.55847	-0.215332	0.82962	0.963541	-6.2219
ENSG00000188786	MTF1		X	X					0.171156	5.26372	6.35305	7.25e-08	0.00146865	5.38484	0.0652442	5.07724	1.9514	0.0517048	0.381246	-5.13167	0.00903465	5.07807	0.239438	0.810891	0.96096	-6.27833	X
ENSG00000152939	MARVELD2		X	X		X			0.26856	5.59734	7.5463	1.11e-09	2.24e-05	6.09342	0.0432478	5.88217	1.94734	0.0521912	0.382212	-5.20827	0.0157035	5.88181	0.622732	0.533821	0.876609	-6.18452	X
ENSG00000184277	TM2D3		X	X		X			0.186348	4.62073	6.49341	2.27e-08	0.000460229	5.58989	0.0472917	4.58611	1.93806	0.0533162	0.385845	-5.09854	0.0469267	4.58622	1.70469	0.0890417	0.566484	-4.84709	X
ENSG00000165795	NDRG2		X		X	X		X	-0.331737	3.9669	-7.71484	2.83e-09	5.73e-05	-5.94126	-0.0684861	6.3406	-1.92247	0.0552536	0.391649	-5.27728	0.00724611	6.3422	0.178333	0.858554	0.970876	-6.38201	X
ENSG00000136816	TOR1B		X	X		X			0.175528	5.13965	5.90796	1.2e-06	0.0243126	4.85558	0.0836442	5.36883	1.92107	0.0554311	0.391649	-5.22073	0.0385966	5.36814	0.777	0.437626	0.834777	-6.03919	X
ENSG00000140577	CRTC3			X					0.178771	4.33168	5.53583	8.8e-07	0.0178311	4.91666	-0.0580183	4.38318	-1.91544	0.0561472	0.392868	-5.10531	0.117271	4.38512	3.43935	0.000645485	0.216067	-0.604133
ENSG00000070018	LRP6		X			X			0.182567	6.26164	6.90584	4.81e-09	9.74e-05	5.85367	0.0446423	6.65511	1.91407	0.0563221	0.393099	-5.30805	-0.021255	6.65381	-0.804095	0.421828	0.827702	-6.09513	X
ENSG00000137312	FLOT1	X	X						-0.309503	6.71028	-8.54567	1.12e-11	2.27e-07	-6.79009	-0.0460371	5.7755	-1.90778	0.0571325	0.394468	-5.27376	0.0226223	5.77637	0.815368	0.415355	0.824121	-6.04378	X
ENSG00000161057	PSMC2		X			X			0.194892	6.64289	7.16358	6.44e-09	0.000130419	5.80494	0.0501861	5.39221	1.90617	0.0573419	0.394955	-5.2479	-0.0256598	5.39188	-0.859092	0.390813	0.814082	-5.97802	X
ENSG00000034510	TMSB10			X		X		X	-0.207528	10.9892	-6.36278	6.06e-08	0.00122647	-5.41716	0.0613734	8.97396	1.90353	0.0576859	0.396016	-5.36414	-0.01569	8.97417	-0.426523	0.66996	0.925478	-6.35868
ENSG00000184060	ADAP2			X		X			0.592689	1.39568	6.00218	1.41e-07	0.00284906	5.26438	-0.0678768	3.91404	-1.89241	0.0591561	0.398453	-5.06074	0.0508459	3.91174	1.28442	0.199749	0.691961	-5.35585
ENSG00000197635	DPP4					X			0.266424	7.70251	8.3285	9.15e-10	1.85e-05	6.12365	-0.140487	5.2381	-1.88771	0.0597863	0.400455	-5.2625	-0.192598	5.23548	-2.29501	0.0222582	0.426156	-3.77816
ENSG00000141012	GALNS			X		X			0.27535	4.97223	6.17723	7.88e-08	0.00159616	5.36985	-0.0697511	4.33306	-1.88562	0.0600681	0.401474	-5.15557	0.0534846	4.33625	1.27455	0.20322	0.694904	-5.42384
ENSG00000071246	VASH1			X		X			0.539228	2.11497	6.9752	4.61e-09	9.33e-05	5.86077	-0.0952091	3.84868	-1.86475	0.062946	0.409092	-5.10394	0.0703473	3.84835	1.22482	0.221377	0.711306	-5.41268
ENSG00000131507	NDFIP1		X	X		X			0.232852	6.93479	6.00299	1.79e-07	0.00363184	5.2196	0.0489603	6.1329	1.8586	0.0638159	0.411534	-5.38887	0.00050807	6.13158	0.0171871	0.986296	0.996908	-6.38744	X
ENSG00000138095	LRPPRC			X		X			-0.163601	8.14327	-5.64046	1.03e-06	0.0209593	-4.88491	0.0426933	8.04072	1.85474	0.064366	0.412739	-5.45064	-0.0465587	8.03959	-1.78646	0.0747951	0.547675	-4.88984
ENSG00000184945	AQP12A	X	X	X					-0.764877	0.282748	-5.57966	1.64e-06	0.0332712	-4.79305	-0.352416	-0.852733	-1.8543	0.0644301	0.412791	-4.20586	-0.0997071	-0.862139	-0.463873	0.642995	0.916417	-5.10181	X
ENSG00000065308	TRAM2		X	X					0.200933	5.26412	7.6375	8.14e-09	0.000164918	5.76549	0.0582679	5.77322	1.84345	0.0660009	0.416661	-5.39549	0.0765493	5.77449	2.12898	0.0338765	0.463001	-4.1723	X
ENSG00000174405	LIG4		X			X			0.339902	3.96425	5.39554	1.69e-06	0.0343059	4.78691	0.0632503	4.36697	1.84338	0.06601	0.416661	-5.2422	-0.0676529	4.36575	-1.75958	0.0792567	0.55429	-4.72853	X
ENSG00000167065	DUSP18			X					0.250965	4.38155	7.41026	3.05e-08	0.000617127	5.53873	-0.0854516	3.75808	-1.83407	0.0673833	0.420644	-5.14637	0.0535243	3.75733	1.00941	0.313397	0.76718	-5.61896
ENSG00000138760	SCARB2		X			X			0.201931	8.53198	7.08977	7.6e-09	0.000153961	5.77707	0.0473916	8.28253	1.83044	0.0679258	0.421591	-5.4974	-0.0209396	8.28045	-0.715554	0.474691	0.850087	-6.19583	X
ENSG00000196821	ILRUN		X	X					0.145281	7.44265	7.73394	2.05e-09	4.16e-05	5.99368	0.0504878	6.38222	1.82711	0.0684258	0.422693	-5.45808	0.0244927	6.38364	0.778435	0.43678	0.834382	-6.10369	X
ENSG00000183196	CHST6		X	X		X		X	0.386284	3.34672	5.82025	5.09e-07	0.0103024	5.02303	0.145984	0.898006	1.82118	0.0693233	0.424067	-4.61001	0.0229602	0.897354	0.240938	0.809728	0.960822	-5.47492	X
ENSG00000087842	PIR		X	X		X		X	0.437824	3.77829	6.81042	3.56e-08	0.00072188	5.5112	0.10579	1.9711	1.81882	0.0696831	0.425266	-4.82133	0.00891834	1.97414	0.13395	0.893511	0.97665	-5.73003	X
ENSG00000127838	PNKD		X	X		X			-0.280144	6.70363	-7.67594	6.58e-10	1.33e-05	-6.17578	-0.0576772	5.27222	-1.81751	0.0698848	0.425432	-5.39732	-0.00169272	5.2739	-0.0464616	0.962966	0.992922	-6.32388	X
ENSG00000099622	CIRBP		X			X			-0.159601	7.00392	-5.86461	4.62e-07	0.00936542	-5.0413	-0.051807	7.04019	-1.81644	0.0700487	0.425432	-5.4994	0.0446917	7.04003	1.36292	0.173688	0.664279	-5.51838	X
ENSG00000123843	C4BPB		X	X		X		X	0.451194	5.16053	6.64317	1.87e-07	0.00379405	5.21151	0.203397	0.800729	1.8162	0.0700852	0.425432	-4.59581	0.0698262	0.800605	0.553359	0.580332	0.892802	-5.38514	X
ENSG00000219159		X	X		NA	NA	NA	NA	-0.640797	0.854732	-5.96746	5.07e-07	0.0102653	-5.02372	-0.24252	1.09791	-1.80386	0.0720022	0.430594	-4.64007	0.0997577	1.09484	0.668317	0.504323	0.863913	-5.36596	X
ENSG00000139626	ITGB7		X	X		X			0.7268	2.41225	8.08968	4.95e-11	1e-06	6.57246	0.0886792	4.55526	1.80008	0.0725985	0.431664	-5.34362	0.0803247	4.5564	1.45931	0.145279	0.637804	-5.21718	X
ENSG00000197217	ENTPD4		X	X					0.221024	6.28733	8.29781	1.58e-10	3.21e-06	6.3971	0.0320517	6.40024	1.79889	0.0727871	0.431729	-5.50905	0.00781113	6.40019	0.388055	0.698186	0.933031	-6.32625	X
ENSG00000171067	C11orf24		X	X		X			0.19499	6.16901	5.85703	2.52e-07	0.0051126	5.1559	0.0601553	4.54673	1.79833	0.0728754	0.431729	-5.3525	0.00881348	4.54987	0.230022	0.818194	0.961667	-6.21473	X
ENSG00000119242	CCDC92			X		X			0.399595	3.80052	8.25897	3.24e-11	6.57e-07	6.63508	-0.0680417	3.28979	-1.79114	0.0740243	0.433443	-5.12776	0.0473413	3.29444	1.112	0.266817	0.739	-5.43023
ENSG00000183155	RABIF		X	X		X			0.212151	4.12508	5.58548	9.84e-07	0.0199397	4.89473	0.0469761	3.7302	1.78862	0.0744302	0.434444	-5.22919	0.0123158	3.73064	0.412202	0.680416	0.928219	-6.01728	X
ENSG00000214595	EML6			X					0.482857	2.10151	6.45402	5.14e-08	0.00104158	5.44632	-0.10826	2.63295	-1.78115	0.0756445	0.436949	-4.99477	0.0190111	2.63496	0.281965	0.778118	0.952614	-5.83966
ENSG00000082497	SERTAD4		X						-0.473889	1.85911	-5.76129	4.02e-07	0.00814101	-5.06804	-0.0835426	3.16163	-1.77899	0.0759981	0.437696	-5.12682	0.0243647	3.16158	0.459647	0.646023	0.917454	-5.89068	X
ENSG00000179912	R3HDM2			X		X			0.192141	4.26285	5.89604	3.67e-07	0.00744273	5.08509	-0.0550287	5.09851	-1.773	0.0769866	0.439528	-5.46009	0.0666949	5.10087	1.9016	0.0579535	0.516878	-4.56185
ENSG00000273066			X		NA	NA	NA	NA	-0.574892	2.87807	-5.55762	1.19e-06	0.0241968	-4.85653	-0.136226	3.67053	-1.76595	0.0781651	0.441691	-5.24503	0.0387502	3.67039	0.444697	0.656784	0.920587	-5.99095	X
ENSG00000168056	LTBP3	X	X		X	X			-0.282568	4.15692	-5.68833	6.21e-07	0.0125694	-4.98471	-0.0873337	3.89881	-1.76543	0.0782524	0.441691	-5.29872	0.0431906	3.90342	0.763708	0.445499	0.837645	-5.85145	X
ENSG00000196505	GDAP2		X						0.19171	4.69718	5.495	9.42e-07	0.0190723	4.90346	0.032925	6.09419	1.75788	0.0795294	0.445141	-5.56682	-0.0274929	6.09312	-1.31594	0.18896	0.682039	-5.5432	X
ENSG00000174373	RALGAPA1		X	X		X			0.237878	5.27195	8.93957	3.48e-12	7.05e-08	6.95672	0.0358053	7.16115	1.75206	0.0805262	0.44755	-5.6173	0.00995072	7.16014	0.437158	0.662237	0.922838	-6.33273	X
ENSG00000028137	TNFRSF1B		X	X		X			0.25651	5.53852	8.8627	1.14e-10	2.3e-06	6.44754	0.0727785	4.75317	1.74999	0.0808842	0.448195	-5.46015	0.00518059	4.75498	0.110493	0.912075	0.981224	-6.26102	X
ENSG00000137494	ANKRD42								0.220825	3.77319	5.93745	2.08e-07	0.00421227	5.19208	-0.0497372	3.10151	-1.72984	0.0844282	0.457713	-5.19667	-0.0562134	3.10218	-1.7313	0.0841824	0.559692	-4.57031
ENSG00000182600	SNORC			X		X			-0.601599	2.48119	-7.27127	3.71e-09	7.51e-05	-5.89674	0.0648916	4.037	1.72977	0.0844406	0.457713	-5.39088	-0.0617289	4.03976	-1.41305	0.158432	0.649915	-5.19655
ENSG00000055211	GINM1		X						0.204938	5.4568	5.47591	1.79e-06	0.0361646	4.7763	0.0515516	5.21565	1.72587	0.0851407	0.459117	-5.55574	-0.0674595	5.21361	-2.00428	0.0457251	0.488741	-4.37928	X
ENSG00000135924	DNAJB2			X		X			0.221253	5.7105	7.09721	4.44e-09	8.99e-05	5.86699	-0.0460926	5.09661	-1.72355	0.0855594	0.459749	-5.54397	0.0109193	5.09745	0.355424	0.722462	0.938621	-6.24681
ENSG00000122068	FYTTD1		X						0.225754	5.69759	6.15612	1.1e-07	0.00222879	5.30932	0.039197	5.77265	1.71475	0.0871627	0.462877	-5.62006	-0.0383346	5.77027	-1.49781	0.134983	0.628776	-5.27712	X
ENSG00000239569	KMT2E-AS1		X						-0.477038	1.355	-5.43005	1.4e-06	0.0283797	-4.82485	-0.106046	0.751089	-1.71454	0.0872009	0.462877	-4.71964	0.0480483	0.748852	0.689249	0.491073	0.85812	-5.27497	X
ENSG00000130822	PNCK		X	X		X			-0.59932	2.98428	-6.69751	1.93e-07	0.00390579	-5.20612	-0.315498	-2.25619	-1.69924	0.0900489	0.47113	-4.30709	-0.592389	-2.26408	-2.83065	0.00488371	0.322271	-2.79674	X
ENSG00000188277	C15orf62					X			0.862684	0.286559	8.10458	1.04e-10	2.1e-06	6.46134	-0.186886	-1.17284	-1.69429	0.0909854	0.473627	-4.40568	-0.198225	-1.16707	-1.6494	0.0998643	0.581784	-4.23847
ENSG00000089057	SLC23A2		X	X		X			0.257911	4.38674	7.55109	5.38e-10	1.09e-05	6.20768	0.0481111	4.66969	1.67609	0.0944988	0.482278	-5.57685	0.114831	4.66988	3.56348	0.000410907	0.211086	-0.221897	X
ENSG00000229167			X		NA	NA	NA	NA	-0.621108	3.74463	-9.14812	1.73e-12	3.5e-08	-7.05468	-0.127419	1.13896	-1.67106	0.0954889	0.483037	-4.87499	0.088897	1.13467	1.03713	0.300314	0.758011	-5.09552	X
ENSG00000153363	LINC00467			X		X			-0.299295	3.16916	-7.12279	2.14e-09	4.33e-05	-5.98701	0.0975385	1.06597	1.6698	0.0957391	0.483382	-4.87227	-0.193187	1.06332	-2.97057	0.00315476	0.309688	-1.82993
ENSG00000164941	INTS8	X	X						0.159222	6.08149	5.3804	1.53e-06	0.0310087	4.80716	0.0350749	5.85914	1.66315	0.0970632	0.485174	-5.71317	-0.0345646	5.85851	-1.4465	0.148833	0.642351	-5.35421	X
ENSG00000101310	SEC23B		X	X		X			0.121686	6.76418	5.24956	2.41e-06	0.0487429	4.7159	0.0390707	5.99996	1.66001	0.0976936	0.487045	-5.72586	0.0138953	6.00052	0.521786	0.602113	0.90088	-6.24715	X
ENSG00000141738	GRB7		X						-0.393238	4.78059	-6.37403	1.02e-07	0.00206557	-5.32316	-0.0780558	4.01641	-1.65295	0.0991233	0.489507	-5.50725	0.036862	4.02084	0.683992	0.494383	0.85964	-5.92571	X
ENSG00000101460	MAP1LC3A			X					0.220462	3.92944	5.79967	3.95e-07	0.00799319	5.07153	-0.0606152	3.55074	-1.65234	0.0992473	0.489567	-5.41819	0.00508806	3.5538	0.120183	0.9044	0.979167	-6.05331
ENSG00000120093	HOXB3		X	X					-0.303589	3.54359	-5.70153	1.73e-06	0.0350517	-4.78259	-0.0816214	4.71775	-1.65158	0.0994024	0.489663	-5.62199	-0.0201298	4.7195	-0.35455	0.723116	0.938869	-6.19766	X
ENSG00000112249	ASCC3		X			X			0.200479	6.9759	5.85752	6.1e-07	0.0123613	4.98793	0.0414455	6.65285	1.64782	0.100172	0.491234	-5.77568	-0.0378303	6.65145	-1.34351	0.179881	0.671205	-5.53094	X
ENSG00000160182	TFF1	X				X			-0.342622	10.2668	-5.51886	1.83e-06	0.0371147	-4.77108	0.222565	3.74044	1.64781	0.100175	0.491234	-5.47678	0.00903036	3.74558	0.0577416	0.953984	0.990836	-6.09168
ENSG00000183726	TMEM50A		X						0.147115	6.70703	5.65198	1.02e-06	0.0207607	4.88678	0.0424047	6.45887	1.6459	0.100567	0.492063	-5.77182	-0.00541223	6.45731	-0.186894	0.85184	0.968348	-6.38567	X
ENSG00000130164	LDLR			X		X			-0.227412	8.51213	-5.94527	2.16e-07	0.00437247	-5.18512	0.115628	5.43125	1.64312	0.10114	0.492952	-5.712	-0.00174271	5.43474	-0.021875	0.982559	0.996186	-6.33891
ENSG00000134153	EMC7		X						0.218226	5.52946	7.22282	1.71e-08	0.00034721	5.63862	0.0460925	4.49044	1.6359	0.102644	0.495147	-5.6148	-0.00326176	4.49021	-0.104147	0.917106	0.982026	-6.2267	X
ENSG00000187514	PTMA			X		X		X	-0.194485	9.68463	-5.73603	5.19e-07	0.010509	-5.01921	0.0388424	9.18252	1.6348	0.102875	0.495334	-5.83432	-0.0254154	9.18287	-0.93755	0.349051	0.78959	-6.0183
ENSG00000111348	ARHGDIB		X			X			-0.722565	3.25217	-9.65705	1.73e-11	3.51e-07	-6.72704	-0.0692692	5.37891	-1.62862	0.104178	0.49702	-5.72211	0.0787234	5.37705	1.6629	0.0971298	0.578084	-4.99435	X
ENSG00000095585	BLNK		X			X		X	-0.437007	4.76414	-6.38321	8.75e-08	0.00177153	-5.35102	-0.0585714	4.32355	-1.62615	0.104702	0.49864	-5.6002	0.0624236	4.32272	1.55812	0.120009	0.608683	-5.04247	X
ENSG00000223572	CKMT1A								-0.307928	4.17276	-6.00052	3.45e-07	0.00698109	-5.09723	0.0680486	6.56417	1.62437	0.105081	0.498879	-5.81205	0.0479919	6.56959	1.03333	0.302086	0.759229	-5.8866
ENSG00000172775	PSME3IP1		X	X		X			0.123142	5.82897	6.67966	1.79e-08	0.000362972	5.63097	0.0260915	5.78201	1.62346	0.105276	0.498879	-5.77281	0.0101377	5.78216	0.558378	0.576904	0.891077	-6.21399	X
ENSG00000169738	DCXR		X	X		X			0.359843	5.62113	7.86412	1.27e-10	2.58e-06	6.4304	0.0610363	4.25671	1.62307	0.105359	0.499135	-5.60271	0.0134537	4.26038	0.308367	0.757966	0.947786	-6.14522	X
ENSG00000105928	GSDME		X	X		X			0.687158	3.24528	6.20154	3.14e-07	0.00636616	5.11466	0.144929	-0.202365	1.61804	0.106439	0.502165	-4.72434	0.0408715	-0.201559	0.386232	0.699534	0.933271	-5.23164	X
ENSG00000079112	CDH17		X					X	0.198936	10.9564	6.26357	2.42e-07	0.00489907	5.16389	0.0485204	10.0488	1.61181	0.107788	0.504466	-5.86271	-0.073486	10.0483	-2.17364	0.0303278	0.457255	-4.14432	X
ENSG00000116574	RHOU		X			X		X	0.281204	5.46497	7.17316	1.05e-08	0.000212897	5.72227	0.0659433	6.67684	1.61131	0.107897	0.504466	-5.83668	-0.0558961	6.6745	-1.19942	0.231085	0.715997	-5.70995	X
ENSG00000115446	UNC50		X	X		X			0.222278	4.78412	6.11538	1.08e-07	0.00219071	5.31246	0.0334571	4.58165	1.61111	0.107942	0.504466	-5.66588	0.00346965	4.58009	0.146794	0.88337	0.974633	-6.23211	X
ENSG00000186318	BACE1		X	X		X			0.305542	3.55838	5.52118	1.14e-06	0.0230675	4.86599	0.0546863	3.66034	1.61095	0.107977	0.504466	-5.51817	0.0246686	3.65976	0.634865	0.525886	0.873885	-5.89874	X
ENSG00000121743	GJA3	X		X		X			0.481536	1.67759	5.45542	1.49e-06	0.030087	4.81319	-0.256656	-4.1563	-1.60249	0.109833	0.509437	-4.31567	0.572513	-4.15282	3.21281	0.00142268	0.262048	-2.83934
ENSG00000072958	AP1M1		X						-0.230571	5.35833	-5.64821	8.35e-07	0.0169212	-4.92691	-0.0597671	3.42266	-1.59759	0.110922	0.510739	-5.47362	0.00472488	3.42398	0.11309	0.910017	0.980977	-6.03492	X
ENSG00000205352	PRR13	X				X			-0.164393	6.14745	-5.39956	1.49e-06	0.0302542	-4.81208	0.0545824	7.22214	1.59571	0.111339	0.511276	-5.87789	0.0398124	7.22286	1.03526	0.301186	0.758646	-5.9054
ENSG00000255717	SNHG1			X		X			-0.251136	5.03664	-6.86535	1.46e-08	0.000295555	-5.6663	0.0414973	5.66922	1.59535	0.111421	0.511319	-5.80671	-0.0555157	5.66946	-1.90013	0.058147	0.516972	-4.60967
ENSG00000180787	ZFP3			X				X	0.338978	2.94469	6.5496	2.34e-08	0.000473888	5.58481	-0.0361141	4.99529	-1.58995	0.112634	0.513569	-5.75116	0.000907452	4.99415	0.0353931	0.971784	0.994776	-6.29543
ENSG00000183317	EPHA10	X	X						-0.242411	4.60553	-5.41969	2.08e-06	0.0420984	-4.74565	-0.0573082	5.70689	-1.58222	0.114387	0.516589	-5.82936	0.0352683	5.70942	0.848711	0.396558	0.816077	-6.01067	X
ENSG00000100647	SUSD6		X	X		X			0.249468	5.46128	6.02152	3.98e-07	0.00807132	5.06968	0.0485615	6.6269	1.56896	0.117445	0.520363	-5.90128	0.078567	6.62776	2.23487	0.0259864	0.44106	-3.98797	X
ENSG00000118257	NRP2		X			X			-0.415118	4.87366	-6.97398	2.39e-08	0.000485006	-5.58077	-0.0639676	3.46878	-1.56786	0.117701	0.520589	-5.53379	0.0315585	3.46651	0.689205	0.4911	0.85812	-5.82992	X
ENSG00000179151	EDC3		X	X		X			0.479429	5.60889	10.3245	1.28e-14	2.6e-10	7.70763	0.0640874	4.04429	1.56252	0.118954	0.521611	-5.66592	0.0694504	4.04759	1.49565	0.135547	0.629734	-5.09088	X
ENSG00000237424	FOXD2-AS1		X						-0.360792	2.77818	-5.30049	2.18e-06	0.0441486	-4.73601	-0.0865494	3.04305	-1.55457	0.120836	0.524314	-5.47435	0.0321878	3.04607	0.505177	0.613717	0.904314	-5.84757	X
ENSG00000145569	OTULINL		X			X			0.346188	5.69837	7.11225	1.23e-08	0.000249784	5.69507	0.0448054	6.12028	1.55375	0.121033	0.524613	-5.90258	-0.0465905	6.12072	-1.43016	0.153465	0.645204	-5.39266	X
ENSG00000067177	PHKA1	X	X	X		X			0.188696	5.11845	5.47611	1.15e-06	0.0233873	4.86327	0.0620836	3.05381	1.55349	0.121094	0.524669	-5.47635	0.0859171	3.05461	1.89853	0.0583583	0.517193	-4.28585	X
ENSG00000124181	PLCG1			X		X			0.248623	6.13702	6.75002	1.94e-08	0.000392917	5.61728	-0.0448645	5.55054	-1.54625	0.122831	0.527508	-5.87324	0.0502135	5.55291	1.52021	0.129262	0.621047	-5.22813
ENSG00000143321	HDGF					X			-0.255682	8.23345	-9.48937	9.59e-13	1.94e-08	-7.13624	0.041006	7.35358	1.53958	0.124451	0.530212	-5.96784	0.00308496	7.35458	0.101493	0.919211	0.982026	-6.42604
ENSG00000135048	CEMIP2		X			X			0.133748	8.43545	5.95815	8.55e-07	0.0173165	4.92239	0.0352923	7.57262	1.53956	0.124455	0.530212	-5.97267	-0.0047965	7.57246	-0.18297	0.854916	0.969329	-6.4196	X
ENSG00000170855	TRIAP1		X			X			0.348094	4.91917	7.36943	2.74e-09	5.55e-05	5.94649	0.0467722	3.44746	1.53878	0.124646	0.530686	-5.57859	-0.109407	3.44557	-3.22198	0.00137906	0.25892	-1.19597	X
ENSG00000117448	AKR1A1					X		X	-0.217328	6.9253	-7.22525	1.88e-09	3.81e-05	-6.00781	0.0409504	6.13956	1.52723	0.127492	0.534527	-5.94294	0.0182407	6.14002	0.595089	0.552126	0.881257	-6.21452
ENSG00000168907	PLA2G4F			X					0.380743	4.94388	5.79368	4.93e-07	0.0099899	5.02894	-0.063665	4.82439	-1.52416	0.128257	0.536386	-5.83069	0.0699488	4.82761	1.49394	0.135992	0.629734	-5.19682
ENSG00000260404		X	X		NA	NA	NA	NA	-0.391	2.32792	-6.0383	2.22e-07	0.00449673	-5.1799	-0.0854578	2.40264	-1.51822	0.129745	0.538802	-5.38834	0.106982	2.4035	1.70179	0.0895841	0.567158	-4.51046	X
ENSG00000125520	SLC2A4RG					X			0.319728	4.84012	6.13844	9.52e-08	0.00192733	5.33574	-0.0730476	3.37838	-1.51268	0.131148	0.541079	-5.59785	-0.0932433	3.37972	-1.73924	0.0827738	0.557044	-4.60444
ENSG00000181085	MAPK15		X			X			-0.604583	1.46953	-5.88459	3.14e-07	0.00636805	-5.11461	-0.248648	-1.9756	-1.50184	0.133925	0.544257	-4.59671	0.165313	-1.97338	0.884204	0.377126	0.804644	-4.80277	X
ENSG00000156521	TYSND1					X			0.243327	4.77794	7.4645	9.66e-10	1.96e-05	6.115	-0.040064	4.22498	-1.50093	0.134159	0.544421	-5.77789	-0.000233446	4.22509	-0.00751572	0.994007	0.998577	-6.18667
ENSG00000131941	RHPN2	X		X		X			-0.210466	7.34834	-5.71806	1.06e-06	0.0215424	-4.8795	0.0697072	6.17353	1.49927	0.134591	0.54444	-5.98847	-0.0117375	6.17312	-0.221612	0.824731	0.962412	-6.36562
ENSG00000110218	PANX1		X			X		X	0.219925	4.29095	5.84447	4.02e-07	0.00813249	5.06824	0.0484064	3.61441	1.48613	0.13803	0.549117	-5.6901	-0.0270077	3.61388	-0.734776	0.462914	0.846147	-5.82216	X
ENSG00000186529	CYP4F3		X			X			0.702349	4.24198	7.49601	7.95e-10	1.61e-05	6.14599	0.0915792	3.32874	1.47667	0.140548	0.553398	-5.65962	-0.0866346	3.32808	-1.20823	0.227685	0.714681	-5.32751	X
ENSG00000151715	TMEM45B		X	X		X		X	0.265927	8.49802	13.473	4.29e-16	8.69e-12	8.13007	0.0419974	7.88178	1.45749	0.145763	0.55877	-6.09982	0.014701	7.88153	0.448795	0.653827	0.919424	-6.34283	X
ENSG00000110925	CSRNP2		X	X		X			0.188772	4.97631	5.70788	7.72e-07	0.0156429	4.94224	0.0364277	4.36024	1.45109	0.147535	0.56208	-5.87823	0.0289083	4.36073	1.01491	0.310773	0.765858	-5.71732	X
ENSG00000185722	ANKFY1		X	X					0.170312	6.47719	7.07397	6.67e-09	0.000135115	5.79901	0.034143	6.44493	1.44896	0.148128	0.563742	-6.07366	0.024509	6.44669	0.916721	0.35985	0.795968	-5.9927	X
ENSG00000070961	ATP2B1		X			X			0.229803	6.73816	7.34753	2.69e-09	5.46e-05	5.94921	0.0518979	7.76912	1.43007	0.153473	0.571337	-6.13699	-0.060197	7.76786	-1.46721	0.143118	0.635723	-5.39048	X
ENSG00000129353	SLC44A2			X		X			0.373814	6.54616	8.90941	2.4e-11	4.86e-07	6.67941	-0.0462251	6.59649	-1.4287	0.153869	0.57212	-6.10745	0.0920566	6.59953	2.52803	0.011861	0.376265	-3.315
ENSG00000154305	MIA3		X						0.192382	6.10813	6.46598	3.17e-08	0.000641801	5.53186	0.0348183	6.92781	1.42344	0.155385	0.574504	-6.12665	-0.0215986	6.9263	-0.796035	0.426492	0.830269	-6.11012	X
ENSG00000102934	PLLP		X	X		X			0.337649	4.78691	7.0941	2.58e-08	0.000522733	5.56773	0.188033	1.08989	1.42327	0.155434	0.574587	-5.26973	0.0592335	1.0912	0.374951	0.707899	0.935943	-5.47816	X
ENSG00000130766	SESN2					X		X	0.293964	4.99505	7.84808	3.23e-10	6.54e-06	6.28741	-0.0535805	4.78457	-1.41974	0.15646	0.57605	-5.97998	-0.000802655	4.7867	-0.0186081	0.985163	0.996569	-6.26883
ENSG00000044090	CUL7		X			X			-0.256916	5.29038	-6.63814	2.69e-08	0.000544143	-5.56073	-0.043299	4.56037	-1.41971	0.156467	0.57605	-5.94866	0.0421636	4.56173	1.19912	0.231203	0.715997	-5.54599	X
ENSG00000100504	PYGL			X		X			-0.340823	5.77338	-6.02461	1.18e-06	0.0239322	-4.85871	0.148653	4.99789	1.4107	0.159107	0.579166	-6.02461	-0.209076	4.99664	-1.72901	0.0845917	0.560288	-4.84668
ENSG00000253368	TRNP1		X			X			0.230089	6.44008	7.77845	1.16e-08	0.000235301	5.70525	0.15624	-1.02523	1.3988	0.162644	0.584335	-4.86987	-0.0233179	-1.02737	-0.179068	0.857977	0.970648	-5.13997	X
ENSG00000185176	AQP12B		X	X					-0.681507	1.72824	-5.74347	1.29e-06	0.0260767	-4.84169	-0.213986	1.08943	-1.39374	0.164167	0.585769	-5.28414	-0.00411586	1.08433	-0.0233475	0.981385	0.996157	-5.54648	X
ENSG00000122566	HNRNPA2B1			X		X			-0.168765	9.88872	-6.83435	6.88e-09	0.000139328	-5.79386	0.0500578	8.35326	1.38353	0.167273	0.589319	-6.20836	-0.030857	8.35372	-0.760336	0.447509	0.838827	-6.16352
ENSG00000154856	APCDD1								-0.578747	-3.32897	-6.559	6.16e-08	0.00124708	-5.41418	0.0727504	2.25432	1.38301	0.167431	0.589522	-5.56484	0.0743152	2.25392	1.23635	0.217065	0.707319	-5.09923
ENSG00000196659	TTC30B			X					0.296376	3.56132	7.46399	8.23e-10	1.67e-05	6.14042	-0.0449328	3.5733	-1.38005	0.168341	0.590457	-5.82479	0.0169474	3.57209	0.467733	0.640235	0.915312	-5.96525
ENSG00000067113	PLPP1		X	X		X			0.273324	4.23979	5.8916	2e-06	0.040549	4.75323	0.0440041	6.07913	1.37689	0.169315	0.591979	-6.15866	0.015047	6.0784	0.408408	0.683196	0.929253	-6.30371	X
ENSG00000101846	STS			X					-0.28246	5.18545	-5.71071	1.46e-06	0.0295683	-4.81666	0.0618405	4.70427	1.37232	0.170731	0.593068	-6.04094	-0.0164427	4.70286	-0.318025	0.750635	0.946055	-6.19563
ENSG00000137673	MMP7		X		X	X			-0.751792	6.22727	-7.43332	1.71e-08	0.000347022	-5.63871	-0.299794	-3.86595	-1.37091	0.171169	0.593818	-4.5772	0.224375	-3.87107	0.940901	0.347333	0.789051	-4.68263	X
ENSG00000134243	SORT1		X	X		X			0.2135	7.01495	6.47619	7.71e-08	0.00156108	5.37385	0.0384667	7.62423	1.36686	0.172433	0.594603	-6.2224	1.80621e-05	7.62354	0.000565465	0.999549	0.999688	-6.43698	X
ENSG00000143374	TARS2		X						-0.196323	5.23561	-6.22915	9.55e-08	0.0019351	-5.33501	-0.0394127	4.02831	-1.35351	0.176654	0.599836	-5.95336	0.0562019	4.0301	1.70173	0.0895968	0.567158	-4.77446	X
ENSG00000213341	CHUK		X			X			0.305924	5.39185	7.25157	3.85e-09	7.8e-05	5.89051	0.0336644	5.34569	1.33903	0.18132	0.606687	-6.15271	-0.0630264	5.34416	-2.22913	0.026369	0.44106	-3.9341	X
ENSG00000092929	UNC13D		X	X					-0.451207	5.51568	-7.464	8.96e-09	0.000181559	-5.74926	-0.0825002	4.14539	-1.33838	0.181529	0.607012	-5.98374	-0.038745	4.15021	-0.55804	0.577135	0.891127	-6.02099	X
ENSG00000136261	BZW2			X	X	X			-0.359086	6.18504	-11.2552	1.48e-14	2.99e-10	-7.68962	0.0341839	5.88578	1.33628	0.182216	0.608463	-6.19892	-0.0406106	5.88519	-1.40089	0.162034	0.651983	-5.42008
ENSG00000083290	ULK2		X			X			0.271868	4.16748	7.22305	6.01e-09	0.000121817	5.81636	0.0368649	3.59655	1.33318	0.183228	0.609572	-5.90552	-0.0059934	3.59662	-0.188677	0.850443	0.968348	-6.05837	X
ENSG00000145979	TBC1D7		X	X		X			0.183	4.25909	5.40813	2.03e-06	0.0411406	4.7503	0.0414132	3.51921	1.33252	0.183445	0.609572	-5.89106	0.00157862	3.52104	0.0443073	0.964682	0.993237	-6.05531	X
ENSG00000175348	TMEM9B		X			X			0.263571	5.63491	6.83298	1.31e-08	0.000265813	5.68445	0.0361617	6.09156	1.32902	0.184596	0.610643	-6.22145	-0.0355808	6.09108	-1.15389	0.249244	0.727919	-5.73735	X
ENSG00000125037	EMC3		X			X			0.163446	6.08757	5.6235	1.19e-06	0.0240881	4.85742	0.0295524	5.37076	1.32058	0.187394	0.613593	-6.17946	-0.0320494	5.36993	-1.26281	0.207407	0.698714	-5.56126	X
ENSG00000112685	EXOC2		X			X			0.206557	5.22474	6.16165	1.5e-07	0.00302927	5.2531	0.0324584	5.16463	1.31985	0.187636	0.613743	-6.16227	-0.000600893	5.16392	-0.0215888	0.982787	0.996186	-6.31422	X
ENSG00000109103	UNC119			X				X	0.228236	5.31883	7.25153	1.29e-09	2.61e-05	6.06863	-0.0480837	3.70779	-1.31633	0.188816	0.615125	-5.93537	0.0524182	3.70986	1.26645	0.206101	0.697542	-5.32813
ENSG00000102837	OLFM4			X					-0.437081	9.85604	-6.2334	6.84e-07	0.0138479	-4.96594	0.317977	7.67841	1.31625	0.188842	0.615125	-6.273	-0.524237	7.67392	-1.90276	0.057801	0.516878	-4.6545
ENSG00000005810	MYCBP2	X		X		X			0.148064	6.37046	5.65718	7.54e-07	0.0152671	4.94698	-0.0327827	7.05388	-1.31225	0.190186	0.615839	-6.27974	0.0387189	7.05373	1.39435	0.163998	0.653547	-5.47539
ENSG00000267795	SMIM22	X		X		X		X	-0.227882	6.01185	-6.117	9.41e-08	0.00190568	-5.33779	0.0477654	5.63489	1.31065	0.190724	0.61703	-6.21636	-0.087435	5.63554	-2.12318	0.0343628	0.463196	-4.17651
ENSG00000115840	SLC25A12			X		X			0.396518	3.42161	7.74165	8.18e-10	1.66e-05	6.14147	-0.0295094	4.64301	-1.3075	0.191793	0.618691	-6.10877	0.0227036	4.6435	0.908787	0.364019	0.797784	-5.85262
ENSG00000156931	VPS8			X		X			0.137937	5.5932	5.59672	7.66e-07	0.0155131	4.94386	-0.0261134	6.30396	-1.30474	0.192729	0.620048	-6.26287	0.00179786	6.30328	0.0792385	0.936883	0.986911	-6.39249
ENSG00000065978	YBX1								-0.158762	9.26765	-6.22143	1.11e-07	0.00224656	-5.30787	0.0321824	8.16536	1.30342	0.193179	0.620574	-6.31431	0.0100991	8.16742	0.356514	0.721646	0.938543	-6.38262
ENSG00000254470	AP5B1		X						0.332695	4.73433	7.37467	9.09e-10	1.84e-05	6.12456	0.0494383	4.28272	1.30329	0.193224	0.620626	-6.06911	-0.0241384	4.2864	-0.55584	0.578636	0.89227	-6.04976	X
ENSG00000134762	DSC3		X			X			0.317486	3.09565	5.75304	1.49e-06	0.0301402	4.81284	0.158106	-0.509102	1.30245	0.19351	0.621076	-5.07269	-0.0736545	-0.518447	-0.526004	0.599182	0.899696	-5.13163	X
ENSG00000149273	RPS3		X		X	X			-0.177368	10.392	-5.97199	2.29e-07	0.00463347	-5.17431	-0.0469419	8.99865	-1.30237	0.193536	0.621076	-6.31781	0.0196025	8.99844	0.476273	0.634144	0.912457	-6.33646	X
ENSG00000109323	MANBA			X		X			0.227682	5.54505	5.68304	1.85e-06	0.0373979	4.76955	-0.0382678	4.79262	-1.29938	0.194559	0.622042	-6.14022	0.0291216	4.79153	0.889706	0.374168	0.803167	-5.8882
ENSG00000196810	CTBP1-DT	X		X					0.292757	3.07044	5.72506	6.98e-07	0.0141374	4.96193	-0.0395891	3.25685	-1.29888	0.19473	0.622141	-5.87274	0.0700469	3.25821	2.0463	0.0413912	0.481971	-4.04609
ENSG00000010017	RANBP9		X	X					0.140629	5.76654	6.83384	1.28e-08	0.000259278	5.6887	0.0244917	5.15117	1.29313	0.196709	0.624257	-6.19511	0.0154201	5.15096	0.7144	0.475403	0.8507	-6.06549	X
ENSG00000188257	PLA2G2A					X		X	-0.896839	2.99961	-8.36543	7.25e-09	0.000146808	-5.78508	0.264257	3.43508	1.29092	0.197476	0.625013	-5.95062	0.39429	3.44935	1.62443	0.105085	0.586914	-4.78621
ENSG00000159784	FAM131B								-0.608817	2.28557	-6.93846	1.88e-08	0.000380358	-5.62289	0.132485	-1.00893	1.28572	0.199284	0.627616	-5.0112	0.135324	-1.01698	1.13484	0.257134	0.732166	-4.7213
ENSG00000113249	HAVCR1		X			X			-1.68756	-1.90249	-6.67504	2.49e-08	0.000504566	-5.57389	-0.20767	2.99297	-1.28467	0.199649	0.628218	-5.81547	0.217887	2.99729	1.21289	0.225901	0.713915	-5.25284	X
ENSG00000121774	KHDRBS1			X					-0.128181	7.24243	-5.59816	7.12e-07	0.0144141	-4.95816	0.029987	6.37871	1.27338	0.203619	0.633503	-6.30731	-0.0298494	6.37837	-1.11313	0.266331	0.739	-5.79619
ENSG00000143320	CRABP2		X			X		X	-0.722349	0.473939	-6.19498	2.68e-07	0.00543137	-5.14456	-0.222517	-2.64027	-1.27027	0.204725	0.634509	-4.79932	0.124694	-2.64263	0.628197	0.530239	0.875366	-4.86298	X
ENSG00000204272	NBDY			X					0.242167	4.16943	5.72116	5.24e-07	0.0106127	5.01733	-0.0470175	2.82663	-1.26406	0.20694	0.637453	-5.82189	0.010598	2.82722	0.254139	0.799521	0.957289	-5.88719
ENSG00000133313	CNDP2		X						0.152183	7.00978	5.52247	1.15e-06	0.0233196	4.86384	0.0514804	6.79265	1.2626	0.207467	0.63826	-6.33694	-0.0011611	6.79528	-0.0252966	0.979831	0.996044	-6.41431	X
ENSG00000164078	MST1R					X			-0.154262	7.44796	-5.48356	1.57e-06	0.0317378	-4.80251	0.043636	5.82577	1.25014	0.211978	0.643578	-6.30838	0.0517832	5.83064	1.29055	0.197619	0.689644	-5.56107
ENSG00000132749	TESMIN		X	X		X			-0.413692	2.08341	-6.08894	1.6e-07	0.00324801	-5.24025	-0.0510077	2.3015	-1.24819	0.212689	0.644061	-5.72694	-0.0458795	2.30184	-0.980696	0.327345	0.777059	-5.36222	X
ENSG00000102879	CORO1A		X		X	X			-0.527297	4.47122	-6.84929	3.32e-08	0.000673192	-5.52348	-0.0851991	4.78704	-1.24596	0.213506	0.644507	-6.19898	0.0686113	4.78842	0.892339	0.372757	0.803115	-5.8827	X
ENSG00000180398	MCFD2		X			X			0.16073	7.30514	6.03804	4.98e-07	0.010088	5.02706	0.0289213	5.65987	1.24076	0.215419	0.645093	-6.30404	-0.0414312	5.65858	-1.58776	0.113144	0.599382	-5.13384	X
ENSG00000185101	ANO9	X	X	X					-0.28571	6.5058	-6.31099	1.16e-07	0.00234007	-5.30043	-0.0548269	6.47497	-1.23908	0.216041	0.645291	-6.35355	-0.0452747	6.47705	-0.89412	0.371804	0.802431	-6.01286	X
ENSG00000085563	ABCB1					X			0.570853	7.91198	10.5269	4.3e-13	8.71e-09	7.24578	-0.0994762	6.99455	-1.23541	0.2174	0.646557	-6.37186	-0.0436818	6.99536	-0.480528	0.631119	0.911056	-6.30702
ENSG00000079616	KIF22		X			X		X	-0.257987	5.65313	-6.45271	3.8e-08	0.000769186	-5.50002	-0.0442468	5.54466	-1.23387	0.217973	0.647223	-6.3019	0.0247033	5.54707	0.608638	0.543116	0.878338	-6.16674	X
ENSG00000092931	MFSD11		X						0.308537	4.72992	10.9147	5.78e-15	1.17e-10	7.80855	0.0272604	5.02319	1.22818	0.2201	0.648913	-6.26292	-0.02732	5.02309	-1.09966	0.272153	0.744267	-5.71335	X
ENSG00000178301	AQP11		X	X		X			0.404524	1.99774	5.39904	1.57e-06	0.0317313	4.80255	0.0745287	2.55268	1.22443	0.221509	0.650469	-5.83099	0.00101172	2.55161	0.0143051	0.988594	0.997	-5.85234	X
ENSG00000182253	SYNM			X		X			0.47229	1.48107	5.43808	1.84e-06	0.0371951	4.77065	-0.0885505	3.80236	-1.2228	0.222124	0.650469	-6.0918	0.0814936	3.799	0.982509	0.326453	0.776636	-5.65519
ENSG00000170004	CHD3		X			X			-0.287429	6.19686	-7.37943	5.05e-09	0.000102238	-5.8456	-0.0371342	6.51427	-1.22011	0.223141	0.651398	-6.37874	0.0414689	6.51633	1.19437	0.233052	0.71722	-5.7093	X
ENSG00000100266	PACSIN2			X		X			-0.118016	7.20344	-5.36712	2.2e-06	0.0446236	-4.73384	0.0269645	7.14692	1.20543	0.228748	0.656968	-6.41791	-0.0245498	7.14766	-0.947458	0.343987	0.786116	-5.98804
ENSG00000131828	PDHA1			X		X			-0.132579	6.80887	-6.99058	1.14e-08	0.000230284	-5.70892	0.0257914	6.85113	1.20305	0.229667	0.65794	-6.41164	-0.020229	6.85095	-0.822298	0.411405	0.82137	-6.08712
ENSG00000129422	MTUS1		X			X		X	0.258029	7.91418	10.5413	5.07e-13	1.03e-08	7.22328	0.026416	7.72513	1.20089	0.230502	0.658858	-6.43587	-0.041307	7.72404	-1.66504	0.0966999	0.578075	-5.08882	X
ENSG00000091157	WDR7			X		X			0.261872	4.17298	5.43519	1.62e-06	0.0327797	4.79604	-0.020437	5.66832	-1.19254	0.233754	0.662253	-6.36322	0.0140494	5.66783	0.725933	0.468311	0.848242	-6.10263
ENSG00000197798	FAM118B		X			X			0.203338	5.07918	5.7595	6.41e-07	0.0129756	4.97855	0.0294124	5.18382	1.19218	0.233894	0.662253	-6.32277	-0.0171315	5.18336	-0.612067	0.540847	0.878303	-6.13365	X
ENSG00000103485	QPRT		X	X		X			-0.489074	3.70059	-8.05817	2.83e-08	0.000574187	-5.55135	-0.0671306	4.22943	-1.18856	0.235314	0.663315	-6.18009	-0.0310068	4.23174	-0.491227	0.62354	0.907869	-6.0697	X
ENSG00000117593	DARS2			X					-0.140355	6.14231	-5.77518	6.83e-07	0.013834	-4.96614	0.0255452	5.40491	1.18852	0.235331	0.663315	-6.34731	-0.024429	5.40405	-0.994046	0.320812	0.771796	-5.85761
ENSG00000112562	SMOC2					X		X	-0.842887	3.57599	-5.84435	2.46e-06	0.0499116	-4.71107	0.078765	3.8073	1.18563	0.23647	0.663924	-6.14437	0.00809583	3.80729	0.104145	0.917108	0.982026	-6.10121
ENSG00000125848	FLRT3		X			X			0.295499	3.77394	5.97407	7.02e-07	0.0142199	4.9608	0.16076	3.01131	1.18277	0.237599	0.66527	-5.98709	-0.245607	3.00293	-1.57953	0.115019	0.603744	-4.79592	X
ENSG00000108953	YWHAE					X			-0.150751	9.18338	-6.85428	7.08e-09	0.000143486	-5.78892	0.0335883	7.53999	1.18254	0.237692	0.665445	-6.45378	0.0116961	7.54108	0.365576	0.714878	0.937471	-6.3701
ENSG00000178826	TMEM139	X				X			-0.159029	6.32405	-5.35185	2.44e-06	0.0493363	-4.71343	0.0680725	4.32202	1.18088	0.23835	0.665865	-6.22866	0.0619269	4.32362	0.948	0.343711	0.786101	-5.7763
ENSG00000188910	GJB3		X			X			-0.337958	5.49772	-7.65829	5.09e-10	1.03e-05	-6.2163	-0.132799	1.43587	-1.17209	0.241854	0.669693	-5.60987	0.0418975	1.44221	0.329807	0.741722	0.943482	-5.57154	X
ENSG00000186115	CYP4F2		X	X		X		X	-0.522991	3.5709	-5.94913	6.53e-07	0.0132275	-4.97483	-0.206406	2.49824	-1.17112	0.242244	0.670219	-5.84615	-0.0296185	2.49522	-0.149812	0.880989	0.974633	-5.83441	X
ENSG00000175505	CLCF1			X		X		X	-0.427563	2.56802	-7.48807	1.04e-09	2.1e-05	-6.10383	0.0957516	0.0159028	1.17063	0.242442	0.670336	-5.31891	-0.200907	0.0171168	-2.17835	0.0299727	0.457255	-3.51143
ENSG00000140263	SORD			X		X		X	-0.18521	6.34869	-6.98782	4.15e-08	0.000839993	-5.48447	0.0470566	4.52129	1.16931	0.242973	0.670939	-6.26152	-0.0265998	4.52227	-0.585288	0.55869	0.883928	-6.07115
ENSG00000114480	GBE1					X			-0.308877	5.89518	-5.52645	1.53e-06	0.0310792	-4.8067	0.0352095	4.77322	1.16411	0.245071	0.672396	-6.30855	0.00631801	4.77226	0.183229	0.854713	0.969329	-6.25326
ENSG00000178922	HYI		X			X			-0.306033	3.17322	-6.00574	1.62e-07	0.00328378	-5.23823	-0.0453466	4.49617	-1.16136	0.246184	0.673885	-6.26611	0.0767229	4.4976	1.72893	0.0846064	0.560288	-4.79628	X
ENSG00000095209	TMEM38B		X			X			0.399159	4.50162	7.90927	3.84e-10	7.78e-06	6.2603	0.0524748	4.61866	1.15904	0.247128	0.674924	-6.29518	-0.00645471	4.61466	-0.125285	0.900362	0.977873	-6.23881	X
ENSG00000005001	PRSS22			X		X			-0.373771	5.20369	-7.68341	5.81e-10	1.18e-05	-6.1954	0.204634	-1.75188	1.1563	0.248246	0.675076	-5.04305	-0.108029	-1.74175	-0.525001	0.599878	0.899696	-4.97937
ENSG00000133872	SARAF		X			X			0.147433	7.56244	6.66365	3.53e-08	0.000714882	5.51291	0.0292914	7.58272	1.15566	0.248508	0.675076	-6.48584	-0.0194986	7.58096	-0.682662	0.495222	0.859862	-6.20858	X
ENSG00000147475	ERLIN2		X	X					0.169371	7.12933	7.99504	1.04e-10	2.11e-06	6.46052	0.0239566	6.32106	1.15494	0.248802	0.675332	-6.44725	0.00827981	6.32012	0.347123	0.728684	0.94021	-6.33764	X
ENSG00000084112	SSH1		X	X		X			0.203286	5.55557	7.59829	7.63e-10	1.55e-05	6.15239	0.0398046	5.22166	1.15313	0.249544	0.676183	-6.3747	0.0462156	5.22526	1.17741	0.239743	0.720394	-5.64997	X
ENSG00000118515	SGK1		X	X		X			0.451535	3.68968	8.2314	5.84e-10	1.18e-05	6.19469	0.0902379	6.29349	1.15302	0.249587	0.676183	-6.44876	0.073349	6.29138	0.82254	0.411268	0.82137	-6.06566	X
ENSG00000011304	PTBP1			X	X	X		X	-0.172143	7.35607	-5.28932	2.13e-06	0.0430593	-4.74108	0.0376365	6.91718	1.15003	0.250816	0.67691	-6.47641	-0.0531674	6.92052	-1.42314	0.155487	0.646582	-5.43244
ENSG00000100316	RPL3		X		X	X			-0.249793	10.8745	-7.67519	6.65e-10	1.35e-05	-6.17422	-0.0333473	9.74908	-1.14977	0.250922	0.67691	-6.49931	0.00130172	9.74884	0.0390279	0.968888	0.994427	-6.44165	X
ENSG00000166272	WBP1L			X		X			0.123539	6.15748	5.58077	8.73e-07	0.0176838	4.91828	-0.0257594	5.68245	-1.14669	0.252192	0.677559	-6.41801	0.0252554	5.6836	0.986326	0.324579	0.775678	-5.88749
ENSG00000119689	DLST					X			-0.14142	7.66041	-6.06861	1.35e-07	0.00273782	-5.2717	0.027189	6.34584	1.14531	0.252762	0.677559	-6.45936	0.0130056	6.34737	0.479311	0.631983	0.911227	-6.28589
ENSG00000176826	FKBP9P1		X	X					-0.636026	1.49725	-6.61946	9.06e-08	0.00183441	-5.3447	-0.219951	-0.643561	-1.14524	0.252791	0.677559	-5.20065	-0.033778	-0.65382	-0.157169	0.875193	0.973461	-5.21228	X
ENSG00000173535	TNFRSF10C			X		X			0.435945	3.68783	6.92437	1.54e-08	0.000312147	5.65693	-0.141503	-0.727043	-1.13931	0.255255	0.680062	-5.19671	0.068989	-0.721117	0.503062	0.615202	0.905005	-5.12553
ENSG00000197557	TTC30A			X					0.3733	3.54624	7.37603	1.31e-09	2.65e-05	6.06616	-0.0374672	4.23773	-1.13696	0.256232	0.681534	-6.25508	0.0346258	4.23625	0.932579	0.351609	0.790943	-5.77294
ENSG00000182054	IDH2			X		X		X	-0.335996	8.21866	-12.1936	5.61e-15	1.14e-10	-7.81248	0.0461138	6.25702	1.13012	0.259102	0.683917	-6.47271	-0.0576334	6.25983	-1.23479	0.217646	0.707978	-5.65082
ENSG00000102172	SMS			X				X	-0.169137	7.21945	-6.58152	3.74e-08	0.000757215	-5.50278	0.0274045	5.50104	1.12207	0.262503	0.686956	-6.42998	-0.044902	5.50056	-1.62628	0.104691	0.586914	-5.06421
ENSG00000009413	REV3L	X	X			X			0.270715	4.90954	8.4863	1.46e-11	2.97e-07	6.75141	0.0258115	6.28731	1.12163	0.262689	0.687269	-6.48346	-0.0357138	6.28566	-1.39183	0.164759	0.654167	-5.45214	X
ENSG00000006007	GDE1		X			X			0.142125	7.47778	6.26849	1.4e-07	0.00283835	5.26508	0.0294886	6.93282	1.11047	0.26746	0.690539	-6.51988	-0.0279814	6.93197	-0.915252	0.36062	0.796458	-6.01066	X
ENSG00000142634	EFHD2			X		X			-0.223862	7.97331	-5.89522	3.1e-07	0.00627441	-5.1174	0.0417456	6.24741	1.10953	0.267866	0.690888	-6.4964	-0.100426	6.24999	-2.35865	0.0188299	0.411025	-3.70065
ENSG00000074527	NTN4		X	X		X			0.495884	5.25725	9.75652	8.89e-11	1.8e-06	6.48464	0.0389634	4.67864	1.10457	0.270005	0.69209	-6.36518	0.0432659	4.67819	1.06747	0.286416	0.751132	-5.70338	X
ENSG00000143761	ARF1	X		X					-0.131977	8.54489	-6.32919	4.95e-08	0.00100278	-5.45307	0.029054	7.85014	1.10361	0.270424	0.692529	-6.54917	-0.0227456	7.85306	-0.754102	0.451239	0.841221	-6.16314
ENSG00000116584	ARHGEF2	X	X			X			-0.218832	6.66699	-6.87901	3.2e-08	0.000647374	-5.53034	-0.0265214	6.4053	-1.09205	0.275466	0.697119	-6.52115	0.0379277	6.40706	1.34756	0.178577	0.669384	-5.51629	X
ENSG00000165507	DEPP1		X			X			-0.572992	2.9168	-6.46065	3.29e-08	0.000667062	-5.52508	-0.0850063	2.83315	-1.0914	0.27575	0.697589	-6.01793	0.24933	2.83317	2.86486	0.00439565	0.314486	-2.13513	X
ENSG00000197852	INKA2		X			X			0.619777	2.99434	8.05954	8.86e-11	1.8e-06	6.48518	0.042662	2.36492	1.091	0.275928	0.697795	-5.9297	-0.0371242	2.36592	-0.833227	0.405223	0.819155	-5.5006	X
ENSG00000196922	ZNF252P								0.253783	5.12653	7.60767	1.05e-09	2.13e-05	6.10144	-0.0281214	6.02148	-1.08809	0.27721	0.698264	-6.50464	-0.0130173	6.01976	-0.444555	0.656885	0.920587	-6.28487
ENSG00000115415	STAT1	X	X	X	X	X			0.148959	6.55882	5.53572	1.31e-06	0.0265299	4.83826	0.0679265	7.18589	1.0851	0.278528	0.698901	-6.55305	0.0236538	7.18613	0.335085	0.737739	0.942334	-6.37021	X
ENSG00000162231	NXF1			X		X		X	0.361471	5.61183	8.42816	2.76e-11	5.58e-07	6.65901	-0.037341	5.35218	-1.08188	0.279956	0.699325	-6.46175	0.0771092	5.35528	1.97551	0.0489089	0.495324	-4.44678
ENSG00000157184	CPT2	X		X					-0.164695	6.05247	-5.91589	2.48e-07	0.00502061	-5.1593	0.0324983	6.2213	1.07277	0.284017	0.703144	-6.53479	-0.0322892	6.22101	-0.934835	0.350447	0.790524	-5.96611
ENSG00000197879	MYO1C			X		X			-0.188514	8.24742	-7.11027	2.55e-09	5.16e-05	-5.95841	0.0312946	7.48262	1.06612	0.287012	0.705592	-6.58298	-0.0240184	7.4845	-0.712593	0.47652	0.851585	-6.18623
ENSG00000116396	KCNC4		X			X			-0.272875	3.98787	-5.2883	2.26e-06	0.0458759	-4.72822	-0.0543085	2.5438	-1.06485	0.287582	0.706135	-5.98738	0.0332726	2.54713	0.57094	0.568366	0.885819	-5.69929	X
ENSG00000165494	PCF11			X		X			-0.15197	5.6657	-6.15889	1.23e-07	0.00249403	-5.28878	0.0195132	6.8324	1.06365	0.288127	0.706586	-6.56787	-0.00447396	6.83207	-0.218661	0.827027	0.963075	-6.39301
ENSG00000161558	TMEM143	X	X			X			-0.242654	3.22218	-5.61081	9.57e-07	0.0193883	-4.90024	-0.0512152	1.89109	-1.06305	0.288397	0.706714	-5.84599	0.0315327	1.89479	0.574416	0.566015	0.88536	-5.57106	X
ENSG00000104904	OAZ1	X		X		X			-0.140385	8.13704	-5.70576	5.93e-07	0.0120054	-4.99358	0.0315233	7.83664	1.05778	0.290792	0.708735	-6.59773	-0.0343419	7.83774	-1.00757	0.314278	0.768362	-5.94504
ENSG00000163235	TGFA		X		X	X		X	0.258784	7.14565	7.41362	4.76e-09	9.64e-05	5.85532	0.0333489	5.68807	1.05345	0.292768	0.711087	-6.52194	-0.00519994	5.68786	-0.143648	0.885852	0.974633	-6.35006	X
ENSG00000176783	RUFY1			X					0.185264	5.45557	5.86714	2.5e-07	0.00505663	5.15796	-0.0216652	5.08105	-1.04823	0.295165	0.713609	-6.469	0.016238	5.08218	0.690291	0.490418	0.857794	-6.07402
ENSG00000184557	SOCS3					X			-0.616942	1.25776	-5.51989	1.07e-06	0.0217487	-4.87762	0.120827	2.74182	1.04418	0.29703	0.715461	-6.05706	0.213641	2.74911	1.63207	0.103465	0.586718	-4.66951
ENSG00000151348	EXT2		X			X			0.18327	6.86889	7.08602	5.33e-09	0.000108034	5.83641	0.0261582	5.97933	1.03832	0.299747	0.717478	-6.55567	-0.00732895	5.97921	-0.256217	0.797917	0.957085	-6.34618	X
ENSG00000259330	INAFM2	X	X			X			0.206423	4.01872	5.30681	2.44e-06	0.0495025	4.71275	0.0608361	1.11869	1.03731	0.300217	0.717967	-5.70141	-0.0252176	1.11972	-0.379438	0.704568	0.934881	-5.48758	X
ENSG00000168658	VWA3B	X	X	X					-0.799161	-0.323049	-5.25359	2.28e-06	0.0461582	-4.72698	-0.0754741	0.84738	-1.03686	0.300424	0.718251	-5.63693	-0.130282	0.848505	-1.59128	0.11235	0.598021	-4.44245	X
ENSG00000162430	SELENON			X					0.171249	6.35207	5.93953	1.98e-07	0.00400934	5.20126	-0.050272	4.55033	-1.03405	0.301736	0.719217	-6.41745	0.0904324	4.55371	1.64693	0.100372	0.581784	-4.93791
ENSG00000198408	OGA			X					0.187006	7.95749	6.21588	2.95e-07	0.00597639	5.12658	-0.0214074	7.71962	-1.03234	0.302535	0.719405	-6.62249	0.0338705	7.71814	1.4551	0.146439	0.639558	-5.40671
ENSG00000092199	HNRNPC			X		X		X	-0.110555	9.21839	-5.31566	2.16e-06	0.0436898	-4.73813	0.0186374	8.0304	1.03092	0.303198	0.719851	-6.62836	-0.000837057	8.03078	-0.0413951	0.967002	0.994192	-6.44229
ENSG00000204628	RACK1		X		X	X			-0.158064	9.84608	-5.32187	2e-06	0.040598	-4.75299	-0.0310398	9.15538	-1.03077	0.303268	0.71987	-6.63277	0.014676	9.15544	0.425794	0.67049	0.925478	-6.35879	X
ENSG00000215021	PHB2								-0.209154	7.51349	-7.99628	3.29e-10	6.66e-06	-6.28454	0.0268599	6.76323	1.0276	0.304756	0.722362	-6.60261	0.0110964	6.76431	0.367748	0.713259	0.937471	-6.34756
ENSG00000167703	SLC43A2		X	X		X			0.451638	4.40699	6.37404	6.56e-08	0.00132847	5.40286	0.0427996	4.07675	1.02505	0.305957	0.723422	-6.35122	0.0282612	4.07823	0.594851	0.552285	0.881262	-5.99134	X
ENSG00000115652	UXS1			X		X		X	0.138123	5.6259	6.70863	4.06e-08	0.000821926	5.48831	-0.0354502	3.99166	-1.01765	0.309458	0.726666	-6.33605	0.0371687	3.99463	0.946285	0.344584	0.786815	-5.7155
ENSG00000226742	HSBP1L1			X		X		X	-0.207273	3.67119	-5.90016	2.85e-07	0.00576616	-5.13332	0.0363261	4.32393	1.0072	0.314447	0.731009	-6.40985	-0.0347149	4.32386	-0.84141	0.40063	0.818824	-5.85555
ENSG00000186834	HEXIM1								0.279327	6.43507	7.67715	3.72e-09	7.53e-05	5.89633	-0.0447157	5.02519	-1.00675	0.314663	0.731036	-6.50454	-0.00507236	5.02948	-0.100487	0.920009	0.982222	-6.29396
ENSG00000134250	NOTCH2					X			-0.160979	6.88743	-5.58578	1.05e-06	0.0211777	-4.88286	0.0301716	7.32757	1.00672	0.314678	0.731036	-6.64002	0.0959222	7.32819	2.84056	0.00473748	0.322162	-2.52907
ENSG00000164574	GALNT10		X	X		X		X	0.188321	7.31436	6.32824	8.4e-08	0.00170136	5.35833	0.0326831	6.15798	1.00526	0.315376	0.731323	-6.60106	0.0428818	6.16027	1.1556	0.248545	0.727919	-5.73817	X
ENSG00000175920	DOK7					X			-0.674499	1.96847	-6.83384	1.46e-08	0.000295165	-5.66652	0.193363	-2.16472	1.00389	0.316038	0.731879	-5.12597	0.153338	-2.15999	0.669705	0.503438	0.863913	-4.87896
ENSG00000111261	MANSC1		X			X		X	0.293543	6.4471	12.3691	4.13e-17	8.36e-13	8.40922	0.0307744	4.99111	0.995832	0.319931	0.733636	-6.5169	-0.00819876	4.99083	-0.234325	0.814855	0.96131	-6.27064	X
ENSG00000205336	ADGRG1			X		X			0.25436	6.35732	8.02503	9.2e-11	1.86e-06	6.47956	-0.0457537	5.12332	-0.995647	0.320021	0.733636	-6.52967	0.0478542	5.12787	0.914096	0.361226	0.796502	-5.90362
ENSG00000106077	ABHD11	X						X	-0.209558	5.87378	-6.87179	8.5e-09	0.000172207	-5.75819	0.0318576	4.76717	0.992396	0.321602	0.734815	-6.49011	0.0198341	4.77078	0.540707	0.589016	0.895465	-6.12587
ENSG00000197822	OCLN		X			X			0.198732	6.1255	5.38942	2.01e-06	0.0407611	4.75218	0.0295973	7.03038	0.983112	0.326145	0.738463	-6.65555	-0.025225	7.02952	-0.742762	0.458069	0.843451	-6.15307	X
ENSG00000058799	YIPF1		X			X			0.22793	4.96419	6.61292	2.48e-08	0.000502783	5.57451	0.0298932	4.58735	0.977801	0.328761	0.741056	-6.47508	-0.0157183	4.58656	-0.459469	0.646152	0.917477	-6.14172	X
ENSG00000167191	GPRC5B		X			X		X	-0.522793	3.35402	-6.51952	7.5e-08	0.00151987	-5.37867	-0.0530633	2.13858	-0.976145	0.329581	0.74176	-5.99507	0.0343908	2.13724	0.551505	0.581601	0.893085	-5.6347	X
ENSG00000069966	GNB5		X	X					0.199467	4.4588	5.41022	1.76e-06	0.0355562	4.77972	0.0459127	2.31668	0.970321	0.332471	0.744304	-6.03879	0.0908028	2.31907	1.68995	0.09183	0.570646	-4.50397	X
ENSG00000181026	AEN		X			X		X	0.410108	5.32423	9.48379	1.3e-12	2.63e-08	7.09427	0.0458493	3.79272	0.969161	0.333048	0.744348	-6.34722	-0.0305884	3.79473	-0.57824	0.563433	0.885017	-5.95886	X
ENSG00000081189	MEF2C			X		X			0.543984	4.38132	10.9984	5.7e-15	1.15e-10	7.81039	-0.0390184	5.40328	-0.968699	0.333279	0.744348	-6.57773	0.0288673	5.40084	0.634132	0.526363	0.873905	-6.14208
ENSG00000010438	PRSS3		X	X		X		X	0.203071	6.45544	6.32979	7.18e-08	0.00145331	5.38673	0.0390349	5.98965	0.966966	0.334143	0.74489	-6.62801	0.0237685	5.9904	0.5166	0.605726	0.901851	-6.24875	X
ENSG00000184117	NIPSNAP1					X		X	-0.213013	6.85081	-5.67983	8.28e-07	0.0167741	-4.92861	0.0295116	5.20472	0.966639	0.334307	0.745027	-6.56647	0.000435368	5.20561	0.0123565	0.990147	0.997	-6.31667
ENSG00000168394	TAP1		X	X		X		X	0.205063	6.54964	6.01287	1.55e-06	0.0313415	4.80502	0.0562426	6.51933	0.965206	0.335023	0.745104	-6.65261	0.0263397	6.52145	0.400739	0.68883	0.930554	-6.32312	X
ENSG00000087303	NID2					X			-0.438162	4.76519	-7.47685	7.14e-08	0.001446	-5.38764	0.0680937	3.58025	0.963358	0.335948	0.745751	-6.32032	0.0318596	3.57963	0.393006	0.694528	0.932372	-5.9929
ENSG00000170153	RNF150			X					2.33223	-2.60496	6.83093	7.36e-09	0.000148994	5.78259	-0.0533773	2.68503	-0.958969	0.338151	0.747758	-6.13873	0.0310215	2.67934	0.49142	0.623404	0.907869	-5.77997
ENSG00000119707	RBM25			X		X			-0.120601	6.73666	-6.25563	6.18e-08	0.00125228	-5.41344	0.0197462	7.15467	0.95419	0.340562	0.749249	-6.6872	-0.00764051	7.15301	-0.33087	0.740919	0.943345	-6.37273
ENSG00000215018	COL28A1		X			X			-0.924999	0.244005	-6.52054	3.17e-08	0.000642092	-5.53178	-0.0661364	2.68854	-0.952785	0.341272	0.749649	-6.14001	0.108362	2.68713	1.37314	0.17049	0.660465	-5.01775	X
ENSG00000196187	TMEM63A		X			X			-0.218472	7.32033	-7.37442	1.91e-09	3.88e-05	-6.00495	-0.0293493	6.58729	-0.952736	0.341297	0.749649	-6.66917	0.07542	6.59028	2.12773	0.0339803	0.463001	-4.21035	X
ENSG00000242515	UGT1A10		X			X			0.483129	6.62209	10.9199	6.01e-14	1.22e-09	7.50778	0.0503937	7.20472	0.951945	0.341698	0.750109	-6.69091	-0.0693778	7.20335	-1.15423	0.249106	0.727919	-5.77802	X
ENSG00000149639	SOGA1			X					0.303669	4.15243	5.83871	3.13e-07	0.00633793	5.1155	-0.0495413	4.42937	-0.951602	0.341871	0.750149	-6.48174	0.00701164	4.43122	0.118176	0.905989	0.979613	-6.21857
ENSG00000196072	BLOC1S2		X			X			0.389424	4.92015	8.402	5.04e-11	1.02e-06	6.56972	0.0308182	3.92747	0.949197	0.343091	0.750754	-6.39547	-0.0908946	3.9245	-2.53006	0.0117936	0.376198	-3.10336	X
ENSG00000165816	VWA2		X						-0.473803	3.66402	-7.13691	1.45e-08	0.000294223	-5.66707	-0.126547	0.924673	-0.945654	0.344894	0.752174	-5.78194	0.0954391	0.92297	0.627538	0.530671	0.875366	-5.37687	X
ENSG00000060656	PTPRU			X					0.272153	5.53365	7.48665	1.95e-09	3.95e-05	6.0019	-0.0787526	0.615329	-0.945589	0.344927	0.752174	-5.67261	0.0934942	0.622346	0.985717	0.324878	0.775678	-5.04638
ENSG00000196542	SPTSSB		X						0.700457	0.644971	5.80922	9.58e-07	0.0194004	4.90011	0.133791	-0.534794	0.944871	0.345293	0.752203	-5.45681	-0.194176	-0.545787	-1.18946	0.234977	0.718042	-4.72722	X
ENSG00000181896	ZNF101			X		X			0.220868	3.50474	6.05867	1.14e-07	0.00230883	5.30288	-0.0217438	4.47768	-0.943574	0.345955	0.752387	-6.49059	0.038999	4.47711	1.52004	0.129303	0.621071	-5.11789
ENSG00000137642	SORL1			X		X		X	0.240002	8.98218	5.66411	8.46e-07	0.0171448	4.92434	-0.0353785	8.67989	-0.939237	0.348174	0.753375	-6.72249	0.0728484	8.68068	1.70453	0.089072	0.566484	-5.03263
ENSG00000163817	SLC6A20		X	X		X			0.304813	7.37468	8.27342	8.24e-10	1.67e-05	6.14031	0.169784	1.02285	0.936535	0.349561	0.753635	-5.80713	0.0867817	1.02573	0.408668	0.683006	0.929244	-5.4641	X
ENSG00000134247	PTGFRN	X	X			X		X	0.125303	6.53256	5.43896	1.57e-06	0.0318563	4.80176	0.0207616	6.63524	0.928946	0.353475	0.75578	-6.69439	-0.0044963	6.63642	-0.175227	0.860991	0.971344	-6.39437	X
ENSG00000158158	CNNM4			X		X			0.209832	7.27861	6.41683	5.71e-08	0.00115746	5.42751	-0.036362	7.60278	-0.919294	0.358494	0.759025	-6.72981	0.0756374	7.60574	1.68592	0.0926043	0.571747	-5.05284
ENSG00000198162	MAN1A2		X						0.197327	6.20389	5.33769	1.88e-06	0.0380285	4.76618	0.0180706	6.77414	0.916335	0.360041	0.759838	-6.71024	-0.0476855	6.77282	-2.18156	0.0297336	0.456555	-4.10548	X
ENSG00000168724	DNAJC21		X						0.12934	5.97281	5.6767	5.1e-07	0.0103232	5.02264	0.0175221	5.74098	0.91072	0.362989	0.762175	-6.66318	-0.0232991	5.73961	-1.0879	0.277306	0.747325	-5.78845	X
ENSG00000110660	SLC35F2		X	X		X			-0.210292	5.20071	-5.41918	1.62e-06	0.0327243	-4.79638	-0.0254625	5.55427	-0.908524	0.364146	0.762629	-6.65016	-0.0509453	5.5521	-1.59544	0.111418	0.596811	-5.11548	X
ENSG00000136044	APPL2		X			X			0.298973	7.28066	9.8378	1.82e-12	3.68e-08	7.04797	0.0258369	7.4421	0.905757	0.365608	0.763905	-6.73921	-0.0192165	7.44227	-0.59322	0.553375	0.881545	-6.26162	X
ENSG00000114573	ATP6V1A		X			X			0.182985	6.50419	5.51404	1.34e-06	0.0271347	4.83378	0.0207205	6.97444	0.90024	0.368532	0.765743	-6.73079	-0.0260345	6.97291	-1.00095	0.317467	0.769628	-5.93223	X
ENSG00000082781	ITGB5			X		X			0.180016	7.29157	7.83065	7.5e-09	0.000151941	5.7793	-0.0236702	5.78666	-0.900173	0.368568	0.765743	-6.67584	0.0160325	5.78708	0.527189	0.598359	0.899181	-6.23131
ENSG00000146063	TRIM41			X		X			0.169571	5.73806	5.96972	1.14e-07	0.00231232	5.30261	-0.0226418	4.75948	-0.899764	0.368785	0.765876	-6.57602	0.0491362	4.76133	1.69241	0.0913593	0.570106	-4.88733
ENSG00000204104	TRAF3IP1							X	0.218508	4.40725	6.29181	8.64e-08	0.00174907	5.35333	-0.0260384	3.7587	-0.898284	0.369572	0.766255	-6.40845	-0.0483539	3.759	-1.4866	0.137922	0.631255	-5.05295
ENSG00000104824	HNRNPL								-0.128723	7.24654	-6.27651	6.04e-08	0.00122249	-5.41775	0.0199524	7.28996	0.898063	0.36969	0.766255	-6.74239	0.0386692	7.29155	1.52911	0.12704	0.618977	-5.29044
ENSG00000162337	LRP5		X			X			0.295193	7.53348	7.66701	3.77e-10	7.63e-06	6.2633	0.0407833	6.22231	0.897914	0.36977	0.766255	-6.70629	-0.0573643	6.22603	-1.11056	0.267438	0.739647	-5.79163	X
ENSG00000152990	ADGRA3			X		X			0.207125	6.14727	6.78166	8.43e-09	0.000170795	5.75958	-0.028125	6.81813	-0.891137	0.37339	0.768375	-6.73367	0.00378116	6.81772	0.105612	0.915944	0.982026	-6.40987
ENSG00000041802	LSG1		X	X					0.260615	5.47372	5.95666	5.48e-07	0.0111046	5.00861	0.0234961	5.37641	0.890188	0.373898	0.768416	-6.6515	0.0202488	5.37671	0.67205	0.501946	0.863361	-6.11547	X
ENSG00000172456	FGGY		X			X			-0.451186	3.30734	-9.01624	2.15e-12	4.36e-08	-7.02432	-0.032215	3.66202	-0.88949	0.374272	0.768506	-6.39409	0.0123108	3.66415	0.299741	0.764533	0.949074	-6.0443	X
ENSG00000167601	AXL					X			-0.66728	3.85389	-6.6084	1.15e-07	0.00232678	-5.30147	0.0293929	4.94202	0.886772	0.375732	0.768963	-6.60918	0.0097617	4.93965	0.258643	0.796046	0.956537	-6.25951
ENSG00000176387	HSD11B2					X			0.504636	3.43845	5.30183	2.41e-06	0.0488567	4.71542	-0.0379126	7.58876	-0.885356	0.376495	0.769766	-6.76031	-0.0356272	7.59024	-0.7309	0.465276	0.847255	-6.17574
ENSG00000223768	LINC00205		X						0.521436	4.20891	9.22485	1.74e-12	3.53e-08	7.05364	0.0576496	0.597631	0.8805	0.379115	0.771743	-5.73888	-0.0046514	0.593572	-0.0614796	0.951009	0.989759	-5.43545	X
ENSG00000113269	RNF130					X			0.226781	4.08954	5.79455	1.46e-06	0.0295967	4.81647	-0.0239941	5.23596	-0.879902	0.379439	0.771743	-6.64619	-0.0195929	5.23529	-0.633761	0.526605	0.874039	-6.12526
ENSG00000108604	SMARCD2					X			-0.171939	6.746	-6.50229	2.32e-08	0.000470175	-5.58617	0.0209555	6.12329	0.875775	0.381676	0.772932	-6.71872	0.00161067	6.12489	0.0582049	0.953615	0.990711	-6.38473
ENSG00000166682	TMPRSS5		X			X			-0.751712	-0.839946	-5.46462	1.43e-06	0.0289488	-4.82089	-0.10927	-1.86867	-0.867788	0.386029	0.776021	-5.25765	0.0270243	-1.86433	0.188368	0.850685	0.968348	-5.02971	X
ENSG00000152291	TGOLN2								0.17744	9.17296	9.51758	1.09e-10	2.2e-06	6.45417	-0.0230728	8.30705	-0.867292	0.3863	0.776055	-6.78532	-0.00535795	8.30686	-0.175718	0.860606	0.971344	-6.431
ENSG00000100558	PLEK2			X		X		X	-0.200336	6.73658	-5.80446	9.02e-07	0.0182679	-4.91192	0.0391781	4.57215	0.866125	0.386939	0.776167	-6.58046	-0.0225832	4.57453	-0.436629	0.66262	0.922838	-6.15013
ENSG00000116095	PLEKHA3		X	X		X			0.221542	3.67981	5.36259	1.57e-06	0.0318802	4.80161	0.0228908	5.26288	0.854102	0.393558	0.78002	-6.67468	0.00712662	5.26101	0.234469	0.814743	0.96131	-6.29696	X
ENSG00000035687	ADSS2			X			X		-0.192848	5.51108	-6.54174	2.2e-08	0.000446388	-5.59519	0.0209587	5.57635	0.853354	0.393972	0.780412	-6.70145	-0.0423627	5.57523	-1.54647	0.122795	0.614972	-5.19197
ENSG00000167196	FBXO22		X			X			0.245055	5.51948	8.08173	8.98e-11	1.82e-06	6.48324	0.0193199	4.47335	0.841997	0.400291	0.784115	-6.58362	-0.0439553	4.47241	-1.7067	0.0886659	0.566484	-4.82895	X
ENSG00000205885	C1RL-AS1		X			X			-0.375064	2.80952	-5.50558	1.41e-06	0.0285482	-4.82367	-0.0478033	3.40071	-0.83901	0.401963	0.785305	-6.38694	0.0829542	3.40452	1.29343	0.196623	0.68922	-5.24753	X
ENSG00000140548	ZNF710					X			-0.231814	4.58462	-6.01112	1.51e-07	0.0030557	-5.2515	0.0275618	4.62366	0.834413	0.404544	0.787311	-6.61334	0.000515588	4.62593	0.0136472	0.989118	0.997	-6.24747
ENSG00000149150	SLC43A1		X			X			-0.553216	1.9893	-5.39283	2.25e-06	0.0455914	-4.72949	-0.0343003	2.70272	-0.818864	0.41335	0.792787	-6.24991	0.0791317	2.70547	1.65663	0.0983918	0.579177	-4.61541	X
ENSG00000153558	FBXL2		X						-0.503244	2.39416	-7.01995	3.33e-09	6.74e-05	-5.91457	-0.0946392	-1.07911	-0.81867	0.413461	0.792835	-5.41939	0.222488	-1.08244	1.72657	0.0850292	0.561712	-4.15324	X
ENSG00000131771	PPP1R1B		X			X			-0.280424	7.45648	-6.57858	2.89e-08	0.000584633	-5.54819	-0.0230197	7.29598	-0.816698	0.414585	0.793447	-6.8116	0.0182548	7.29631	0.560568	0.575411	0.890297	-6.27626	X
ENSG00000123416	TUBA1B					X			-0.222434	10.0484	-7.07762	7.84e-09	0.000158731	-5.77193	0.0315592	8.78524	0.81569	0.415161	0.793447	-6.83012	0.0316539	8.78755	0.718966	0.472589	0.849533	-6.19511
ENSG00000164070	HSPA4L		X			X		X	0.568105	5.88928	10.8031	4.9e-15	9.93e-11	7.82944	0.0492955	2.72849	0.814574	0.415799	0.793776	-6.27786	-0.0827322	2.72535	-1.18499	0.236739	0.71946	-5.24331	X
ENSG00000102805	CLN5		X						0.541743	4.41844	8.28978	3.63e-11	7.36e-07	6.61838	0.0258913	4.74281	0.802066	0.422989	0.798173	-6.65467	-0.0502431	4.73783	-1.40833	0.159823	0.650744	-5.30784	X
ENSG00000157514	TSC22D3	X	X	X		X			-0.373154	4.11793	-5.77434	6.77e-07	0.0137178	-4.96777	-0.0460718	4.14087	-0.799105	0.424702	0.799246	-6.55575	-0.0138913	4.1391	-0.21369	0.830899	0.963888	-6.15419	X
ENSG00000089847	ANKRD24					X			0.698837	0.760663	6.00106	1.44e-07	0.00290866	5.26058	-0.0801025	-0.240203	-0.796957	0.425947	0.799946	-5.60452	-0.121583	-0.243332	-1.0668	0.286714	0.75134	-4.85406
ENSG00000071626	DAZAP1			X		X			-0.199601	6.29177	-6.70718	1.22e-08	0.000247334	-5.69675	0.0214251	6.03064	0.796761	0.426061	0.799946	-6.78176	-0.0332253	6.0338	-1.07412	0.283425	0.750737	-5.82017
ENSG00000129566	TEP1			X		X			0.205539	7.44467	7.01095	2.17e-08	0.000439135	5.59803	-0.0217073	7.42959	-0.794607	0.427312	0.800872	-6.83287	0.0367769	7.43295	1.18892	0.235188	0.718179	-5.74336
ENSG00000068028	RASSF1		X			X			-0.194597	4.26032	-5.65334	5.81e-07	0.0117753	-4.99731	-0.0254498	3.773	-0.791361	0.429201	0.801882	-6.4976	0.053229	3.77551	1.46004	0.145076	0.637804	-5.09435	X
ENSG00000113924	HGD		X	X		X			0.610359	5.47875	8.13398	2.32e-10	4.7e-06	6.33863	0.0442824	3.73104	0.789101	0.430519	0.802181	-6.49232	0.044237	3.72935	0.701489	0.483413	0.854523	-5.86327	X
ENSG00000213339	QTRT1		X	X		X			-0.260962	4.27767	-5.45269	1.18e-06	0.0239588	-4.85849	-0.0378766	4.18675	-0.786902	0.431803	0.802784	-6.5763	-0.0637018	4.1881	-1.17704	0.239891	0.720561	-5.51848	X
ENSG00000136935	GOLGA1			X		X			0.193816	5.14485	7.1206	2.42e-09	4.9e-05	5.96693	-0.0156541	5.19571	-0.785097	0.43286	0.803771	-6.72186	0.00251293	5.1963	0.110842	0.911798	0.981175	-6.31227
ENSG00000169992	NLGN2			X		X			0.415959	2.39124	5.92114	3.24e-07	0.00656255	5.10893	-0.0560147	1.45622	-0.784002	0.433501	0.804011	-6.01139	0.118389	1.45942	1.4431	0.149788	0.642967	-4.7181
ENSG00000113312	TTC1		X			X			0.127174	5.80642	5.653	7.36e-07	0.0149106	4.95158	0.0193464	5.13276	0.783706	0.433674	0.804011	-6.71524	-0.0476103	5.13184	-1.71009	0.0880381	0.566484	-4.89834	X
ENSG00000198585	NUDT16		X			X			0.316305	5.91277	6.84595	1.44e-08	0.000292483	5.66809	0.0195774	6.17499	0.781702	0.43485	0.804243	-6.80053	-0.00517822	6.17613	-0.185134	0.853219	0.968905	-6.37312	X
ENSG00000134824	FADS2		X			X		X	-0.590809	6.08513	-6.14196	6.06e-07	0.0122778	-4.98924	-0.0873032	2.1434	-0.778313	0.436843	0.804819	-6.14308	0.150034	2.14617	1.1926	0.233745	0.71722	-5.12249	X
ENSG00000066422	ZBTB11		X						0.147926	5.43383	5.9112	2.09e-07	0.0042379	5.19095	0.013935	5.45659	0.776714	0.437785	0.80532	-6.75235	-0.018844	5.45597	-0.933109	0.351336	0.790943	-5.91862	X
ENSG00000159461	AMFR		X	X					0.175253	6.35827	7.15825	2.59e-09	5.25e-05	5.95545	0.0170798	6.42614	0.770153	0.441662	0.807949	-6.81978	0.0202267	6.42692	0.801383	0.423394	0.828684	-6.08749	X
ENSG00000166716	ZNF592			X					0.132576	6.02378	5.40592	1.98e-06	0.0401221	4.75537	-0.0228814	5.86798	-0.76899	0.442351	0.808202	-6.79109	0.0900278	5.87041	2.66779	0.00795057	0.3502	-2.93881
ENSG00000183111	ARHGEF37		X	X				X	0.313935	5.63588	8.68462	1.05e-09	2.13e-05	6.10138	0.0332961	5.21936	0.768273	0.442777	0.808409	-6.74346	0.0383392	5.22019	0.775718	0.438381	0.834839	-6.02877	X
ENSG00000107833	NPM3					X			-0.349766	3.92558	-6.22104	8.08e-08	0.00163754	-5.36523	0.034471	2.43567	0.766665	0.443731	0.809384	-6.23117	0.0929769	2.43872	1.83874	0.0667066	0.538137	-4.28705
ENSG00000112514	CUTA		X						-0.243392	5.46898	-6.55057	2.13e-08	0.000431013	-5.60126	-0.018985	5.12873	-0.764311	0.445131	0.810496	-6.72804	0.000594691	5.1285	0.0207532	0.983453	0.996345	-6.31085	X
ENSG00000064607	SUGP2		X			X			-0.209338	6.16233	-7.02756	4.4e-09	8.91e-05	-5.86853	-0.0162863	6.32952	-0.759587	0.447947	0.812488	-6.8235	0.0291932	6.3315	1.19112	0.234324	0.717843	-5.70567	X
ENSG00000268573			X	X	NA	NA	NA	NA	-0.520334	1.16247	-6.23563	6.34e-08	0.00128359	-5.40902	-0.0287338	2.6662	-0.757581	0.449146	0.813369	-6.28786	-0.0122497	2.66665	-0.283321	0.77708	0.952292	-5.8408	X
ENSG00000139410	SDSL					X			0.737688	3.74792	10.0688	5.93e-14	1.2e-09	7.50956	-0.0337452	2.90933	-0.755774	0.450228	0.814276	-6.34527	-0.00462957	2.90907	-0.0920563	0.9267	0.984395	-5.93861
ENSG00000158406	H4C8			X		X			0.986675	1.51273	6.42197	8.62e-08	0.00174699	5.35354	-0.0351094	6.07897	-0.755439	0.450428	0.814276	-6.80996	0.0547206	6.08082	1.04092	0.298551	0.757338	-5.85631
ENSG00000072310	SREBF1			X		X		X	-0.405967	6.37624	-9.44697	4.55e-13	9.21e-09	-7.23821	0.0438355	5.24497	0.754654	0.450899	0.814614	-6.75489	-0.0558047	5.24981	-0.847885	0.397017	0.81649	-5.97332
ENSG00000244187	TMEM141					X			-0.365098	5.69385	-6.13566	1.22e-07	0.00246998	-5.29056	0.0353614	6.33375	0.750688	0.45328	0.81516	-6.82942	0.0154326	6.33313	0.285961	0.775058	0.951998	-6.35667
ENSG00000167114	SLC27A4		X	X		X			0.34636	5.07775	6.13138	2.08e-07	0.00421959	5.19175	0.0407197	5.46329	0.749849	0.453785	0.81516	-6.7777	0.01726	5.46671	0.279213	0.780228	0.953654	-6.30249	X
ENSG00000117899	MESD		X						0.128302	6.16732	5.45874	2.05e-06	0.0414384	4.74884	0.0123003	5.47976	0.74447	0.457028	0.816173	-6.77914	-0.0334915	5.48001	-1.80804	0.0713631	0.542807	-4.76137	X
ENSG00000269893	SNHG8		X	X		X			-0.280462	5.34859	-5.42246	1.71e-06	0.0345814	-4.7853	-0.0341694	4.78642	-0.741998	0.458523	0.817429	-6.70305	-0.0506367	4.78427	-0.981025	0.327183	0.77693	-5.80529	X
ENSG00000203965	EFCAB7	X		X					0.28023	2.05042	5.5065	1.31e-06	0.0265552	4.83807	-0.0264539	2.58155	-0.740378	0.459504	0.817986	-6.27914	0.00681214	2.57928	0.170055	0.865054	0.97218	-5.84959
ENSG00000160868	CYP3A4		X		X	X			1.13795	5.10813	8.8994	7.96e-11	1.61e-06	6.50132	0.160614	1.0248	0.73948	0.460048	0.818406	-6.02677	-0.266422	1.01359	-1.07287	0.283985	0.751132	-5.10533	X
ENSG00000168938	PPIC		X	X	X	X			0.351225	4.95948	9.27889	2.28e-10	4.61e-06	6.34132	0.0370636	5.03581	0.736595	0.461799	0.819828	-6.74596	0.122638	5.03375	2.15214	0.0319937	0.458043	-4.06964	X
ENSG00000079805	DNM2	X	X						-0.200166	9.05441	-6.37286	8.83e-08	0.00178905	-5.34924	-0.0170005	8.3694	-0.725282	0.468702	0.823213	-6.8988	0.0204357	8.37261	0.744792	0.456842	0.843445	-6.17572	X
ENSG00000171456	ASXL1		X						-0.19716	5.66615	-6.68805	1.35e-08	0.000273291	-5.67971	-0.0168761	5.75489	-0.720299	0.47176	0.825532	-6.81829	0.070544	5.75563	2.62267	0.00906322	0.357287	-3.0459	X
ENSG00000259291	ZNF710-AS1		X						-0.443645	2.70825	-7.22191	3.41e-09	6.9e-05	-5.91073	-0.0483019	0.756211	-0.719955	0.471972	0.825753	-5.88325	0.0579407	0.757443	0.764601	0.444968	0.837514	-5.23524	X
ENSG00000206527	HACD2		X	X		X			0.255209	6.48868	5.38312	1.58e-06	0.0320184	4.80075	0.0184189	6.54951	0.718997	0.472561	0.826004	-6.86294	0.000453214	6.54895	0.0155938	0.987566	0.997	-6.40556	X
ENSG00000168792	ABHD15					X		X	0.37036	4.56387	10.3315	2.52e-14	5.11e-10	7.6208	-0.0217909	4.39943	-0.715427	0.474761	0.827611	-6.66899	-0.015493	4.40085	-0.443578	0.657591	0.921301	-6.12033
ENSG00000084636	COL16A1		X						0.548211	3.23475	6.24767	8.31e-08	0.00168314	5.36027	0.0369981	4.23104	0.711561	0.47715	0.829201	-6.65565	-0.0782022	4.23123	-1.3129	0.189981	0.683187	-5.36066	X
ENSG00000160796	NBEAL2		X	X					-0.223437	7.80707	-6.29618	1.2e-07	0.00242373	-5.29401	-0.0349913	5.98478	-0.703394	0.482218	0.831669	-6.84698	-0.000446621	5.99082	-0.00788048	0.993716	0.998418	-6.37796	X
ENSG00000163053	SLC16A14		X	X		X			0.829882	3.37492	11.006	1.69e-14	3.43e-10	7.67204	0.0633355	2.31747	0.694211	0.487952	0.834785	-6.27412	0.0207144	2.31524	0.195956	0.844746	0.966973	-5.78405	X
ENSG00000132437	DDC			X		X		X	-0.415516	4.44627	-6.11632	3.11e-07	0.00629372	-5.11682	0.0204697	5.96737	0.691393	0.489718	0.835685	-6.85422	-0.082281	5.96618	-2.45475	0.0145305	0.392793	-3.46576
ENSG00000273002	ARHGEF2-AS2	X	X						-0.604487	-0.0988068	-5.59606	7.89e-07	0.0159766	-4.93813	-0.058324	-0.414468	-0.691083	0.489913	0.835686	-5.63107	0.0673669	-0.416201	0.712524	0.476563	0.851585	-5.07085	X
ENSG00000100028	SNRPD3		X			X			0.178698	5.74432	7.23666	3.8e-09	7.7e-05	5.8925	0.0153646	5.4985	0.690367	0.490362	0.83606	-6.81917	-0.019005	5.49874	-0.755817	0.450211	0.84028	-6.06783	X
ENSG00000119402	FBXW2	X	X	X		X			0.131538	6.51542	5.4021	1.48e-06	0.0298814	4.81456	0.0110071	6.58516	0.687531	0.492145	0.836934	-6.88596	0.00406518	6.58424	0.223486	0.823273	0.962412	-6.3831	X
ENSG00000130779	CLIP1		X			X			0.170467	6.33686	6.6401	2.39e-08	0.000484977	5.58078	0.014868	6.17488	0.68676	0.49263	0.837066	-6.86784	-0.00934153	6.17441	-0.384732	0.700644	0.933516	-6.31706	X
ENSG00000065457	ADAT1		X	X					0.300056	4.70636	6.49465	4.84e-08	0.000980718	5.45702	0.0215155	4.00833	0.674008	0.500694	0.841342	-6.63492	0.0567123	4.01047	1.57105	0.116976	0.604723	-4.97591	X
ENSG00000183010	PYCR1			X		X			-0.260857	6.00447	-5.94065	4.49e-07	0.00910239	-5.04675	0.0330051	4.24222	0.670029	0.503224	0.842131	-6.67569	-0.0290376	4.24481	-0.51612	0.606061	0.901851	-6.0622
ENSG00000003509	NDUFAF7							X	-0.29362	3.40918	-6.38703	4.16e-08	0.00084281	-5.48388	0.0167644	3.75694	0.66884	0.503982	0.842245	-6.5875	0.0392431	3.75615	1.38799	0.165926	0.656172	-5.18626
ENSG00000163071	SPATA18					X			0.357314	4.28455	6.79562	7.97e-09	0.000161442	5.76908	-0.0329552	3.36944	-0.666781	0.505295	0.842794	-6.50907	-0.0838946	3.36775	-1.50889	0.132131	0.625251	-4.95813
ENSG00000027001	MIPEP			X		X			-0.227228	5.32861	-6.11522	2.03e-07	0.00411412	-5.19646	0.018711	4.3169	0.666214	0.505657	0.843151	-6.69228	-0.0303801	4.31736	-0.949467	0.342966	0.786101	-5.77117
ENSG00000129518	EAPP		X						0.141219	4.88914	5.525	1.28e-06	0.0258462	4.84345	0.0201257	5.62182	0.663366	0.507477	0.843841	-6.84943	-0.0443884	5.61944	-1.30395	0.193013	0.686758	-5.52985	X
ENSG00000171566	PLRG1		X						0.147447	6.15336	6.2103	1.18e-07	0.00239077	5.29651	0.0162108	5.41706	0.660602	0.509247	0.844802	-6.83094	-0.000611441	5.41506	-0.0222972	0.982222	0.996186	-6.33731	X
ENSG00000165943	MOAP1					X			0.208724	4.80326	6.16979	1.08e-07	0.00217817	5.3135	-0.0208151	4.4645	-0.660511	0.509305	0.844802	-6.7148	-0.033368	4.4636	-0.940662	0.347455	0.789051	-5.80085
ENSG00000089723	OTUB2		X			X			0.380752	5.35739	6.54173	6.68e-08	0.00135311	5.39956	0.035979	1.17435	0.660397	0.509378	0.844802	-6.0231	-0.0210989	1.17523	-0.343359	0.731512	0.94021	-5.51817	X
ENSG00000167740	CYB5D2			X				X	0.344761	4.21448	9.18423	3.24e-12	6.57e-08	6.96685	-0.0253842	2.92698	-0.656962	0.511582	0.845682	-6.41995	0.0377802	2.92496	0.863394	0.388447	0.812923	-5.59385
ENSG00000113649	TCERG1			X		X			-0.200159	5.78532	-7.9805	9.08e-11	1.84e-06	-6.48155	0.0119942	6.06845	0.652968	0.51415	0.846899	-6.88472	-0.0287859	6.06803	-1.40025	0.162225	0.652018	-5.43079
ENSG00000101343	CRNKL1		X	X					0.211732	5.42782	8.77582	6.62e-12	1.34e-07	6.8657	0.0148492	5.56038	0.647839	0.517459	0.847749	-6.85237	0.000318962	5.55835	0.0125387	0.990002	0.997	-6.34944	X
ENSG00000101255	TRIB3			X		X		X	-0.394435	6.06192	-6.35099	7.13e-08	0.00144506	-5.38775	0.053284	1.15933	0.647527	0.517661	0.847806	-6.02136	-0.107111	1.15959	-1.14776	0.251765	0.728816	-4.99504
ENSG00000135679	MDM2		X			X		X	0.502306	6.88291	9.1813	1.43e-12	2.9e-08	7.08116	0.0125662	6.56717	0.646258	0.518481	0.84823	-6.91234	-0.0315987	6.56623	-1.46123	0.144749	0.637804	-5.36765	X
ENSG00000267100	ILF3-DT		X						-0.36301	2.88551	-7.84517	1.87e-10	3.79e-06	-6.3715	-0.0244506	2.62659	-0.64417	0.519833	0.848589	-6.35311	0.013901	2.62758	0.324139	0.746005	0.944236	-5.8218	X
ENSG00000205542	TMSB4X	X		X		X		X	-0.188877	9.7641	-6.2882	9.14e-08	0.00185066	-5.3431	0.0203855	10.0339	0.639391	0.522933	0.85076	-6.9501	-0.046099	10.0327	-1.27179	0.2042	0.695184	-5.65071
ENSG00000141232	TOB1			X		X			0.171366	6.46676	6.93721	8.78e-09	0.000177782	5.75281	-0.0214441	6.1549	-0.635806	0.525265	0.851628	-6.90152	0.0774877	6.15631	2.03305	0.0427184	0.484642	-4.38437
ENSG00000109689	STIM2		X			X			0.304759	5.00695	7.35309	1.78e-09	3.61e-05	6.01652	0.0133551	4.75586	0.633156	0.526992	0.851628	-6.77791	-0.0151695	4.75572	-0.648121	0.517285	0.870118	-6.06485	X
ENSG00000100568	VTI1B		X			X			0.144907	6.18411	6.00447	2.46e-07	0.0049728	5.16109	0.0118808	6.52766	0.633082	0.527041	0.851628	-6.91926	-0.035373	6.52718	-1.67469	0.0947891	0.575676	-5.04198	X
ENSG00000204568	MRPS18B								-0.251331	5.96048	-7.58177	4.92e-10	9.97e-06	-6.22154	0.018483	5.40942	0.633057	0.527057	0.851628	-6.84906	0.0267671	5.40807	0.807771	0.41971	0.826751	-6.02094
ENSG00000267002			X		NA	NA	NA	NA	-0.376895	2.61921	-5.74587	4.37e-07	0.00884463	-5.05224	-0.0365546	0.791778	-0.629674	0.529266	0.852519	-5.95122	0.0182745	0.795373	0.277395	0.781622	0.953977	-5.45177	X
ENSG00000179546	HTR1D			X		X			0.332309	3.83829	5.57469	1.85e-06	0.0374596	4.76922	-0.13391	-2.87725	-0.628522	0.53002	0.852781	-5.27317	0.0624231	-2.88009	0.253958	0.799661	0.957289	-4.92047
ENSG00000169180	XPO6		X	X					0.133282	6.93551	5.71869	5.83e-07	0.0118162	4.99664	0.012887	6.39399	0.62689	0.531088	0.853796	-6.91748	0.0340742	6.39544	1.4445	0.149394	0.642967	-5.38443	X
ENSG00000156453	PCDH1			X					0.235609	7.35997	6.3022	9.44e-08	0.00191223	5.33717	-0.0199417	7.10408	-0.625321	0.532115	0.854571	-6.94425	0.0640815	7.10733	1.74587	0.0816147	0.555893	-4.94177
ENSG00000110074	FOXRED1					X			-0.221688	4.82294	-5.53486	1.32e-06	0.0266833	-4.83712	0.0279289	4.03357	0.623228	0.533488	0.855419	-6.67585	0.0393948	4.03512	0.770192	0.441648	0.835952	-5.87288
ENSG00000147324	MFHAS1	X				X			0.173399	5.94646	5.82167	3.15e-07	0.00637555	5.11439	-0.0147726	5.80286	-0.618501	0.536596	0.857024	-6.88847	-0.0260804	5.80364	-0.957148	0.33908	0.783845	-5.92202
ENSG00000077157	PPP1R12B					X			-0.636366	5.5709	-9.57417	1.14e-12	2.31e-08	-7.11268	0.0255114	6.54757	0.616294	0.53805	0.857507	-6.93012	0.0305289	6.54723	0.650216	0.515932	0.868963	-6.19618
ENSG00000070610	GBA2		X	X					0.16112	7.15285	8.52227	3.23e-11	6.55e-07	6.63559	0.017331	7.15337	0.613772	0.539713	0.858434	-6.95262	0.0562739	7.15604	1.7374	0.0830983	0.557044	-4.95727	X
ENSG00000185485	SDHAP1	X	X						-0.253058	3.83981	-5.6401	1.03e-06	0.0208895	-4.88557	-0.0327647	5.02191	-0.612842	0.540328	0.858459	-6.82577	0.070252	5.02273	1.1456	0.252657	0.728973	-5.66208	X
ENSG00000198342	ZNF442								1.10315	-0.46685	7.15584	2.26e-09	4.57e-05	5.97816	-0.0290881	1.79619	-0.612703	0.54042	0.858479	-6.19226	-0.0448476	1.79102	-0.839692	0.401591	0.818824	-5.38161
ENSG00000135956	TMEM127		X	X					0.208237	6.86784	6.96107	8.35e-09	0.000169205	5.76116	0.0135265	6.8201	0.611393	0.541286	0.858888	-6.94403	0.016534	6.8208	0.643571	0.520229	0.871549	-6.2141	X
ENSG00000219481	NBPF1			X					0.494023	5.41632	9.34085	4.85e-12	9.83e-08	6.90975	-0.0310202	7.59696	-0.609899	0.542274	0.859847	-6.96488	0.00440117	7.59688	0.076504	0.939057	0.986931	-6.43269
ENSG00000103187	COTL1		X			X			-0.243155	7.33238	-8.01354	5.8e-10	1.17e-05	-6.19583	-0.0215697	5.56738	-0.608629	0.543115	0.860374	-6.87768	0.0375079	5.56919	0.93966	0.347969	0.789051	-5.9222	X
ENSG00000113282	CLINT1			X					-0.153134	7.54848	-6.11355	2.4e-07	0.0048648	-5.1652	0.0162071	7.28181	0.605686	0.545065	0.861164	-6.96026	-0.045686	7.28155	-1.52464	0.128153	0.619226	-5.29693
ENSG00000116138	DNAJC16		X						0.218506	5.15402	8.07899	1.21e-10	2.45e-06	6.43808	0.0105334	5.4577	0.605037	0.545496	0.861488	-6.87269	-0.00485188	5.45767	-0.245123	0.806489	0.959388	-6.31267	X
ENSG00000170190	SLC16A5					X			-0.470476	6.50628	-9.21937	2.68e-11	5.43e-07	-6.66305	0.0281291	4.37252	0.601631	0.547759	0.86194	-6.74523	0.0330472	4.37635	0.613596	0.539837	0.877686	-6.02942
ENSG00000147394	ZNF185		X						0.342433	5.6034	5.58478	2.38e-06	0.0481457	4.71841	0.0471751	3.57622	0.596775	0.550994	0.86396	-6.60885	-0.100555	3.57528	-1.11569	0.265237	0.737964	-5.48841	X
ENSG00000158373	H2BC5					X			0.43323	4.15573	6.0467	2.42e-07	0.00491139	5.16342	-0.0254363	6.27548	-0.595358	0.55194	0.864398	-6.93051	-0.0554116	6.27755	-1.14256	0.253917	0.730781	-5.75845
ENSG00000178149	DALRD3		X						-0.268711	4.29952	-6.29261	5.12e-08	0.00103644	-5.4472	-0.0193981	3.60353	-0.595169	0.552066	0.864398	-6.60029	0.0560868	3.60539	1.51379	0.130883	0.623369	-4.9874	X
ENSG00000176658	MYO1D					X			0.22792	9.11361	10.1685	5.82e-12	1.18e-07	6.88396	-0.0151706	9.43245	-0.594288	0.552654	0.864501	-6.98395	-0.016931	9.43227	-0.576351	0.564708	0.885249	-6.28351
ENSG00000115419	GLS		X	X		X			0.313145	7.23761	5.70159	7.37e-07	0.0149222	4.95143	0.0240137	7.2672	0.588568	0.556482	0.86634	-6.97063	0.00172329	7.26632	0.0367903	0.970671	0.994776	-6.42792	X
ENSG00000136643	RPS6KC1		X			X			0.205398	4.14283	5.32937	1.85e-06	0.037518	4.76891	0.0130047	4.44259	0.581249	0.561399	0.869277	-6.76099	-0.034742	4.44097	-1.39847	0.162759	0.652018	-5.28278	X
ENSG00000078967	UBE2D4		X	X					0.27015	3.74254	5.77824	4.92e-07	0.00997267	5.02927	0.0168224	3.18521	0.580366	0.561994	0.869393	-6.5207	0.0545156	3.1858	1.67117	0.0954834	0.576279	-4.68504	X
ENSG00000154930	ACSS1		X			X	X		-0.26015	5.61013	-7.45675	8.35e-09	0.00016906	-5.76131	-0.0241348	5.4887	-0.579981	0.562253	0.869393	-6.88719	0.0195921	5.48937	0.412495	0.680202	0.928219	-6.26008	X
ENSG00000159720	ATP6V0D1		X	X					0.252204	6.47034	6.20031	1.15e-07	0.00232342	5.30173	0.0158963	6.89323	0.577862	0.563682	0.869766	-6.96617	0.036208	6.89462	1.1582	0.247486	0.727237	-5.76474	X
ENSG00000162366	PDZK1IP1		X	X		X		X	-0.462728	5.00658	-6.06633	3.76e-07	0.00761976	-5.08063	-0.0461168	3.63226	-0.576263	0.56476	0.870206	-6.59735	-0.0421338	3.63242	-0.479582	0.631791	0.911201	-5.97412	X
ENSG00000119514	GALNT12	X	X	X		X		X	-0.15597	6.80167	-5.7038	2.12e-06	0.042879	-4.74193	-0.0179733	6.97748	-0.569871	0.569084	0.872831	-6.97219	-0.0124081	6.97635	-0.35034	0.726271	0.939761	-6.36039	X
ENSG00000090924	PLEKHG2		X			X			-0.292507	3.92973	-6.84218	1.81e-08	0.000365821	-5.62962	-0.0311047	2.76903	-0.569655	0.56923	0.872917	-6.44009	0.124889	2.76997	2.05119	0.0409103	0.479922	-3.96304	X
ENSG00000048140	TSPAN17					X			0.245846	5.60542	6.71955	2.4e-08	0.00048687	5.58011	-0.0153436	4.80914	-0.56756	0.570651	0.87357	-6.81971	-0.00321653	4.80922	-0.104936	0.91648	0.982026	-6.27027
ENSG00000124006	OBSL1		X						-0.361581	3.31348	-6.22412	1.37e-07	0.00276994	-5.26956	-0.0314968	2.66042	-0.565085	0.572331	0.873594	-6.42035	0.0392224	2.66085	0.611373	0.541306	0.878303	-5.70416	X
ENSG00000241635	UGT1A1	X	X		X	X	X		1.53161	6.27862	14.7611	3.68e-16	7.45e-12	8.14866	0.0304284	5.86043	0.564912	0.572449	0.873594	-6.9286	-0.0386372	5.8601	-0.629554	0.529352	0.875366	-6.17886	X
ENSG00000182472	CAPN12		X	X		X			-0.600452	2.5278	-5.85399	1.02e-06	0.0207261	-4.88711	-0.0519867	1.79243	-0.562191	0.5743	0.874201	-6.19974	-0.0482511	1.79147	-0.46967	0.638851	0.914789	-5.59704	X
ENSG00000179562	GCC1		X	X		X			0.216744	5.34583	8.00399	8.44e-11	1.71e-06	6.49252	0.0115443	4.91422	0.557815	0.577282	0.875327	-6.84219	0.0142069	4.91582	0.610243	0.542053	0.878303	-6.10681	X
ENSG00000104142	VPS18					X			0.285346	5.02159	5.95698	2.84e-07	0.00575855	5.13357	-0.015831	4.3719	-0.549429	0.583017	0.877606	-6.76865	-0.00396264	4.37292	-0.118775	0.905514	0.979448	-6.20613
ENSG00000160714	UBE2Q1		X	X		X			0.146594	5.89698	5.9633	2.04e-07	0.00412542	5.19595	0.0111483	5.5188	0.54347	0.587108	0.878911	-6.91157	0.00854536	5.51928	0.367004	0.713813	0.937471	-6.28107	X
ENSG00000176834	VSIG10		X					X	0.165266	6.25179	6.39011	2.64e-07	0.00535421	5.14724	0.0156783	6.86972	0.542631	0.587685	0.878911	-6.98497	-0.0336977	6.86837	-1.02054	0.308099	0.763979	-5.90913	X
ENSG00000204386	NEU1			X					0.231146	6.47673	6.14077	1.74e-07	0.00352652	5.22505	-0.0213875	5.61391	-0.540454	0.589184	0.879875	-6.91923	0.030169	5.61476	0.667206	0.505032	0.863915	-6.1384
ENSG00000062598	ELMO2		X	X		X			0.271709	4.57354	6.72859	1.24e-08	0.000251368	5.69399	0.0148963	4.36071	0.533649	0.59388	0.881276	-6.77436	0.0476101	4.36152	1.51158	0.131443	0.623888	-5.11602	X
ENSG00000107819	SFXN3		X			X			-0.190785	6.40038	-5.5331	1.58e-06	0.0320724	-4.80041	-0.0209441	3.74349	-0.525355	0.599626	0.883611	-6.66643	0.105128	3.74309	2.31074	0.0213638	0.421887	-3.57279	X
ENSG00000111696	NT5DC3		X						-0.400022	4.03659	-6.47669	6.7e-08	0.00135716	-5.39903	-0.0300343	3.62633	-0.525054	0.599835	0.883611	-6.65011	0.0188848	3.62702	0.288048	0.773462	0.951569	-6.03902	X
ENSG00000185164	NOMO2	X	X	X					0.21382	5.20751	5.8136	6.96e-07	0.0140907	4.96257	0.0253478	6.29499	0.52279	0.601409	0.884132	-6.97211	0.0477234	6.29911	0.884905	0.376748	0.804355	-6.01368	X
ENSG00000005469	CROT		X						0.337619	4.30861	5.61922	1.54e-06	0.0312383	4.80568	0.0261154	5.26374	0.519585	0.603639	0.884397	-6.90411	-0.00189317	5.26259	-0.0332866	0.973463	0.994892	-6.32468	X
ENSG00000004478	FKBP4		X	X					0.15964	7.46923	6.13558	3.03e-07	0.00614642	5.12129	0.0167062	6.45977	0.514992	0.606842	0.886046	-6.98352	0.00161171	6.46008	0.0435465	0.965288	0.993388	-6.40101	X
ENSG00000163900	TMEM41A		X			X			0.171671	5.44812	6.66958	1.29e-08	0.00026206	5.68688	0.0107267	4.18766	0.513498	0.607886	0.886644	-6.75682	-0.000335158	4.18793	-0.0140905	0.988765	0.997	-6.18229	X
ENSG00000076043	REXO2	X	X			X		X	0.184361	4.32623	6.43862	3.75e-08	0.000759758	5.50219	0.014415	4.30657	0.513306	0.60802	0.886644	-6.77803	-0.0500439	4.30667	-1.57422	0.11624	0.604593	-5.01173	X
ENSG00000127415	IDUA								0.476029	2.98636	6.44393	3.03e-08	0.000612835	5.53995	-0.0350856	2.20102	-0.512406	0.608649	0.886996	-6.34197	-0.1078	2.20493	-1.38719	0.16617	0.656179	-4.90937
ENSG00000263155	MYZAP		X	X		X			0.300384	2.99922	5.50115	1.01e-06	0.0205101	4.88918	0.0455706	4.62618	0.512199	0.608793	0.886996	-6.83218	0.11188	4.62499	1.09987	0.272062	0.744267	-5.66463	X
ENSG00000095739	BAMBI		X	X		X			0.4044	2.86206	5.91242	6.83e-07	0.0138244	4.96627	0.0525898	2.14899	0.511618	0.609199	0.88705	-6.35095	0.167262	2.14753	1.40489	0.160844	0.651185	-4.8783	X
ENSG00000197142	ACSL5		X			X		X	0.173766	8.57564	5.6173	8.5e-07	0.017225	4.92343	0.0138969	8.67502	0.508007	0.611728	0.887926	-7.03331	-0.0285336	8.67283	-0.927439	0.354267	0.792396	-6.02805	X
ENSG00000165102	HGSNAT			X					0.308256	5.62232	11.1201	6.5e-14	1.32e-09	7.49766	-0.0125255	5.40373	-0.506491	0.61279	0.888218	-6.91995	0.0386466	5.40348	1.37048	0.171319	0.66136	-5.42753
ENSG00000228223	HCG11								-0.298218	3.38895	-5.32669	1.94e-06	0.0393464	-4.75931	0.0175228	3.65143	0.506298	0.612925	0.888218	-6.66415	0.029456	3.64974	0.752187	0.452388	0.842283	-5.81554
ENSG00000263327	TAPT1-AS1			X					0.535212	1.03729	6.0272	1.47e-07	0.00298046	5.25609	-0.0192233	3.31227	-0.505079	0.61378	0.888218	-6.5908	0.0425257	3.31212	0.975217	0.330052	0.779088	-5.56182
ENSG00000143036	SLC44A3			X		X			0.210867	6.21887	5.717	1.93e-06	0.0390473	4.76085	-0.0188687	5.47833	-0.497996	0.61876	0.890341	-6.93384	0.0487674	5.48048	1.13341	0.257734	0.732465	-5.71815
ENSG00000137842	TMEM62		X			X			0.237959	5.11539	7.12889	3.38e-08	0.000684198	5.52063	0.0123829	4.85555	0.496085	0.620106	0.890783	-6.8646	-0.00287189	4.85523	-0.103435	0.917671	0.982026	-6.27435	X
ENSG00000197119	SLC25A29		X	X		X			-0.28363	5.23664	-6.394	4.51e-08	0.00091382	-5.46956	-0.0222792	3.20207	-0.489148	0.625004	0.893355	-6.57555	-0.0122964	3.20568	-0.233567	0.815443	0.961608	-5.96339	X
ENSG00000173276	ZBTB21		X						0.182676	4.36401	5.81361	3.5e-07	0.0070843	5.09445	0.0141283	4.62328	0.488924	0.625162	0.893413	-6.8387	-0.0480655	4.62187	-1.48274	0.138943	0.63214	-5.19268	X
ENSG00000139645	ANKRD52		X	X					0.216226	6.7512	6.12607	2.3e-07	0.00465165	5.17358	0.0213019	5.47598	0.488749	0.625287	0.893473	-6.939	0.043593	5.4803	0.87457	0.382342	0.807618	-5.97302	X
ENSG00000101216	GMEB2	X		X					-0.203115	4.34148	-5.86528	2.62e-07	0.00530455	-5.14899	0.0170231	3.80109	0.482097	0.63	0.895215	-6.70426	-0.00879207	3.80475	-0.216118	0.829008	0.963457	-6.08796
ENSG00000083896	YTHDC1				X				0.20621	6.26488	11.2352	6.31e-16	1.28e-11	8.08327	-0.00832561	6.21985	-0.479427	0.631896	0.896055	-6.99116	-0.00965613	6.21862	-0.499834	0.617471	0.906234	-6.27015
ENSG00000070495	JMJD6			X					-0.193239	4.55091	-5.67461	6.73e-07	0.0136365	-4.96893	0.012999	4.10659	0.47905	0.632164	0.896073	-6.75809	-0.00744954	4.10826	-0.244243	0.80717	0.959882	-6.1405
ENSG00000158828	PINK1			X		X			0.25434	6.64495	7.41418	3.2e-09	6.49e-05	5.92079	-0.0139497	6.27737	-0.478991	0.632205	0.896073	-6.99307	0.00156933	6.27847	0.0470499	0.962497	0.992849	-6.39286
ENSG00000136720	HS6ST1		X	X		X		X	0.319511	4.70431	5.95889	2.01e-07	0.00407187	5.19838	0.0176395	4.83165	0.478753	0.632375	0.896151	-6.87049	0.0106301	4.83447	0.252482	0.8008	0.957672	-6.2447	X
ENSG00000166454	ATMIN					X			0.161428	5.96992	5.75405	4.51e-07	0.00913265	5.04612	-0.0103317	6.14573	-0.475913	0.634395	0.897043	-6.98771	-0.0424289	6.14355	-1.7545	0.0801241	0.554644	-4.89386
ENSG00000180596	H2BC4					X			0.985486	2.14171	7.12837	7.99e-09	0.000161794	5.76871	-0.0207409	6.17913	-0.475103	0.634972	0.897095	-6.98933	-0.0466205	6.18029	-0.940149	0.347718	0.789051	-5.95926
ENSG00000167315	ACAA2			X		X			-0.381255	6.30202	-8.61384	2.54e-09	5.14e-05	-5.95911	0.0216867	8.05328	0.465953	0.641502	0.900131	-7.04894	-0.000924974	8.05193	-0.0175954	0.985971	0.996798	-6.4434
ENSG00000160746	ANO10		X						0.350773	5.86998	12.0704	1.77e-15	3.59e-11	7.95615	0.0105635	6.08458	0.464676	0.642416	0.900315	-6.99116	-0.0233762	6.08427	-0.900939	0.368172	0.801329	-5.98964	X
ENSG00000169047	IRS1		X	X		X			0.255138	6.30708	7.52235	1.69e-09	3.42e-05	6.02521	0.034374	3.6863	0.459808	0.645903	0.901556	-6.68817	0.0593632	3.6866	0.700435	0.484069	0.854993	-5.85303	X
ENSG00000136631	VPS45		X						0.181411	4.90343	5.39777	1.44e-06	0.0291221	4.8197	0.0092761	5.1186	0.456608	0.6482	0.902222	-6.91625	-0.00229052	5.11799	-0.101192	0.919449	0.982026	-6.30288	X
ENSG00000125812	GZF1		X			X			0.329854	3.67966	7.28734	1.13e-09	2.29e-05	6.08981	0.0125577	3.8417	0.450946	0.652272	0.903942	-6.72246	-0.032515	3.84165	-1.04284	0.297663	0.756713	-5.60459	X
ENSG00000214013	GANC		X	X					-0.189366	4.41329	-5.80833	3.33e-07	0.00674158	-5.10384	-0.0111081	5.43312	-0.44575	0.656018	0.904586	-6.95237	-0.0106716	5.43306	-0.377454	0.70604	0.935463	-6.26922	X
ENSG00000162836	ACP6					X			-0.282714	4.96766	-6.28136	2.1e-07	0.0042563	-5.19014	0.0194973	3.77868	0.444031	0.65726	0.905347	-6.71636	0.0432903	3.78072	0.86014	0.390235	0.81387	-5.75365
ENSG00000184956	MUC6								-0.972136	-0.751179	-5.86957	1.22e-06	0.024752	-4.85203	0.0723719	-4.48596	0.443656	0.65753	0.905357	-5.16068	0.0175871	-4.47707	0.0940812	0.925093	0.984135	-4.82726
ENSG00000151729	SLC25A4		X	X	X			X	0.175029	5.42066	5.67946	8.58e-07	0.0173692	4.9218	0.0123259	4.43049	0.443566	0.657596	0.905357	-6.82838	0.0148888	4.42965	0.474582	0.635348	0.913138	-6.11397	X
ENSG00000163820	FYCO1			X		X			0.239508	6.58949	7.92371	5.55e-10	1.12e-05	6.20279	-0.0115728	5.68286	-0.442742	0.658191	0.905593	-6.97386	0.0427221	5.68343	1.42905	0.153784	0.645486	-5.36963
ENSG00000106025	TSPAN12		X						-0.314879	3.15617	-6.34839	5.78e-08	0.0011711	-5.42542	-0.0200214	5.08756	-0.442467	0.658389	0.905693	-6.91799	0.0134279	5.08551	0.266118	0.790287	0.955908	-6.26812	X
ENSG00000151148	UBE3B		X	X					0.149435	6.4445	6.79541	7.84e-09	0.000158723	5.77194	0.0102004	6.0431	0.442037	0.658701	0.905786	-6.99996	0.0441667	6.04564	1.67495	0.094739	0.575676	-5.01978	X
ENSG00000196152	ZNF79		X	X		X			0.397537	2.39557	5.91476	3.18e-07	0.0064411	5.11245	0.0127499	2.71143	0.436623	0.66262	0.907667	-6.4878	0.00881243	2.71237	0.265392	0.790847	0.955908	-5.85957	X
ENSG00000135486	HNRNPA1			X		X		X	-0.195572	10.1449	-5.83034	3.28e-07	0.00664815	-5.10648	0.0137658	8.65923	0.434745	0.663981	0.908193	-7.06605	-0.0331985	8.65757	-0.930011	0.352935	0.791315	-6.0243
ENSG00000101190	TCFL5								0.271912	4.03809	6.80804	7.45e-09	0.000150863	5.78049	-0.017901	2.47404	-0.43434	0.664275	0.908356	-6.43329	-0.0179381	2.47299	-0.383763	0.701362	0.933839	-5.76738
ENSG00000092847	AGO1	X	X	X		X			0.130542	5.8624	5.52132	9.79e-07	0.0198259	4.89585	0.0109945	6.09215	0.433463	0.664911	0.908547	-7.00542	0.0100034	6.09271	0.34355	0.731368	0.94021	-6.32786	X
ENSG00000102007	PLP2			X		X		X	-0.217371	6.5014	-6.12894	6.38e-07	0.0129228	-4.97934	0.0201693	5.50096	0.432815	0.665382	0.908667	-6.96601	-0.0596339	5.50261	-1.1237	0.261824	0.73537	-5.72988
ENSG00000196663	TECPR2		X			X			0.22839	4.59457	5.68557	6.54e-07	0.0132421	4.97462	0.0103642	4.29547	0.431303	0.666479	0.909384	-6.81927	-0.00152991	4.29757	-0.0550121	0.956157	0.991517	-6.19923	X
ENSG00000164172	MOCS2		X						0.217341	5.29441	6.90705	6.83e-09	0.000138429	5.79495	0.00998535	4.28694	0.427304	0.669387	0.910526	-6.81631	-0.0318528	4.28478	-1.228	0.220183	0.709989	-5.47743	X
ENSG00000130363	RSPH3		X	X					0.277639	5.70858	8.28794	5.55e-11	1.12e-06	6.55543	0.0129387	5.11665	0.426357	0.670076	0.910846	-6.93255	0.0460418	5.11597	1.33632	0.182217	0.673823	-5.4446	X
ENSG00000166321	NUDT13		X			X			-0.384209	2.32582	-5.48184	1.45e-06	0.0294087	-4.81774	-0.0230873	1.77622	-0.425666	0.670579	0.911117	-6.2872	0.0524403	1.77154	0.850958	0.39531	0.815737	-5.36652	X
ENSG00000180573	H2AC6					X			0.382985	5.69012	6.61566	7.42e-08	0.00150238	5.38076	-0.0189257	6.7143	-0.423319	0.672289	0.911834	-7.03655	-0.0562233	6.71383	-1.10655	0.269166	0.741248	-5.81492
ENSG00000162613	FUBP1								-0.118772	6.50123	-5.93549	2.11e-07	0.00427492	-5.18933	0.00830658	6.78824	0.418153	0.676059	0.913627	-7.0415	0.0272131	6.78727	1.21063	0.226765	0.714545	-5.70045
ENSG00000163481	RNF25								0.273208	3.50896	5.4061	1.76e-06	0.0356921	4.77895	-0.0139832	2.84741	-0.41779	0.676324	0.913672	-6.5199	-0.0128069	2.8495	-0.338782	0.734955	0.94084	-5.86808
ENSG00000167996	FTH1		X			X		X	0.244246	11.5763	6.70524	4.4e-08	0.000890393	5.47416	0.019325	10.4195	0.410068	0.681975	0.916082	-7.06376	-0.0313197	10.4214	-0.584668	0.559106	0.883928	-6.26726	X
ENSG00000173011	TADA2B		X	X					0.166715	4.96187	6.09863	1.15e-07	0.00233699	5.30067	0.00829258	4.81569	0.408709	0.682971	0.916455	-6.90208	0.00450247	4.81782	0.197131	0.843827	0.966694	-6.25616	X
ENSG00000186204	CYP4F12					X			0.522699	5.91383	10.2645	4.47e-12	9.05e-08	6.92146	-0.0149982	6.30513	-0.40526	0.685502	0.91769	-7.02908	-0.000595821	6.30582	-0.0139564	0.988872	0.997	-6.395
ENSG00000182197	EXT1		X	X		X			0.299604	6.56769	8.04472	1.35e-10	2.74e-06	6.42111	0.00831331	6.47518	0.404981	0.685707	0.917737	-7.03639	0.0198265	6.47736	0.847406	0.397284	0.816714	-6.05272	X
ENSG00000137601	NEK1	X				X			0.224056	3.72467	5.35029	2.01e-06	0.0407588	4.75219	-0.0102673	4.23426	-0.401854	0.688006	0.918399	-6.81772	-0.0150496	4.23299	-0.528953	0.597136	0.898748	-6.05594
ENSG00000142910	TINAGL1			X		X			-0.337177	8.03517	-6.6848	1.98e-08	0.000401586	-5.61351	0.0157025	6.13259	0.399684	0.689602	0.91854	-7.02104	-0.0114258	6.13423	-0.253229	0.800224	0.957589	-6.35462
ENSG00000174327	SLC16A13			X		X			0.264829	3.61876	5.45202	1.16e-06	0.023441	4.86281	-0.029878	0.56977	-0.396052	0.692277	0.919303	-6.00632	0.0106323	0.573234	0.125293	0.900356	0.977873	-5.42895
ENSG00000215424	MCM3AP-AS1		X			X			-0.587015	0.668599	-6.36481	4.32e-08	0.000874023	-5.47745	-0.0234817	1.41164	-0.395949	0.692353	0.919303	-6.20646	0.0263681	1.4123	0.393847	0.693907	0.932059	-5.54894	X
ENSG00000159596	TMEM69								-0.232159	4.68738	-6.06831	1.89e-07	0.00382327	-5.21008	0.0105627	4.12363	0.391699	0.695489	0.920824	-6.80255	0.0398239	4.1226	1.31037	0.190836	0.684131	-5.34807
ENSG00000124602	UNC5CL			X		X			-0.438884	1.84602	-5.39536	1.59e-06	0.03212	-4.80011	0.0309787	1.31326	0.388772	0.697651	0.921175	-6.18315	-0.00471469	1.31489	-0.0518472	0.958677	0.992026	-5.58727
ENSG00000119638	NEK9	X		X		X			0.124394	6.73612	5.75711	3.69e-07	0.0074645	5.08454	-0.00866637	5.90859	-0.388729	0.697683	0.921175	-7.01213	0.0482452	5.90863	1.89133	0.0593146	0.520742	-4.64052
ENSG00000145911	N4BP3					X			-0.395689	3.61655	-5.78187	5.87e-07	0.0118957	-4.99535	0.028485	1.37247	0.388711	0.697696	0.921175	-6.20731	0.0026911	1.37784	0.0319806	0.974504	0.995385	-5.60448
ENSG00000172340	SUCLG2			X		X			-0.202262	7.32822	-6.84703	3.64e-08	0.000737462	-5.50744	0.0126988	8.12775	0.385889	0.699783	0.921175	-7.08424	-0.051063	8.12442	-1.36963	0.171584	0.66136	-5.52979
ENSG00000164713	BRI3	X	X	X		X		X	-0.171824	5.16694	-6.07737	1.81e-07	0.00366704	-5.21782	-0.0131138	4.60587	-0.383509	0.701546	0.921507	-6.88382	-0.0491784	4.60571	-1.2821	0.200564	0.692655	-5.45168	X
ENSG00000105202	FBL		X						-0.298394	6.65828	-7.36911	1.2e-09	2.43e-05	-6.0803	-0.0134657	5.25263	-0.378496	0.705262	0.922465	-6.95942	0.0707909	5.25537	1.74898	0.081074	0.555119	-4.84376	X
ENSG00000137309	HMGA1			X		X			-0.208454	9.51465	-6.03197	2.73e-07	0.00552942	-5.1412	0.0143973	5.84108	0.377666	0.705878	0.922706	-7.01264	-0.00351067	5.84584	-0.0799645	0.936306	0.986911	-6.36575
ENSG00000160145	KALRN	X		X		X			-0.246575	6.2353	-6.48022	6.76e-08	0.00136846	-5.39754	0.010168	5.97511	0.375523	0.70747	0.923116	-7.02286	-0.0193837	5.97535	-0.630662	0.528628	0.875086	-6.18529
ENSG00000162594	IL23R			X					-0.625461	0.466091	-5.35787	1.73e-06	0.034966	-4.78308	0.0219936	1.83322	0.371654	0.710346	0.924599	-6.3135	-0.0688586	1.83113	-1.0422	0.297958	0.756866	-5.21785
ENSG00000107537	PHYH		X						0.26601	5.4158	5.91917	3.26e-07	0.006593	5.10805	0.0154168	5.42509	0.371234	0.710659	0.924728	-6.98531	-0.0203894	5.42447	-0.43304	0.665223	0.923817	-6.24762	X
ENSG00000077312	SNRPA					X			-0.257325	5.58921	-6.99859	6.56e-09	0.000132943	-5.80173	0.0100684	4.64357	0.368611	0.712612	0.924824	-6.89472	0.00585376	4.64632	0.187358	0.851477	0.968348	-6.23209
ENSG00000164300	SERINC5		X	X		X			0.154544	7.00893	6.15122	3.41e-07	0.00691319	5.09908	0.0109613	6.16892	0.367926	0.713122	0.924884	-7.0361	0.057147	6.16992	1.67369	0.0949854	0.575676	-5.02838	X
ENSG00000138134	STAMBPL1		X			X		X	-0.242782	4.29186	-5.51492	1.13e-06	0.0229494	-4.867	-0.0123535	4.70501	-0.366803	0.713959	0.925131	-6.90117	0.0012246	4.70665	0.0319306	0.974544	0.995385	-6.25665	X
ENSG00000100439	ABHD4		X	X		X			0.203419	5.61515	6.43481	3.84e-07	0.00776913	5.07694	0.0148065	4.04129	0.365814	0.714697	0.925367	-6.80687	0.0494898	4.04115	1.06284	0.288506	0.752527	-5.62066	X
ENSG00000230487	PSMG3-AS1		X	X					0.342748	2.57587	6.35321	3.14e-07	0.00636953	5.11456	0.0209359	2.29806	0.363488	0.716432	0.925787	-6.42969	0.017514	2.30098	0.265076	0.79109	0.955908	-5.76778	X
ENSG00000237289	CKMT1B								-0.341864	4.52821	-6.65176	3.48e-08	0.000703939	-5.51563	0.0130871	6.87951	0.360521	0.718647	0.926402	-7.06809	0.00709358	6.88	0.170728	0.864525	0.972042	-6.40409
ENSG00000134070	IRAK2		X	X		X		X	0.456696	4.83163	8.78786	3.61e-09	7.32e-05	5.90093	0.0243312	1.63842	0.359582	0.719349	0.926458	-6.27649	0.104987	1.64256	1.37582	0.169659	0.659583	-4.82934	X
ENSG00000114812	VIPR1			X				X	0.432867	5.39963	7.25156	2.44e-09	4.95e-05	5.96521	-0.0113014	6.67306	-0.357951	0.720568	0.926458	-7.062	0.0609364	6.67543	1.67989	0.0937716	0.574013	-5.03816
ENSG00000136770	DNAJC1		X			X			0.178264	5.09935	5.54742	9.5e-07	0.0192345	4.9018	0.00847502	4.6419	0.343988	0.731036	0.929954	-6.89916	-0.0269636	4.64265	-0.977593	0.328876	0.778387	-5.79015	X
ENSG00000084676	NCOA1		X	X		X			0.178437	4.90244	5.83251	6.33e-07	0.0128175	4.98093	0.00880436	6.17698	0.329049	0.74229	0.933165	-7.048	0.0281357	6.17702	0.93528	0.350218	0.790422	-5.96281	X
ENSG00000126602	TRAP1			X		X			-0.349174	6.95983	-8.40425	4.94e-11	1e-06	-6.57273	0.00967897	5.36547	0.328298	0.742857	0.933367	-6.99239	-0.00240776	5.36839	-0.0706167	0.943739	0.987514	-6.33102
ENSG00000103356	EARS2			X		X			-0.218315	5.10876	-6.46103	7.02e-08	0.00142177	-5.39067	0.00918658	4.64876	0.326455	0.744251	0.934064	-6.90566	-0.003748	4.64882	-0.117511	0.906515	0.980029	-6.24676
ENSG00000132906	CASP9			X		X		X	0.239806	4.09419	6.93382	1.65e-08	0.00033356	5.64552	-0.0100343	3.54604	-0.325702	0.744819	0.93423	-6.71406	0.0347186	3.5468	0.987116	0.324192	0.775531	-5.60632
ENSG00000214022	REPIN1		X	X		X			-0.302352	6.46239	-8.55899	1.68e-11	3.4e-07	-6.73165	-0.0105308	6.46466	-0.325222	0.745183	0.934329	-7.06418	-0.0227419	6.46801	-0.610962	0.541578	0.878303	-6.21938	X
ENSG00000167759	KLK13		X	X		X			-0.6507	1.69399	-5.5674	1.48e-06	0.0300326	-4.81355	-0.0579394	-1.69103	-0.317849	0.750765	0.936753	-5.57141	-0.106399	-1.67987	-0.528338	0.597562	0.898982	-4.9904	X
ENSG00000136938	ANP32B		X	X		X			-0.154668	7.10073	-6.17158	1.89e-07	0.00382822	-5.20984	-0.0181339	4.36736	-0.317648	0.750917	0.936753	-6.87079	-0.0591617	4.36969	-0.922539	0.356813	0.794582	-5.80599	X
ENSG00000260793			X		NA	NA	NA	NA	0.574751	0.692324	7.28351	1.31e-09	2.65e-05	6.0661	0.0205675	0.832949	0.31599	0.752174	0.937296	-6.1158	-0.00818093	0.83406	-0.11094	0.91172	0.981151	-5.49837	X
ENSG00000184470	TXNRD2		X			X			-0.302056	3.41807	-5.41608	1.36e-06	0.0276066	-4.83035	-0.0111886	3.28979	-0.313152	0.754327	0.938281	-6.66317	0.0134942	3.29144	0.332775	0.739481	0.942818	-5.96156	X
ENSG00000196562	SULF2		X			X		X	0.204958	7.35441	6.37533	1.66e-07	0.00336067	5.23396	0.0125235	5.98338	0.311523	0.755565	0.938591	-7.04557	-0.0131909	5.98468	-0.289573	0.772296	0.951327	-6.33731	X
ENSG00000165714	BORCS5	X	X	X		X			0.253027	3.38712	5.66105	5.65e-07	0.0114476	5.00275	0.0124496	2.50068	0.311491	0.755589	0.938591	-6.49034	0.00547627	2.50135	0.119853	0.904661	0.979302	-5.84007	X
ENSG00000124126	PREX1		X			X			-0.632355	1.12066	-6.0733	2.26e-07	0.00457168	-5.17681	-0.0119866	4.93936	-0.30398	0.761301	0.940282	-6.95039	0.0631043	4.94118	1.42133	0.156013	0.646582	-5.31258	X
ENSG00000134086	VHL		X	X		X			0.138211	5.92087	5.53661	1.01e-06	0.0205424	4.88886	0.00580791	5.55816	0.303216	0.761882	0.940577	-7.01719	0.00468363	5.55703	0.215013	0.829869	0.963609	-6.32687	X
ENSG00000174684	B4GAT1								0.25599	3.85233	6.81131	7.44e-09	0.000150631	5.78075	-0.00895646	3.62068	-0.298363	0.765581	0.941933	-6.73645	-0.0556953	3.62217	-1.61158	0.107855	0.591942	-4.84328
ENSG00000198732	SMOC1			X		X		X	-0.548906	3.48192	-6.60161	6.33e-08	0.00128283	-5.40912	0.0226899	1.0195	0.297115	0.766532	0.941933	-6.15959	-0.00116915	1.02063	-0.0135014	0.989235	0.997	-5.54551
ENSG00000214922	HLA-F-AS1								-0.644695	2.92913	-6.63397	9.69e-08	0.00196282	-5.33243	0.0254149	0.476135	0.289966	0.771992	0.942256	-6.022	0.175817	0.47754	1.77169	0.0772194	0.551622	-4.15234
ENSG00000166508	MCM7				X	X		X	-0.291556	7.03067	-5.57542	8.65e-07	0.0175274	-4.92002	0.0102377	6.1059	0.288303	0.773263	0.942585	-7.05695	0.0474537	6.10952	1.17381	0.241181	0.72171	-5.71516
ENSG00000166734	GOLM2		X			X		X	0.203747	6.83012	7.72238	2.32e-10	4.69e-06	6.33867	0.00713784	7.16294	0.287939	0.773542	0.942712	-7.09871	-0.0314069	7.16029	-1.13948	0.255195	0.73115	-5.79286	X
ENSG00000115590	IL1R2			X		X		X	-0.465757	3.7808	-6.30486	4.37e-07	0.00884731	-5.05218	0.0179302	4.84052	0.284995	0.775795	0.943699	-6.94401	-0.0589648	4.83845	-0.826705	0.408905	0.820579	-5.94435
ENSG00000121281	ADCY7		X			X			-0.440402	2.85441	-6.97138	2.03e-08	0.000410575	-5.60968	-0.00925039	4.92898	-0.278716	0.780606	0.94531	-6.95487	0.0233617	4.92823	0.621167	0.534849	0.876704	-6.10022	X
ENSG00000089876	DHX32		X			X			0.1451	6.4507	6.52084	2.39e-08	0.000483503	5.58131	0.00833247	6.12288	0.277212	0.78176	0.945536	-7.05885	-0.0320907	6.12153	-0.958428	0.338436	0.783387	-5.93791	X
ENSG00000096070	BRPF3			X					0.144308	5.38111	5.97301	1.74e-07	0.00352407	5.22518	-0.00920676	6.01097	-0.273876	0.784321	0.946312	-7.05629	0.0422541	6.01404	1.0988	0.272528	0.744479	-5.79365
ENSG00000105974	CAV1					X		X	-0.666154	5.86674	-7.86827	6.18e-10	1.25e-05	-6.18582	0.0114358	4.65715	0.273447	0.78465	0.946312	-6.93015	0.0280171	4.6529	0.580567	0.561865	0.884456	-6.08469
ENSG00000140265	ZSCAN29			X		X			0.182527	4.92252	6.18683	1.03e-07	0.00209429	5.32065	-0.00479037	5.27786	-0.267761	0.789021	0.947604	-7.00045	0.0129982	5.27819	0.641922	0.521298	0.872189	-6.12598
ENSG00000135446	CDK4				X	X			-0.317785	6.0661	-6.29609	7e-08	0.00141756	-5.39121	0.00735967	4.89859	0.264553	0.79149	0.948679	-6.95735	0.013532	4.89995	0.425113	0.670987	0.925478	-6.19889
ENSG00000137822	TUBGCP4		X			X			-0.170759	4.96839	-5.95112	4.58e-07	0.00927864	-5.04308	-0.00751205	4.04927	-0.264222	0.791744	0.948679	-6.82961	0.0115127	4.05074	0.355886	0.722117	0.938621	-6.09919	X
ENSG00000138078	PREPL		X						0.274158	6.25826	7.33926	1.99e-09	4.04e-05	5.99843	0.00504601	6.19547	0.262974	0.792705	0.948679	-7.06925	-0.0238616	6.19369	-1.11995	0.26342	0.736305	-5.77977	X
ENSG00000168137	SETD5					X			-0.204691	6.75276	-5.73071	9.87e-07	0.0199993	-4.89414	0.00739738	6.4195	0.261177	0.79409	0.948679	-7.08094	0.0199888	6.42117	0.617392	0.537334	0.877276	-6.21465
ENSG00000006025	OSBPL7	X	X	X					-0.264911	5.65303	-5.84532	2.97e-07	0.00602402	-5.12508	-0.00890102	5.63497	-0.260808	0.794374	0.948679	-7.03632	-0.0228424	5.63871	-0.579765	0.562405	0.88479	-6.19103	X
ENSG00000222001		X	X	X	NA	NA	NA	NA	-0.370835	1.60963	-5.64014	6.92e-07	0.0140156	-4.96361	-0.0141864	1.25191	-0.255564	0.798418	0.949496	-6.22212	-0.0124135	1.25275	-0.198329	0.84289	0.966229	-5.56218	X
ENSG00000103275	UBE2I			X		X			-0.0851145	6.54305	-5.44141	1.38e-06	0.0280228	-4.82737	0.0055334	5.28131	0.24752	0.804633	0.952368	-7.00708	-0.00416852	5.28405	-0.162992	0.870608	0.97305	-6.31179
ENSG00000137491	SLCO2B1		X	X		X			0.297742	6.9047	7.66296	1.72e-08	0.000347631	5.63841	0.00806572	6.29817	0.246722	0.80525	0.952518	-7.07799	0.0695277	6.29857	1.8511	0.0649042	0.533512	-4.73231	X
ENSG00000157110	RBPMS		X			X			-0.454011	4.60362	-10.1564	1.06e-13	2.14e-09	-7.43365	-0.0117146	3.31741	-0.246042	0.805776	0.952808	-6.70214	0.162933	3.31714	2.99235	0.00294284	0.30614	-1.84032	X
ENSG00000166821	PEX11A					X		X	0.195826	4.92898	7.61163	2.15e-09	4.36e-05	5.98598	-0.0108269	5.17257	-0.244594	0.806895	0.95323	-6.99544	-0.0680654	5.16916	-1.3995	0.162451	0.652018	-5.36529
ENSG00000134698	AGO4					X			-0.218913	5.05524	-5.38847	2.19e-06	0.0442697	-4.73546	0.00677457	5.04825	0.240664	0.809938	0.953421	-6.98361	0.0416985	5.04656	1.32006	0.187582	0.680128	-5.45827
ENSG00000130513	GDF15		X			X			0.492607	7.03561	7.36936	1.62e-09	3.28e-05	6.03214	0.0229726	1.41566	0.236643	0.813055	0.953759	-6.25384	-0.0970331	1.42012	-0.86714	0.386394	0.810591	-5.27627	X
ENSG00000196739	COL27A1					X			-0.630195	2.02787	-6.39586	9.89e-08	0.00200383	-5.32868	0.0130642	3.23604	0.236061	0.813506	0.953759	-6.67976	0.115745	3.23987	1.82583	0.0686335	0.540671	-4.43432
ENSG00000136003	ISCU			X		X			0.170623	5.28835	6.55592	5.51e-08	0.00111545	5.43411	-0.0064284	5.57605	-0.234657	0.814594	0.953872	-7.03557	0.027829	5.57631	0.899835	0.368758	0.801329	-5.95654
ENSG00000143891	GALM			X		X			-0.22866	5.03197	-5.71207	6.51e-07	0.0131777	-4.97556	0.00688833	5.83427	0.232655	0.816147	0.95435	-7.05575	-0.0298199	5.83465	-0.885434	0.376464	0.804262	-5.98741
ENSG00000111266	DUSP16		X			X	X		0.22934	6.54661	6.48153	8.37e-08	0.00169462	5.35904	0.0064844	6.06563	0.226422	0.820988	0.95645	-7.07239	-0.00714007	6.06684	-0.219727	0.826198	0.962718	-6.36004	X
ENSG00000179627	ZBTB42					X			0.249476	3.49766	5.64442	6.48e-07	0.0131223	4.97638	-0.00890293	2.98622	-0.223316	0.823403	0.957089	-6.61848	-0.0162395	2.98918	-0.360106	0.718961	0.938433	-5.88987
ENSG00000117408	IPO13		X	X					0.400342	4.82864	8.07454	4.05e-10	8.21e-06	6.25199	0.00637905	4.27791	0.223214	0.823482	0.957089	-6.87885	0.0797466	4.28141	2.4595	0.0143424	0.389822	-3.31103	X
ENSG00000138131	LOXL4			X		X			0.681924	5.23957	7.8301	1.09e-08	0.000221574	5.71548	-0.0154807	0.939197	-0.220082	0.825919	0.958174	-6.14875	0.16283	0.937367	2.03379	0.0426436	0.484642	-3.78105
ENSG00000172667	ZMAT3		X			X		X	0.371614	5.63099	5.6002	7.48e-07	0.0151572	4.94838	0.00708833	5.21436	0.219249	0.826567	0.958202	-7.00474	-0.00617513	5.21225	-0.168033	0.866643	0.972574	-6.30599	X
ENSG00000138175	ARL3	X	X			X			0.182449	4.3169	5.49588	1.12e-06	0.0226419	4.86967	0.00786011	2.31345	0.218406	0.827224	0.958353	-6.47094	-0.0478875	2.31219	-1.17821	0.239424	0.720394	-5.17388	X
ENSG00000135677	GNS					X			0.209302	7.8704	7.02316	1.93e-08	0.000389977	5.61858	-0.00501529	7.0353	-0.216519	0.828693	0.958764	-7.11241	-0.0170251	7.03409	-0.644706	0.519493	0.871342	-6.21981
ENSG00000164548	TRA2A		X						-0.113644	5.69747	-5.46543	1.19e-06	0.0240139	-4.85803	-0.00547402	5.65501	-0.216329	0.828841	0.958791	-7.04723	0.00261824	5.65496	0.0926364	0.92624	0.984395	-6.35361	X
ENSG00000005187	ACSM3			X		X			-0.715681	2.5601	-11.0595	1.84e-14	3.73e-10	-7.66128	0.00874767	5.30188	0.213622	0.83095	0.959295	-7.01414	-0.0422986	5.29872	-0.919854	0.358212	0.795627	-5.91703
ENSG00000116237	ICMT		X						0.231479	7.1031	6.0842	1.83e-07	0.00370819	5.21575	0.00641262	6.3944	0.211985	0.832226	0.959886	-7.0902	-0.0472755	6.39431	-1.3808	0.168126	0.658249	-5.47218	X
ENSG00000103507	BCKDK		X	X					-0.302755	5.39142	-7.24146	3.11e-09	6.29e-05	-5.92589	-0.00667176	4.11673	-0.202891	0.839323	0.961515	-6.85559	-0.0222523	4.11872	-0.58717	0.557426	0.883511	-6.00585	X
ENSG00000197386	HTT		X	X		X			0.161707	7.59306	6.35298	6.07e-08	0.00122966	5.4167	0.00569339	6.84883	0.201538	0.84038	0.961811	-7.11118	0.0388962	6.85284	1.20992	0.227036	0.714681	-5.70362	X
ENSG00000135052	GOLM1					X		X	0.124743	8.02418	5.78124	9.74e-07	0.0197376	4.89673	-0.00718192	8.68353	-0.199902	0.841658	0.962283	-7.14224	-0.0237008	8.68482	-0.583421	0.559944	0.883928	-6.28164
ENSG00000151502	VPS26B			X		X			0.173237	6.13434	8.28684	2.66e-11	5.39e-07	6.66415	-0.00373822	5.48811	-0.199891	0.841667	0.962283	-7.03713	0.048128	5.49006	2.21886	0.0270662	0.443283	-3.96573
ENSG00000169583	CLIC3		X	X		X			-0.723673	2.65129	-6.41639	6.97e-08	0.00141079	-5.39207	-0.0333489	-2.11098	-0.198295	0.842914	0.962549	-5.52923	-0.305324	-2.10896	-1.60773	0.108697	0.592627	-4.28158	X
ENSG00000135111	TBX3		X			X			0.327796	5.47113	8.32039	3.91e-10	7.92e-06	6.25763	0.00760373	4.12596	0.196771	0.844107	0.96266	-6.86681	-0.0100173	4.1278	-0.226915	0.820608	0.961667	-6.14859	X
ENSG00000026103	FAS		X			X			0.333262	4.91898	6.77472	1.64e-08	0.000332575	5.64603	0.00859068	5.16297	0.19077	0.848802	0.964365	-7.00186	-0.0756001	5.16216	-1.53309	0.126057	0.618977	-5.17476	X
ENSG00000170836	PPM1D		X			X			0.241663	3.91726	6.74416	9.71e-09	0.000196775	5.73563	0.00426271	4.25634	0.187602	0.851283	0.964502	-6.88199	-0.0294528	4.25667	-1.14948	0.251056	0.728131	-5.56045	X
ENSG00000105323	HNRNPUL1					X			-0.135361	7.59115	-5.57942	9.73e-07	0.0197174	-4.89693	0.00476265	6.78638	0.18274	0.855094	0.965537	-7.11299	0.0270111	6.78842	0.901272	0.367995	0.801276	-6.0189
ENSG00000116005	PCYOX1								0.241365	7.03505	7.05122	6.65e-09	0.00013471	5.79952	-0.00523155	6.29823	-0.180263	0.857037	0.965699	-7.09248	-0.040647	6.29702	-1.24525	0.213782	0.704087	-5.64078
ENSG00000234667	ACTL11P			X					1.53426	-1.40415	5.24882	2.13e-06	0.0430452	4.74114	-0.0360405	-3.05977	-0.178156	0.85869	0.966218	-5.39068	0.0637286	-3.04141	0.279377	0.780102	0.953654	-4.90965
ENSG00000135047	CTSL					X		X	0.425847	4.36417	8.26206	2.95e-10	5.97e-06	6.30157	-0.00692468	5.23083	-0.17267	0.862998	0.967656	-7.01322	-0.0269427	5.22863	-0.594651	0.552419	0.881262	-6.15256
ENSG00000007255	TRAPPC6A	X	X	X		X			-0.373664	3.04654	-5.72951	5.15e-07	0.0104394	-5.02049	-0.00857363	2.96884	-0.17049	0.86471	0.967656	-6.62408	-0.0482418	2.96945	-0.845823	0.398166	0.817375	-5.61059	X
ENSG00000187957	DNER	X	X	X		X			1.14925	-2.43461	5.34168	1.66e-06	0.0336662	4.79069	0.0322563	-2.47495	0.169862	0.865204	0.967656	-5.49581	0.232219	-2.47061	1.07571	0.282716	0.750364	-4.67398	X
ENSG00000173402	DAG1			X	X	X			0.17398	7.7827	6.09091	2.47e-07	0.00499945	5.16009	-0.00466225	6.35562	-0.161928	0.871444	0.969008	-7.09955	0.0618674	6.35852	1.89096	0.0593645	0.520742	-4.66287
ENSG00000114541	FRMD4B			X		X			-0.27853	4.2104	-5.97809	2.76e-07	0.00559284	-5.13906	0.00415738	5.37396	0.160811	0.872323	0.969273	-7.03256	-0.00466297	5.37326	-0.163232	0.870419	0.97305	-6.32134
ENSG00000087088	BAX				X	X	X	X	0.237054	6.85962	6.36061	4.89e-08	0.000989867	5.45537	-0.00453741	4.67601	-0.156144	0.875998	0.970779	-6.95203	-0.0415783	4.67794	-1.25284	0.211008	0.701962	-5.50399
ENSG00000134452	FBH1			X		X			0.123815	6.37261	5.8533	2.61e-07	0.00528614	5.14965	-0.00242356	6.1569	-0.154656	0.87717	0.971171	-7.09022	0.0129772	6.15862	0.706699	0.480172	0.853217	-6.14517
ENSG00000075568	TMEM131		X						0.184865	6.51465	6.23791	8.94e-08	0.00181061	5.34707	0.0046342	7.3311	0.151321	0.879799	0.972327	-7.1334	-0.00361125	7.33152	-0.103216	0.917844	0.982026	-6.42562	X
ENSG00000106399	RPA3			X		X			-0.236809	4.75418	-6.5461	3.67e-08	0.000744287	-5.50582	0.00576134	3.64266	0.148002	0.882416	0.973325	-6.77399	-0.0781624	3.6405	-1.78604	0.0748626	0.547675	-4.57383
ENSG00000148450	MSRB2					X			0.182086	4.83233	6.13827	1.42e-07	0.00287312	5.26284	-0.00413341	4.10627	-0.14791	0.882488	0.973325	-6.86174	-0.0238697	4.10633	-0.753574	0.451556	0.84132	-5.89536
ENSG00000130023	ERMARD	X		X					0.183097	3.83024	5.63293	6.03e-07	0.01222	4.99015	-0.00447091	3.67305	-0.145894	0.884078	0.97361	-6.78281	0.0630803	3.67087	1.81013	0.0710387	0.542807	-4.53551
ENSG00000148303	RPL7A		X			X			-0.154497	10.36	-5.47288	1.19e-06	0.0240962	-4.85736	-0.00419135	9.11243	-0.139858	0.888842	0.975416	-7.1513	0.0246916	9.11194	0.720832	0.471441	0.849191	-6.19322	X
ENSG00000173926	MARCHF3			X		X			0.241092	4.88344	6.08081	2.33e-07	0.00472466	5.17067	-0.00438913	4.4086	-0.137959	0.890342	0.975945	-6.91312	0.043564	4.41071	1.21887	0.223624	0.712156	-5.49919
ENSG00000168763	CNNM3	X		X					0.127333	5.21338	5.67724	6.88e-07	0.0139315	4.96478	-0.00429207	4.25054	-0.132313	0.894803	0.975976	-6.89564	0.0350371	4.25166	0.932707	0.351544	0.790943	-5.77551
ENSG00000269821	KCNQ1OT1		X	X		X			-0.495942	2.36623	-6.5857	3.1e-08	0.000628339	-5.53557	-0.00509799	6.24169	-0.131988	0.89506	0.975976	-7.09782	-0.0101148	6.24395	-0.230319	0.817964	0.961667	-6.36553	X
ENSG00000115355	CCDC88A		X	X		X			-0.32265	5.02771	-5.76145	5e-07	0.010128	-5.0263	-0.00384597	4.92799	-0.129651	0.896907	0.97629	-6.98758	-0.0281105	4.92427	-0.855002	0.39307	0.815203	-5.93606	X
ENSG00000140057	AK7			X		X			-0.410151	2.77967	-6.04873	1.57e-07	0.00317106	-5.24468	0.00706734	1.96883	0.121344	0.903479	0.97803	-6.41179	-0.0299059	1.96956	-0.451875	0.651608	0.919065	-5.64339
ENSG00000238227	TMEM250		X						0.191577	5.83589	5.97557	1.96e-07	0.00396689	5.20324	0.0037766	5.12952	0.118982	0.905349	0.978066	-7.01487	-0.0384891	5.13253	-1.05591	0.291657	0.754055	-5.77044	X
ENSG00000183779	ZNF703		X						0.317624	5.76644	7.08005	5.29e-09	0.000107197	5.83771	0.00841535	4.26515	0.116464	0.907343	0.978463	-6.90718	-0.102354	4.26918	-1.24165	0.215105	0.705549	-5.4575	X
ENSG00000174358	SLC6A19			X					1.03825	3.40653	6.01099	4.24e-07	0.00859376	5.05773	-0.0286309	2.45975	-0.112397	0.910565	0.979431	-6.59094	0.222146	2.45908	0.775071	0.438763	0.834839	-5.61916
ENSG00000264364	DYNLL2	X				X			0.13525	7.04821	5.66829	1.32e-06	0.0267215	4.83683	-0.00343312	6.31634	-0.11102	0.911656	0.979615	-7.10494	-0.0252139	6.31835	-0.718661	0.472776	0.849533	-6.14544
ENSG00000135709	KIAA0513			X					0.304195	3.73934	5.43306	1.68e-06	0.0339914	4.78876	-0.00371303	5.96481	-0.110621	0.911972	0.979724	-7.08625	0.0051693	5.96837	0.134133	0.893366	0.97665	-6.36899
ENSG00000007392	LUC7L			X					-0.203217	5.04361	-6.12372	1.77e-07	0.00357927	-5.2223	0.00248169	5.39977	0.109537	0.912832	0.980087	-7.04422	-0.0312087	5.39973	-1.20045	0.230688	0.715997	-5.63684
ENSG00000101194	SLC17A9					X			-0.830153	2.06911	-6.88036	6.43e-08	0.00130276	-5.40636	0.0094653	2.93835	0.106395	0.915322	0.981034	-6.62547	0.0014898	2.94169	0.0147367	0.98825	0.997	-5.93519
ENSG00000125850	OVOL2		X	X		X			-0.477434	1.90723	-6.48638	2.5e-08	0.000506547	-5.57321	-0.00311645	3.20793	-0.100257	0.92019	0.98269	-6.68819	-0.00560846	3.21227	-0.157912	0.874607	0.973414	-5.97896	X
ENSG00000089006	SNX5			X		X			-0.228789	6.67274	-9.16066	1.97e-12	3.99e-08	-7.03666	0.00175466	6.63474	0.0938661	0.925262	0.983679	-7.11775	-0.0308171	6.63384	-1.48247	0.139016	0.63214	-5.33931
ENSG00000135108	FBXO21			X					0.169114	5.88652	5.84153	3.55e-07	0.00718979	5.09165	-0.00182121	5.4516	-0.0931229	0.925852	0.983968	-7.04827	0.0188032	5.45071	0.845305	0.398454	0.817657	-5.99366
ENSG00000198721	ECI2			X					-0.253361	5.73659	-5.44375	1.39e-06	0.0282539	-4.82573	0.0035534	5.56491	0.0917938	0.926908	0.984461	-7.05709	-0.0200001	5.56375	-0.456078	0.648585	0.917798	-6.24881
ENSG00000048392	RRM2B				X	X			0.347036	5.99861	5.64587	7.69e-07	0.0155804	4.94302	-0.00298437	5.62211	-0.090818	0.927682	0.984657	-7.06128	-0.0769234	5.61869	-2.09359	0.0369362	0.469515	-4.23491
ENSG00000156973	PDE6D					X			0.206882	3.90883	5.5595	8.13e-07	0.0164611	4.93229	-0.00252848	3.2004	-0.086782	0.930888	0.985207	-6.68317	-0.00184576	3.20156	-0.0558401	0.955498	0.991255	-5.99251
ENSG00000186472	PCLO		X	X		X			0.595349	4.84581	6.13633	2.57e-07	0.00520401	5.15258	0.00417012	5.30664	0.0854148	0.931974	0.985296	-7.04009	0.0916809	5.30821	1.6567	0.098378	0.579177	-4.99984	X
ENSG00000188215	DCUN1D3					X			0.273658	3.50873	6.29753	7.81e-08	0.00158132	5.37153	-0.00225388	3.96617	-0.0846135	0.932611	0.985574	-6.84394	-0.00633281	3.96589	-0.209824	0.833914	0.964148	-6.12224
ENSG00000147996	CBWD5			X					0.378462	3.26401	6.46897	1.02e-07	0.00205856	5.32378	-0.00326514	5.02018	-0.0824474	0.934332	0.985707	-7.00546	0.0397921	5.01927	0.890035	0.373991	0.803115	-5.91488
ENSG00000144451	SPAG16		X	X		X			-0.2653	3.80855	-5.32443	1.91e-06	0.0386365	-4.76298	-0.00331382	3.42205	-0.0809455	0.935526	0.985707	-6.73875	-0.0849823	3.41903	-1.87507	0.0615237	0.52661	-4.38163	X
ENSG00000160055	TMEM234	X							-0.271475	3.99411	-6.09241	1.57e-07	0.00317004	-5.24474	0.00248046	3.86965	0.0809021	0.93556	0.985707	-6.83113	0.05465	3.87191	1.54307	0.123617	0.616661	-4.99098
ENSG00000116525	TRIM62		X	X					0.311342	2.8576	5.25395	2.38e-06	0.0481572	4.71836	0.00312607	2.088	0.0717163	0.942863	0.987269	-6.44247	0.0774075	2.09328	1.56853	0.11756	0.605159	-4.65084	X
ENSG00000017483	SLC38A5		X	X					-0.621679	3.29966	-7.86657	2.02e-09	4.09e-05	-5.99644	-0.00418299	2.96587	-0.0713048	0.943191	0.987468	-6.6334	-0.0256839	2.96627	-0.387731	0.698425	0.933146	-5.87396	X
ENSG00000074410	CA12		X			X			0.216995	9.48464	8.08429	1.31e-08	0.000265725	5.68451	0.00249859	8.95816	0.0692127	0.944855	0.988071	-7.15965	-0.0425852	8.96053	-1.04317	0.297512	0.756713	-5.91682	X
ENSG00000182199	SHMT2					X			-0.205762	7.06625	-5.49071	1.59e-06	0.0322199	-4.79949	0.00227708	5.10933	0.0680176	0.945805	0.988379	-7.01505	0.0170649	5.11038	0.445536	0.656177	0.920579	-6.21146
ENSG00000162144	CYB561A3		X	X		X			0.270999	5.09305	5.49509	2.27e-06	0.0459708	4.7278	0.00193745	5.8791	0.0669877	0.946625	0.988817	-7.08255	0.0462997	5.87978	1.39452	0.163946	0.65346	-5.42751	X
ENSG00000159792	PSKH1			X		X			0.189433	5.47505	5.34996	1.96e-06	0.039665	4.75768	-0.00185971	4.83534	-0.0662074	0.947246	0.989062	-6.98665	0.0330017	4.83703	1.01332	0.311531	0.765858	-5.78427
ENSG00000168028	RPSA		X		X			X	-0.171336	9.93435	-6.07316	2.13e-07	0.00432311	-5.18724	-0.00217283	8.83866	-0.0631335	0.949692	0.989803	-7.15998	0.0171143	8.83927	0.435194	0.66366	0.923353	-6.35548	X
ENSG00000137878	GCOM1								0.542838	4.8512	9.55678	2.96e-13	5.99e-09	7.29628	-0.00500159	3.4568	-0.0617418	0.950799	0.990227	-6.74466	-0.16142	3.45907	-1.75226	0.0805088	0.554644	-4.59535
ENSG00000241224	C3orf85					X			0.60816	1.62744	5.66081	5.66e-07	0.011466	5.00244	-0.0031072	3.29549	-0.0616422	0.950878	0.990227	-6.7205	-0.0624565	3.29452	-1.09106	0.275914	0.746616	-5.4527
ENSG00000167165	UGT1A6			X		X		X	0.984137	5.44201	15.5897	3.04e-16	6.15e-12	8.17183	-0.00346166	3.76283	-0.0585793	0.953316	0.990504	-6.81802	0.0448551	3.76353	0.667112	0.505092	0.863915	-5.89703
ENSG00000234771	SLC25A25-AS1			X					0.237139	4.93659	6.70806	1.5e-08	0.000303437	5.66178	-0.00142812	6.26454	-0.0582438	0.953583	0.990504	-7.10624	0.056221	6.26596	1.98962	0.0473244	0.492716	-4.47274
ENSG00000102024	PLS3		X	X		X			-0.243341	6.17427	-6.3602	3.29e-07	0.00665919	-5.10616	-0.00223925	4.78225	-0.0573469	0.954297	0.990912	-6.97697	-0.0767227	4.77876	-1.74084	0.0824926	0.557031	-4.80624	X
ENSG00000145545	SRD5A1		X			X			0.295132	4.85092	9.59693	1.89e-13	3.83e-09	7.35633	0.00231226	3.68838	0.0557142	0.955597	0.990912	-6.79774	-0.0141516	3.68797	-0.298827	0.76523	0.949283	-6.05315	X
ENSG00000169609	C15orf40		X						0.195163	4.25297	5.51058	9.02e-07	0.0182651	4.91195	0.00156619	3.30372	0.0549175	0.956231	0.990912	-6.71235	-0.0436205	3.30261	-1.3706	0.171282	0.66136	-5.12904	X
ENSG00000136682	CBWD2			X					0.177968	4.55016	5.53024	1e-06	0.0203086	4.89112	-0.0015738	4.7655	-0.0525784	0.958094	0.991357	-6.9731	0.0229775	4.76444	0.682555	0.49529	0.859862	-6.04332
ENSG00000162482	AKR7A3	X		X		X		X	-0.382369	5.21526	-5.44069	1.84e-06	0.0372781	-4.7702	0.00247895	5.2549	0.0495308	0.960521	0.991671	-7.0342	-0.0315444	5.25647	-0.557116	0.577765	0.891516	-6.17
ENSG00000078081	LAMP3		X	X		X			0.869105	2.1399	10.0668	4.37e-14	8.85e-10	7.54948	0.00544113	1.14762	0.0483855	0.961433	0.991709	-6.23085	0.313198	1.145	2.5041	0.0126802	0.379803	-2.89931	X
ENSG00000140323	DISP2					X			1.23084	3.99348	11.839	5.58e-13	1.13e-08	7.21033	-0.00470148	3.58325	-0.0465649	0.962883	0.992113	-6.78597	-0.0199972	3.58718	-0.172378	0.863229	0.971803	-6.05792
ENSG00000136098	NEK3			X					-0.277375	3.43264	-5.41246	2.19e-06	0.044286	-4.73538	0.00138427	4.99781	0.0464256	0.962994	0.992129	-7.00648	-0.0422066	4.99649	-1.2539	0.210623	0.701962	-5.53519
ENSG00000175274	TP53I11			X		X			-0.280538	6.58243	-6.18874	2.85e-07	0.0057756	-5.13301	0.001675	5.31692	0.0462576	0.963128	0.992129	-7.04249	-0.00657737	5.32143	-0.157683	0.874787	0.973414	-6.31683
ENSG00000198938	MT-CO3		X						-0.181259	12.6107	-7.46571	1.05e-08	0.000213057	-5.72215	-0.00233152	12.7809	-0.0438163	0.965073	0.992465	-7.09863	0.0113356	12.7802	0.188341	0.850706	0.968348	-6.36842	X
ENSG00000101350	KIF3B		X			X			0.26719	7.25374	10.8546	2.29e-14	4.64e-10	7.63327	0.000991	6.78132	0.0389378	0.968959	0.993568	-7.12757	-0.00323352	6.78077	-0.111734	0.911091	0.980978	-6.40859	X
ENSG00000088298	EDEM2			X					0.195097	5.32489	6.95292	4.72e-09	9.56e-05	5.85682	-0.000966274	4.68542	-0.0384905	0.969316	0.993568	-6.96473	0.0275642	4.6862	0.959014	0.338141	0.783347	-5.81359
ENSG00000175029	CTBP2					X			-0.156691	6.80491	-8.44134	2.18e-11	4.41e-07	-6.69369	0.000686471	6.32108	0.0368485	0.970624	0.993643	-7.11091	0.0145261	6.32286	0.678853	0.49763	0.861271	-6.1718
ENSG00000143093	STRIP1		X	X					0.183825	4.99314	5.9723	1.88e-07	0.00380841	5.2108	0.000728802	5.19039	0.0350216	0.97208	0.993643	-7.02745	0.0426229	5.19233	1.77363	0.0768983	0.551622	-4.7951	X
ENSG00000111670	GNPTAB		X	X		X			0.202126	6.39952	5.68835	4.82e-07	0.0097596	5.03341	0.0013369	6.90714	0.0342535	0.972692	0.993643	-7.13036	0.045047	6.90607	1.01713	0.309716	0.764921	-5.91371	X
ENSG00000096433	ITPR3	X				X			-0.158965	8.76022	-5.68924	1.08e-06	0.021816	-4.87701	0.00135578	7.78865	0.0338373	0.973024	0.993643	-7.15356	0.0426586	7.79473	0.931932	0.351943	0.790943	-6.01543
ENSG00000181481	RNF135			X		X			0.255108	3.75277	6.61133	1.54e-08	0.000311205	5.65744	-0.000898471	4.38528	-0.0328939	0.973776	0.993643	-6.92069	0.00261815	4.38688	0.0852172	0.932132	0.98562	-6.21261
ENSG00000084070	SMAP2		X	X		X			0.144251	5.55706	5.43761	1.87e-06	0.0379567	4.76656	0.000888668	4.74081	0.0310589	0.975238	0.993778	-6.97161	0.0749736	4.74058	2.34821	0.0193584	0.411668	-3.61757	X
ENSG00000080546	SESN1		X	X		X			0.405337	4.76971	7.48528	8.13e-10	1.65e-05	6.14241	0.000724613	5.31992	0.0285308	0.977253	0.994381	-7.041	0.0142111	5.31885	0.501789	0.616096	0.905581	-6.20571	X
ENSG00000182952	HMGN4								0.200846	6.41943	5.56756	7.89e-07	0.0159711	4.93819	-0.000846615	5.11601	-0.0284268	0.977336	0.994399	-7.01591	-0.0573275	5.1134	-1.73552	0.0834319	0.557983	-4.85179
ENSG00000103653	CSK		X			X			0.18839	5.56304	6.46005	2.76e-08	0.000559664	5.55582	0.00108345	5.30013	0.0249694	0.980092	0.994885	-7.03984	-0.0116291	5.30396	-0.236698	0.813014	0.96114	-6.30095	X
ENSG00000179820	MYADM			X		X		X	-0.485111	5.68909	-10.087	4.73e-13	9.59e-09	-7.23275	0.00104291	4.08644	0.0217862	0.982629	0.995686	-6.87768	-0.0498127	4.08698	-0.914993	0.360756	0.796502	-5.76684
ENSG00000131652	THOC6		X			X			-0.296766	4.57005	-5.43475	1.4e-06	0.0283274	-4.82521	-0.000763712	3.34923	-0.0210556	0.983212	0.995686	-6.72156	0.0424836	3.35387	1.02889	0.304164	0.761203	-5.52741	X
ENSG00000145014	TMEM44		X	X		X			-0.287854	3.58617	-7.23597	2.59e-09	5.25e-05	-5.95544	-0.000724023	4.27189	-0.0205873	0.983585	0.995686	-6.90154	-0.01725	4.27395	-0.431386	0.666424	0.924533	-6.10237	X
ENSG00000059573	ALDH18A1					X		X	-0.211232	8.48251	-6.50082	2.5e-08	0.000505965	-5.57341	0.000643651	7.8316	0.018181	0.985503	0.996235	-7.15434	0.0215641	7.83205	0.531535	0.595348	0.897826	-6.30227
ENSG00000071655	MBD3		X						0.246487	5.26251	5.64421	5.77e-07	0.0116881	4.99875	0.0012326	4.70966	0.0174937	0.986051	0.996276	-6.9634	-0.179278	4.7127	-2.27049	0.0237179	0.432298	-3.78115	X
ENSG00000146477	SLC22A3		X	X		X			0.406797	4.64312	8.48895	5.75e-11	1.16e-06	6.55011	0.00192074	2.35052	0.0168798	0.986541	0.996403	-6.51633	0.0746305	2.34561	0.585606	0.558476	0.883928	-5.67222	X
ENSG00000132300	PTCD3					X			-0.247043	6.51718	-7.91791	1.15e-10	2.33e-06	-6.44593	0.000257597	6.55751	0.0156754	0.987501	0.996859	-7.11967	0.00140247	6.55654	0.0754328	0.939909	0.986942	-6.4031
ENSG00000189060	H1-0	X		X		X			0.158285	8.55652	5.66207	1.09e-06	0.0220775	4.87466	-0.000541788	7.06033	-0.0125362	0.990004	0.997909	-7.13808	0.0374425	7.06081	0.772403	0.440339	0.835533	-6.13208
ENSG00000143653	SCCPDH		X					X	0.144273	6.14899	5.70771	9.12e-07	0.0184751	4.90971	0.000391773	5.05554	0.0118532	0.990549	0.997924	-7.0115	-0.0848749	5.05378	-2.29359	0.0223403	0.426595	-3.76996	X
ENSG00000116741	RGS2					X		X	0.561027	5.99014	8.96678	5.01e-11	1.01e-06	6.57068	-0.000559556	3.97507	-0.0112082	0.991063	0.998115	-6.85269	-0.00731155	3.97253	-0.130321	0.896379	0.97698	-6.13825
ENSG00000197779	ZNF81		X						0.356576	3.14335	6.16403	8.99e-08	0.00182033	5.3461	0.000218884	4.81898	0.00868048	0.993078	0.998427	-6.98252	-0.0263114	4.81838	-0.927939	0.354008	0.792396	-5.85926	X
ENSG00000102897	LYRM1	X							0.161513	4.77691	5.77373	6.57e-07	0.0133017	4.97375	-0.000217121	3.60016	-0.00683956	0.994546	0.998835	-6.77401	-0.0618458	3.59726	-1.74578	0.0816303	0.555893	-4.63347
ENSG00000163626	COX18			X					-0.255933	4.23587	-7.41113	7.87e-10	1.59e-05	-6.14749	0.000126922	4.07116	0.00496806	0.996039	0.999119	-6.86792	-0.00437204	4.07024	-0.151762	0.879452	0.974398	-6.15406
ENSG00000100557	CCDC198		NA	NA		X			-0.728984	2.52887	-7.40573	6.67e-09	0.000135061	-5.79908	NA	NA	NA	NA	NA	NA	NA	NA	NA	NA	NA	NA	NA
ENSG00000148677	ANKRD1		NA	NA		X			-0.796729	1.03683	-6.63879	9.8e-08	0.00198435	-5.33045	NA	NA	NA	NA	NA	NA	NA	NA	NA	NA	NA	NA	NA
ENSG00000167755	KLK6		NA	NA		X			-0.348011	8.59036	-5.90165	1.28e-06	0.026022	-4.8421	NA	NA	NA	NA	NA	NA	NA	NA	NA	NA	NA	NA	NA
ENSG00000196917	HCAR1		NA	NA		X			-0.832827	-0.0242828	-6.6886	1.37e-08	0.000278327	-5.67658	NA	NA	NA	NA	NA	NA	NA	NA	NA	NA	NA	NA	NA
ENSG00000250376			NA	NA	NA	NA	NA	NA	-1.36163	-2.79277	-5.47743	1.16e-06	0.0235125	-4.86221	NA	NA	NA	NA	NA	NA	NA	NA	NA	NA	NA	NA	NA
ENSG00000262655	SPON1		NA	NA		X			-0.263073	7.2947	-7.86004	2.16e-08	0.000436757	-5.59897	NA	NA	NA	NA	NA	NA	NA	NA	NA	NA	NA	NA	NA
ENSG00000265763	ZNF488		NA	NA		X			-0.399612	4.75347	-5.71202	7.47e-07	0.0151302	-4.94873	NA	NA	NA	NA	NA	NA	NA	NA	NA	NA	NA	NA	NA
ENSG00000273340	MICE		NA	NA					-0.761973	2.07694	-6.59034	4.12e-08	0.000834007	-5.48574	NA	NA	NA	NA	NA	NA	NA	NA	NA	NA	NA	NA	NA
ENSG00000279041		X	NA	NA	NA	NA	NA	NA	-0.74302	0.18787	-5.75322	3.6e-07	0.00729351	-5.08893	NA	NA	NA	NA	NA	NA	NA	NA	NA	NA	NA	NA	NA
ENSG00000280693	SH3PXD2A-AS1		NA	NA					-0.532575	2.81689	-7.2899	5.11e-09	0.000103519	-5.84352	NA	NA	NA	NA	NA	NA	NA	NA	NA	NA	NA	NA	NA
ENSG00000285761			NA	NA	NA	NA	NA	NA	-0.936383	-0.285216	-5.83863	5.98e-07	0.0121107	-4.99189	NA	NA	NA	NA	NA	NA	NA	NA	NA	NA	NA	NA	NA
ENSG00000149599	DUSP15		NA	NA		X			1.82324	-2.07428	8.20186	5.08e-11	1.03e-06	6.56844	NA	NA	NA	NA	NA	NA	NA	NA	NA	NA	NA	NA	NA
ENSG00000265888	DSCAS	X	NA	NA		X			1.23621	-3.13254	5.60495	4.74e-07	0.00960183	5.03653	NA	NA	NA	NA	NA	NA	NA	NA	NA	NA	NA	NA	NA
ENSG00000273841	TAF9	X	NA	NA		X			0.227281	5.32747	6.27931	7.85e-08	0.00159061	5.37048	NA	NA	NA	NA	NA	NA	NA	NA	NA	NA	NA	NA	NA
ENSG00000274211	SOCS7		NA	NA					0.157097	5.37267	5.73896	4.14e-07	0.00838558	5.0624	NA	NA	NA	NA	NA	NA	NA	NA	NA	NA	NA	NA	NA
ENSG00000274290	H2BC6		NA	NA					0.772948	0.766094	7.13658	4.82e-09	9.76e-05	5.85331	NA	NA	NA	NA	NA	NA	NA	NA	NA	NA	NA	NA	NA
ENSG00000279806			NA	NA	NA	NA	NA	NA	0.670194	2.7726	10.0144	1.45e-12	2.93e-08	7.07954	NA	NA	NA	NA	NA	NA	NA	NA	NA	NA	NA	NA	NA
ENSG00000285589			NA	NA	NA	NA	NA	NA	0.602508	1.1054	6.14087	1.02e-07	0.00206552	5.32317	NA	NA	NA	NA	NA	NA	NA	NA	NA	NA	NA	NA	NA
ENSG00000286169			NA	NA	NA	NA	NA	NA	1.77335	1.05837	8.99813	6.64e-12	1.34e-07	6.86524	NA	NA	NA	NA	NA	NA	NA	NA	NA	NA	NA	NA	NA
