# Supplementary material for: Novel insights into the molecular mechanisms underlying risk of colorectal cancer from smoking and red/processed meat carcinogens by modeling exposure in normal colon organoids
Source: Oncotarget. 2021 Sep 14;12(19):1863–77. doi: 10.18632/oncotarget.28058 (PMC8448508; doi:10.18632/oncotarget.28058)
Supplement: Supplementary file 4 [file oncotarget-12-1863-s004.xlsx]

## Sheet: SupplementaryFile3
																Supplementary File 3: File contains the covariates used for BarcUVa-Seq regression analyses employed within the manuscript
ID	CyclingTA	CD8	Stem	Colonocyte	CD4	Goblet	Enteroendocrine	Fibroblast	B	NK	Endothelial	Mast	Macrophage	Glia	DC	Myofibroblast	Sex	Age	Location	Batch	SmokingStatus	AverageTotalMeatConsumption
VM1003	-0.255365	-0.017835	2.02895	-0.944525	2.63894	0.346764	0.201858	1.1518	-0.485361	1.78753	1.71476	0.0583867	-0.0531439	-0.827638	-0.25519	0.275782	Male	61	2	b1	Former	55.7664
VM1004	2.03529	1.05375	0.261633	0.619943	2.22878	-0.810229	-0.57891	0.0811703	0.685915	-0.76619	1.24739	0.342987	0.492557	2.80575	-0.25519	0.568773	Female	54	0	b1	Never	31.8094
VM1007	1.1437	1.99168	0.947806	2.26492	-0.630976	-0.4093	0.688524	0.457263	-0.567911	-0.76619	0.529888	2.13424	0.917816	-0.827638	0.182967	0.841269	Male	61	1	b1	Former	45.0656
VM1008	-0.24348	0.51013	2.09828	0.945768	0.741005	0.466691	0.873146	1.19849	0.082685	0.303427	0.490404	2.4612	1.63115	-0.0110428	-0.25519	1.55916	Female	69	2	b1	Never	30.1689
VM1009	1.13144	1.28399	0.854365	1.40364	-0.502987	0.479097	1.47208	2.12785	0.486419	-0.76619	0.294416	1.29599	1.95042	-0.827638	-0.25519	-0.576725	Male	68	2	b1	Former	34.8478
VM1010	2.91262	1.39633	0.519828	1.02669	-0.81978	-0.651215	-0.439691	0.972702	3.34007	2.85181	2.24506	2.05714	1.79661	0.187903	-0.25519	0.494634	Male	54	0	b1	Former	47.6815
VM1011	2.13287	0.572707	0.775027	1.09288	1.59038	0.194176	1.87997	0.865796	-0.959095	0.0876514	0.240671	2.97369	-0.296437	-0.827638	-0.25519	0.654769	Female	65	1	b1	Current	36.9193
VM1014	0.268932	0.0397119	1.02451	0.86978	0.653566	2.56071	0.00651536	1.54664	-0.720349	0.435907	-0.416164	0.66889	1.22751	0.584743	-0.25519	1.7551	Female	63	2	b1	Former	29.7264
VM1015	1.49529	0.437917	0.532276	1.28909	-0.67132	-0.952342	-0.501973	2.53271	3.49137	0.737647	0.514585	0.686977	1.43617	6.50904	-0.25519	-0.455046	Male	68	0	b2	Current	30.3718
VM1016	1.38353	1.14736	-0.305774	1.62414	0.0637945	-0.082686	0.31085	1.68107	0.889828	0.920981	1.39501	-0.222303	2.28754	1.65317	-0.25519	0.924646	Female	56	1	b1	Current	32.5479
VM1018	1.49283	1.16732	-0.204102	1.78998	2.03713	-0.702909	-0.451449	1.31213	1.11157	-0.601946	0.81238	0.102813	1.71264	1.43186	-0.25519	1.10052	Male	54	0	b1	Former	31.4467
VM1020	0.753394	0.550376	-0.49086	1.2236	-0.81978	0.343394	1.76283	1.93553	0.965219	0.689055	-0.153715	0.552743	1.00349	0.314506	-0.25519	-0.698871	Female	69	2	b1	Never	28.7427
VM1021	-2.07332	0.64124	0.0889353	1.46215	3.09345	-0.952342	1.05977	0.956822	0.457231	0.386097	-0.362603	-0.696616	-0.772399	1.79043	1.33145	0.403808	Female	66	1	b1	Never	33.9692
VM1022	0.60094	0.580991	0.873333	0.708309	-0.81978	2.43873	1.19638	1.72342	1.2063	0.0399836	0.759708	0.806927	0.877336	-0.827638	-0.25519	-0.377353	Male	64	2	b1	Current	32.748
VM1023	1.82332	1.26147	-0.327443	0.836676	2.01547	2.10031	1.19948	-0.817293	-0.00846345	-0.76619	0.783825	2.03122	0.30279	1.16299	0.00435222	2.16299	Male	66	1	b1	Never	35.3675
VM1024	-0.295515	1.16667	0.00629193	0.422918	0.491922	1.3124	1.45792	0.289119	0.947827	-0.76619	1.21059	1.28296	0.0901724	1.38372	0.725825	0.207182	Female	66	2	b1	Never	31.9983
VM1025	0.0505512	-0.149298	1.17955	0.216035	-0.81978	1.1114	-0.189688	2.75116	1.13554	3.09585	0.417223	-0.575535	-0.108426	-0.233177	-0.25519	-0.34064	Male	61	1	b1	Former	47.2486
VM1026	0.128286	1.95138	0.776639	1.02472	-0.81978	-0.952342	-1.01917	0.859637	2.5717	-0.76619	0.389893	0.433191	0.490841	-0.224291	-0.25519	-0.714509	Female	66	0	b1	Never	26.9412
VM1029	1.0219	0.395769	0.619355	-0.883498	-0.439875	2.07779	1.49707	0.456859	-0.370385	0.809428	0.169191	0.909293	-0.0448204	0.307684	0.583957	1.14345	Female	70	2	b1	Never	20.8857
VM1030	0.289807	1.14443	0.698269	0.624735	-0.81978	-0.841344	-0.109184	0.980574	0.493362	-0.0221302	1.0997	-0.0445997	0.978722	1.11702	1.98938	-1.02194	Female	65	0	b1	Never	26.8584
VM1033	0.802455	1.81147	0.433841	3.49191	-0.682295	-0.190396	1.39797	-0.760291	-0.678913	1.33684	0.70065	2.51893	2.37199	-0.564145	2.47898	-1.57893	Female	62	1	b1	Never	46.2251
VM1034	2.28107	2.0348	-0.194018	2.00066	-0.81978	-0.692595	1.66966	-0.752022	0.510483	-0.391272	2.34012	0.709256	1.68605	0.778363	-0.25519	0.75166	Male	53	1	b1	Never	35.724
VM1035	-1.27229	0.645643	0.694618	1.09424	-0.81978	0.194668	0.147106	1.64213	2.0788	0.989415	-0.592698	0.319559	0.426466	1.01494	-0.25519	-0.473245	Female	61	0	b1	Current	22.8812
VM1036	-1.04069	0.873573	1.58293	-0.227853	0.400607	1.10476	1.3533	1.57786	1.10804	0.833324	-0.357368	0.327599	-0.0655353	-0.706581	-0.25519	0.0201995	Female	61	2	b1	Never	31.8799
VM1037	-0.0116274	0.911586	1.28113	1.56601	-0.81978	2.13571	1.04203	-0.308923	0.625764	-0.76619	0.409515	1.73843	0.831934	-0.827638	-0.25519	-0.413403	Female	66	1	b1	Never	20.2118
VM1038	-1.13826	0.368399	2.79613	0.791938	-0.81978	2.97602	0.529306	-1.78065	0.0777499	-0.107631	0.0778851	0.505192	-0.214879	-0.735009	-0.25519	0.914693	Female	69	2	b1	Never	26.6405
VM1039	-0.139164	1.25975	0.354585	0.976947	-0.438702	0.435574	2.15792	1.13737	-0.710819	-0.76619	-0.082289	1.57297	-0.0873396	-0.827638	-0.25519	1.46352	Female	53	1	b1	Current	20.8248
VM1040	-2.05929	-0.0707345	1.86461	0.656504	-0.81978	0.254767	-0.501108	3.31769	0.171146	-0.0434671	-0.0488975	0.521534	2.42316	0.0933583	1.97893	1.22007	Female	66	1	b1	Never	24.622
VM1041	1.83151	0.849601	-0.462484	1.12885	-0.81978	0.166522	1.28891	-0.0108695	0.101311	-0.76619	-0.107402	0.685396	-0.319287	-0.071185	-0.25519	-0.296819	Male	64	0	b1	Former	53.8885
VM1042	-1.23005	1.11034	0.409138	0.409648	3.45788	0.305575	0.881672	0.471588	-0.468202	-0.76619	0.206714	-0.0448151	0.541432	-0.807958	1.02489	-0.597831	Male	59	1	b1	Former	36.7061
VM1043	0.0688868	0.775193	0.985654	1.41924	-0.81978	-0.315249	1.34887	-0.049304	1.2729	2.26607	1.22772	1.42802	1.85308	0.090335	-0.25519	-0.401237	Female	63	0	b1	Never	20.6081
VM1044	1.14235	0.751427	-0.629374	-0.104633	0.520073	1.23808	1.53364	0.79673	-1.00982	-0.223183	0.149946	0.637892	0.335691	-0.827638	2.852	0.145368	Male	66	2	b3	Never	48.605
VM1046	2.052	0.435737	0.99692	0.333809	0.989688	-0.423699	0.388986	1.41927	0.785167	4.85084	-0.819144	1.27762	1.20518	-0.292143	-0.25519	-0.252685	Male	51	0	b3	Never	47.499
VM1051	0.362285	0.704004	2.0078	2.70867	-0.653445	-0.952342	-0.599124	-0.0506988	-1.20443	1.68173	1.98936	0.988438	-1.39835	0.453013	1.28619	-1.02389	Female	63	0	b1	Never	32.731
VM1052	1.39226	1.51816	0.658232	1.65138	1.34031	-0.952342	-0.567932	1.28048	0.55709	0.546	2.30623	-1.06047	2.14449	0.0883224	0.151622	-0.224025	Female	58	0	b1	Never	32.8839
VM1054	0.403676	1.53315	1.5055	1.26556	-0.502519	-0.211904	-1.76343	-1.78065	-0.660784	8.10607	7.08647	2.29281	-1.20076	0.0210864	10.0427	-0.547824	Male	69	0	b1	Former	28.2881
VM1055	0.290961	1.08163	0.44039	0.828045	-0.81978	1.08714	2.57359	0.627243	1.77104	0.215333	1.50363	0.47814	1.80093	1.57131	-0.25519	0.446451	Male	69	0	b3	Never	24.5595
VM1058	0.81773	1.10327	1.37746	1.51281	-0.81978	-0.392163	-0.249222	0.550931	1.40026	-0.696429	1.29201	4.06356	0.523098	0.731547	-0.25519	-0.00175822	Male	51	0	b1	Current	43.8772
VM1059	1.03574	2.12058	0.30128	1.29833	-0.81978	1.50958	1.77144	-0.0865622	0.014734	-0.76619	0.0334901	1.05539	0.0348175	-0.827638	-0.25519	0.055154	Male	65	2	b1	Former	50.1069
VM1060	-0.0623092	1.15428	1.26541	1.34686	-0.81978	-0.0180273	0.868135	0.219471	0.508472	-0.230505	1.00287	-0.297383	1.12718	0.261535	-0.25519	0.208426	Female	59	1	b3	Never	32.7569
VM1061	-0.879226	0.722284	1.91264	-0.362311	-0.81978	1.33993	1.03185	1.15337	0.0294375	1.0997	-0.343741	0.195904	0.0959015	-0.646041	-0.25519	-0.362852	Male	54	1	b3	Former	58.1947
VM1064	-0.0918651	1.40556	-0.388194	2.65862	-0.81978	-0.184863	0.455894	2.15228	2.29802	-0.76619	0.0608108	0.947548	2.24752	1.11187	-0.25519	-1.065	Female	54	0	b1	Never	65.4698
VM1068	0.477005	0.512172	0.129248	0.468728	0.684537	-0.611817	0.0559743	0.625408	-0.5278	-0.76619	-0.387773	1.4751	-0.0478308	-0.186415	1.07252	2.2991	Female	66	2	b3	Never	30.1388
VM1069	1.83979	1.13905	0.830758	0.680937	0.23003	-0.0487345	-0.059884	-1.75406	0.471483	-0.363354	1.10237	0.856546	0.441317	1.18259	-0.25519	2.94258	Male	52	0	b3	Current	45.5981
VM1073	1.8199	-0.208351	-0.24782	1.13849	2.00492	-0.158558	0.382968	-1.78065	-0.498066	1.79181	2.86754	-0.84533	0.879351	1.4392	-0.25519	2.21656	Female	63	1	b3	Never	28.0495
VM1074	1.75316	0.683884	-0.30755	0.637622	-0.565623	0.95025	1.1176	-1.78065	-0.533642	0.387932	0.181142	1.5509	1.2683	0.695363	-0.25519	1.14516	Female	70	2	b1	Never	27.9721
VM1076	-0.632201	1.9459	0.461632	0.00473429	1.21106	0.136631	0.074369	-0.344096	0.363675	-0.76619	1.22673	-0.224569	-0.400983	-0.827638	2.09797	-1.08335	Male	53	0	b3	Former	51.8801
VM1078	-1.69314	0.873752	1.81655	0.752424	-0.81978	0.179093	0.814453	0.64228	-0.114594	-0.76619	0.423916	0.455484	0.636961	-0.0056317	-0.25519	1.69044	Female	66	2	b3	Never	30.6192
VM1080	0.897036	1.46828	-0.0538651	-0.328741	-0.81978	-0.763599	0.676402	0.832281	4.08906	0.50446	0.857332	-1.04068	3.02507	1.66991	-0.25519	-0.0709247	Female	65	0	b1	Never	24.8493
VM1081	1.03576	0.833084	0.126145	1.04597	-0.81978	-0.457079	1.54936	1.19936	2.64538	1.73448	0.526386	0.930145	0.158887	-0.248067	-0.25519	-0.442979	Female	69	0	b1	Never	28.2615
VM1082	0.602595	-0.314559	0.768732	0.101865	5.47696	-0.616584	-1.21774	1.73506	1.00007	0.65813	-0.0298412	-0.0941054	1.03984	0.607641	-0.25519	0.1069	Female	70	2	b1	Never	21.812
VM1084	-0.0978381	0.946892	0.579024	0.61114	-0.81978	-0.302654	0.319267	2.33693	-0.0351396	-0.76619	0.192193	1.03376	1.53826	0.773176	0.00847991	1.11431	Male	66	2	b3	Never	37.2276
VM1085	0.16911	0.699067	0.837606	-0.202356	-0.81978	1.93593	2.05643	-0.666824	-0.589567	-0.76619	0.28938	-0.210759	-0.0756984	0.509223	-0.25519	-1.01543	Female	66	2	b3	Never	24.1378
VM1086	-0.221185	0.572571	0.691718	0.639601	0.761305	0.717835	1.6255	-0.699985	0.216607	-0.76619	1.61733	0.721596	1.29356	-0.240129	-0.25519	1.5365	Female	68	1	b3	Never	30.8163
VM1087	1.75011	1.84844	0.282388	1.18977	-0.81978	-0.24301	0.519221	-0.336489	-0.0919326	-0.76619	0.752431	1.04486	0.728403	0.178715	-0.25519	-0.714568	Male	58	1	b3	Former	47.3407
VM1090	1.31124	0.376263	0.188493	1.46101	-0.0291044	1.30428	1.41771	-0.757283	1.08322	-0.76619	1.79507	-0.00235202	0.821233	1.38342	-0.25519	1.68428	Female	62	1	b3	Never	38.1662
VM1091	-0.702528	-0.688161	2.45676	0.519481	-0.488274	0.604287	0.33105	-0.765064	-0.17431	1.66016	0.592493	-0.791032	0.453611	-0.210572	-0.25519	-0.622074	Female	61	1	b3	Former	32.1643
VM1092	1.73397	1.34628	-0.62434	1.79037	0.173935	0.888296	3.03035	-1.78065	0.168754	-0.76619	1.37441	0.148587	1.13743	1.67998	-0.25519	3.62586	Female	67	2	b3	Never	30.8399
VM1093	-0.979819	-1.03285	1.01565	-0.730342	0.209029	0.861782	1.58668	-0.39729	-0.693104	2.31411	-0.0440839	0.918412	-0.500097	0.0825553	-0.25519	2.66154	Female	60	2	b3	Never	21.06
VM1094	-1.86548	1.24927	2.31131	0.111371	-0.81978	1.80847	2.38544	0.658096	0.248059	-0.0159996	0.386766	0.524794	0.618811	-0.827638	-0.25519	-0.117854	Male	56	1	b3	Former	38.2561
VM1095	1.39314	1.49596	0.807156	1.15656	-0.81978	-0.196758	0.778754	0.150575	1.00219	-0.0793014	1.4664	1.25818	0.0109969	1.7982	-0.25519	1.51038	Female	56	0	b3	Never	29.8651
VM1096	-1.51708	-1.11287	1.09576	-0.801166	0.0469732	0.0582564	0.0847331	-0.387103	-1.13	-0.622987	-0.269751	-0.083862	-0.183896	-0.827638	-0.25519	-0.806335	Female	66	1	b1	Never	40.3008
VM1097	-0.538047	1.02218	0.736146	0.0459435	2.79993	-0.938456	-0.941121	-0.373279	0.808191	1.09316	2.43132	-0.029394	1.46608	0.342523	1.61755	-0.079362	Male	66	0	b3	Never	47.8557
VM1098	1.01167	1.69065	-0.480077	1.29338	-0.81978	0.299845	1.89358	-0.727199	0.677953	-0.76619	0.399218	0.218216	0.593121	0.187557	-0.25519	0.830024	Female	62	1	b3	Never	26.7649
VM1099	0.0423116	0.894341	2.15632	1.92995	-0.81978	3.53229	1.59248	1.45459	0.859584	-0.519116	-0.906142	0.21256	1.82764	1.81473	-0.25519	0.71173	Female	65	2	b3	Never	23.0787
VM1100	0.845005	1.21801	1.60587	0.896196	-0.81978	0.443403	2.20566	-0.487011	0.285698	0.857014	1.78316	-0.757748	0.805093	3.15303	-0.25519	-0.532877	Male	61	0	b3	Former	36.6757
VM1101	-0.334664	2.42561	1.93857	1.72187	-0.81978	1.21697	1.834	0.722101	0.999479	-0.76619	1.80062	1.31054	2.44742	-0.765417	-0.25519	0.513718	Female	57	2	b3	Former	27.8987
VM1102	-1.04779	0.793387	1.79852	0.813964	-0.81978	0.979472	0.911673	2.03164	1.06714	0.864487	1.01733	0.130878	2.13568	-0.380581	-0.25519	-0.185234	Female	71	0	b3	Never	19.1196
VM1103	-0.437187	-0.0690176	1.72271	-0.704329	-0.81978	1.46308	1.5967	3.63446	2.35384	-0.171609	-1.03212	-0.349607	1.98122	0.461414	-0.25519	0.75692	Male	66	2	b3	Former	47.0293
VM1105	-1.72971	1.34279	0.721636	0.0315907	0.501638	-0.183053	0.551077	1.23152	-0.194653	-0.76619	0.0516992	-0.700987	-0.252324	0.534512	5.88873	0.374815	Female	69	0	b3	Never	28.547
VM1106	-0.656438	1.12142	2.2998	0.718583	-0.81978	-0.35524	0.0672056	1.24655	2.96547	-0.76619	-1.02854	-0.46696	1.81189	2.93082	-0.25519	2.09947	Male	52	0	b3	Current	37.6806
VM1108	-1.80625	0.767413	2.10926	-0.141098	-0.81978	1.04012	2.4123	0.369691	-0.0279851	-0.560741	0.43002	-0.000550567	1.12083	0.676636	0.318339	0.973758	Female	63	1	b3	Never	31.5695
VM1110	0.300743	1.51382	0.206012	-0.391157	1.80141	-0.585308	0.871391	1.25588	-0.360306	-0.611185	0.984598	-0.354542	0.720125	-0.403387	5.0013	-0.672789	Female	57	1	b1	Never	32.5428
VM1114	-1.2224	-0.401179	1.3164	1.12695	-0.81978	-0.952342	0.162237	2.06428	0.633926	0.548489	-0.628028	0.945755	0.716365	0.345805	-0.25519	1.01869	Female	60	0	b1	Current	32.0847
VM1115	0.336213	2.14197	0.63121	2.40819	-0.81978	-0.952342	-0.88346	3.06512	0.680288	-0.76619	0.0802634	1.90255	-0.187667	-0.148615	-0.25519	0.901866	Male	53	0	b1	Never	44.4213
VM1116	1.15812	0.187907	-0.165283	1.93126	1.39386	-0.0394278	1.78173	-0.278925	-0.509313	-0.121385	0.173905	3.29628	0.114045	-0.202477	-0.25519	0.245218	Male	56	0	b1	Former	40.9516
VM1117	-0.108201	1.1069	1.04498	-0.104453	-0.81978	3.32819	1.22552	0.0744775	-0.3838	-0.76619	-0.00965837	-0.646911	0.067977	0.288423	-0.25519	0.612295	Male	55	2	b3	Former	36.5937
VM1118	1.21378	1.68912	-0.211395	0.724272	-0.81978	1.06748	0.755324	0.897658	-0.425971	-0.76619	1.02083	1.6233	0.815197	-0.555431	-0.25519	-0.0228854	Female	60	2	b1	Never	38.9451
VM1119	1.64788	1.48853	0.225886	1.46942	-0.0707314	-0.0311396	1.20425	0.800641	-0.118745	-0.76619	-0.153117	3.07699	0.92273	-0.827638	-0.25519	0.676844	Male	54	2	b1	Former	61.4696
VM1120	0.48216	-0.64911	0.667471	0.616902	2.48654	0.095491	1.02609	-1.46011	-1.07482	0.625914	0.424655	2.05855	-0.0185803	1.41233	-0.25519	1.56315	Male	69	2	b1	Former	53.149
VM1122	-0.537222	0.614869	1.6646	0.0876723	0.423116	3.6232	1.673	0.76762	0.511424	-0.76619	1.34062	0.869385	1.3287	-0.582128	-0.25519	-0.435791	Female	67	2	b1	Never	31.3342
VM1124	2.98833	0.50996	0.818806	-0.140188	3.43783	-0.952342	0.249051	-1.38877	-0.465155	5.17267	6.33196	4.33488	-0.313507	-0.827638	4.97489	0.0866059	Female	64	2	b1	Never	33.994
VM1126	-0.318908	-0.0223196	0.811908	1.49887	2.69021	0.224411	0.83699	-0.0232299	-0.573825	0.17377	0.133531	1.69627	0.17522	-0.54812	-0.25519	0.441883	Female	60	2	b1	Former	41.9284
VM1127	-0.241798	0.330784	1.06547	1.4289	2.30975	-0.23797	1.44945	1.73137	-0.068298	-0.635907	0.384796	1.91639	0.218263	-0.827638	-0.25519	0.480343	Female	52	2	b1	Never	33.4979
VM1130	-1.15502	0.396098	1.64792	0.283992	0.10854	0.654366	0.0395702	1.10803	0.743927	-0.76619	0.909311	0.660983	1.25491	-0.827638	-0.25519	0.0519525	Male	52	2	b1	Former	47.1437
VM1131	-0.747338	0.519346	1.99308	-0.00227407	-0.81978	2.94519	2.45723	-1.41415	-0.291283	-0.757917	-0.767809	2.13694	0.787677	2.6344	-0.25519	0.957507	Female	68	2	b1	Never	30.5733
VM1133	2.25872	1.25687	0.509213	0.934416	-0.81978	-0.355378	-0.384726	0.885541	0.411632	-0.76619	0.341729	1.62826	0.883648	-0.184135	1.06439	1.79162	Female	67	1	b1	Current	31.0661
VM1134	2.04056	0.415317	-0.358657	0.774144	0.841582	0.000622184	1.50064	-0.530991	0.0626599	-0.76619	0.218747	1.25689	1.90875	0.964555	-0.25519	0.737171	Female	69	1	b1	Never	31.999
VM1135	0.77458	0.0938087	0.240398	1.18482	0.544141	-0.572637	0.521906	1.49272	-0.435772	1.53517	0.453496	1.48733	0.897983	-0.386317	-0.25519	-0.514008	Male	58	1	b1	Never	44.194
VM1136	-2.07332	0.924707	2.74294	-0.480623	-0.81978	3.32059	3.11108	-1.78065	-0.803857	-0.0738619	0.165346	1.7057	-0.578519	-0.827638	-0.169517	0.109623	Female	57	1	b1	Current	35.582
VM1137	1.22863	2.17566	-0.306345	-0.0541153	3.62471	-0.952342	-0.144003	0.382056	-0.998065	-0.76619	0.705878	0.443698	-1.09471	-0.827638	6.64481	-0.524888	Female	56	1	b1	Former	37.2321
VM1139	0.826527	1.29187	-0.314172	1.53456	-0.540746	0.0418632	2.38031	0.442572	-0.0160714	-0.76619	-0.247421	1.92448	0.508759	0.682132	-0.25519	1.12734	Female	52	1	b1	Never	34.749
VM1140	1.25593	0.588246	0.751946	1.0351	2.19763	0.256564	0.131987	0.226177	-0.517966	1.22614	1.14477	0.883167	-0.0708946	-0.827638	-0.25519	-0.230782	Female	65	1	b1	Never	34.6761
VM1143	0.539991	0.799343	0.353135	1.83259	-0.81978	-0.625521	-0.513867	1.12573	1.03014	-0.76619	0.537659	3.15762	1.09766	0.421097	-0.25519	-0.357081	Male	53	0	b1	Former	12.1344
VM1145	-0.846227	0.532753	0.743945	0.772212	0.825914	-0.520906	0.436573	0.526508	0.0347678	1.83295	-0.160058	0.280408	0.286786	0.93135	0.406799	0.250999	Female	65	2	b1	Never	31.1127
VM1146	1.59414	0.867655	1.38391	1.05036	-0.81978	0.606732	0.632577	-0.505592	0.402099	1.15933	0.0766571	1.1397	1.88582	2.07379	-0.25519	-0.776602	Female	69	1	b3	Never	41.2622
VM1147	1.63526	0.0338295	-0.198046	1.19879	2.394	-0.84299	0.440651	0.384981	0.126116	1.89618	3.53286	-0.353952	0.927281	0.383626	-0.25519	2.34864	Male	52	1	b1	Never	46.2296
VM1151	0.525721	-0.320083	-0.189444	-0.571883	-0.641709	-0.829696	-0.733815	-0.458319	-0.661083	-0.22454	-0.885042	0.181404	-0.940345	-0.605262	0.21827	-0.613254	Female	70	2	b4	Never	25.4595
VM1152	-2.07332	1.6941	2.13898	0.921948	-0.483175	-0.952342	1.21423	1.30181	0.0877489	-0.76619	0.376854	0.755712	-0.056946	0.291597	1.81618	-0.920407	Female	69	0	b3	Never	32.2989
VM1154	-1.77553	0.541681	1.71875	1.99375	-0.81978	0.00392104	0.013157	-0.869784	-1.18507	-0.76619	-0.559765	1.5792	0.419282	-0.270406	-0.25519	-0.219537	Female	56	2	b3	Current	30.6968
VM1155	-2.07332	-0.307391	0.960101	0.645466	-0.81978	1.22435	1.85483	0.351563	1.18503	0.826645	-0.645264	-0.255021	-0.0566441	0.960357	-0.25519	2.87597	Female	68	1	b3	Never	26.7473
VM1156	0.716162	1.56818	-0.169895	2.1579	-0.81978	-0.2869	1.39716	1.8544	1.4905	-0.76619	0.769122	0.760041	3.27347	0.396036	-0.25519	-0.295607	Female	53	1	b3	Never	48.2814
VM1157	0.67639	0.756706	-0.743659	0.666204	2.45636	0.60761	0.537894	-0.412527	0.0424394	-0.76619	0.281241	-0.209468	0.188373	1.2316	0.728077	0.736246	Female	69	1	b3	Never	39.8488
VM1160	0.896401	2.25392	1.0048	-0.330857	-0.81978	0.68525	0.329462	-1.15182	1.33921	-0.593054	1.4471	-1.81555	1.98161	1.70716	-0.25519	-0.378513	Female	55	0	b3	Never	29.7652
VM1161	-0.0907248	0.223846	1.33518	0.297801	-0.81978	0.568443	-0.881113	0.212809	2.68067	1.19693	0.444334	0.0395946	1.0582	0.365673	-0.25519	1.15233	Female	56	0	b1	Never	32.1753
VM1164	-1.49091	0.0597635	1.06546	-1.20627	-0.652322	1.0161	1.05843	-0.803802	-0.806357	-0.457378	-0.345505	0.331817	-0.179686	-0.827638	-0.25519	1.24667	Male	58	1	b1	Current	40.6477
VM1165	1.02116	0.45597	0.877915	0.577364	0.576765	-0.104483	0.211708	1.11386	-0.211874	-0.76619	0.729568	0.992699	0.909976	0.276788	-0.25519	-0.890973	Female	58	1	b1	Never	23.933
VM1168	1.74302	1.60852	-0.7166	-0.0713855	-0.672571	0.362032	2.60458	0.343075	0.0386898	-0.76619	-0.379949	0.505531	-0.0691882	-0.827638	0.777698	1.93752	Female	68	2	b3	Never	27.6419
VM1170	-0.18643	2.31789	1.45435	2.23316	-0.81978	1.87714	2.53753	-0.320212	3.13574	-0.76619	-1.32145	0.275533	2.191	0.944302	-0.25519	1.44523	Male	63	0	b3	Never	67.5279
VM1171	-2.00891	2.40427	0.743499	4.17188	-0.81978	-0.952342	0.692856	3.72409	3.74162	-0.76619	1.44658	0.105613	-0.407643	4.84551	-0.25519	0.988623	Female	50	0	b3	Current	5.94879
VM1172	-1.12644	-0.367291	1.02632	-1.40989	-0.21611	1.57617	0.46137	0.713852	-0.839351	-0.76619	-0.957835	0.300344	-0.52819	-0.0249435	-0.25519	-0.849052	Female	54	2	b1	Current	32.6549
VM1173	-0.722905	1.03475	1.60522	1.29951	-0.81978	-0.401798	1.68718	-0.880549	0.447642	-0.76619	1.51005	1.22413	1.42635	-0.246313	-0.25519	3.58247	Male	62	1	b3	Former	44.1494
VM1174	1.39675	0.36275	-0.916707	0.33114	-0.429418	-0.793054	-0.266115	-0.167199	-0.443651	0.506698	-0.49959	-0.675012	-0.612543	1.04768	-0.25519	-1.06786	Female	59	1	b1	Never	27.0939
VM1175	1.46091	0.117907	-0.682766	1.06775	-0.171654	-0.383774	-0.735177	0.915585	-0.618269	0.0851623	-0.929098	0.689618	1.53113	0.484826	-0.25519	-0.567484	Male	66	1	b1	Former	19.2133
VM1176	1.51116	0.457997	0.595106	0.600928	-0.425472	-0.952342	-1.89535	0.324268	1.7546	1.36677	0.205963	-0.441724	0.61755	-0.827638	-0.25519	0.156461	Female	56	0	b1	Former	28.9515
VM1179	-0.157224	2.24271	0.38292	-0.588015	1.5186	0.00975105	-0.949653	-0.19542	-0.526753	-0.76619	0.69918	-1.04064	-0.163717	0.805823	5.39259	0.995807	Male	65	0	b3	Former	54.1531
VM1180	-0.224966	-0.0572936	1.99135	0.255731	-0.81978	1.98782	1.22875	0.80472	0.17155	0.132866	-0.127733	-0.80266	1.06857	0.180479	-0.25519	-0.00272631	Male	57	0	b3	Former	34.1292
VM1181	-0.142938	0.520277	1.68332	-0.79793	-0.81978	2.61836	0.572321	1.77942	-0.424607	-0.76619	-0.769837	1.28929	0.227397	-0.827638	-0.25519	0.706695	Female	53	2	b3	Former	39.3261
VM1182	-0.140348	1.32703	0.891699	0.719215	-0.81978	1.65667	0.715353	1.89428	1.05424	-0.76619	0.795193	-0.599554	2.12929	1.28828	-0.25519	0.135641	Female	62	1	b3	Former	30.7366
VM1183	-2.07332	0.98206	1.37154	1.41199	-0.81978	-0.587323	0.125389	1.04683	1.27263	-0.585059	0.773524	-1.16759	-0.0884171	1.42316	-0.25519	2.19334	Male	70	1	b3	Never	46.4423
VM1184	-0.66811	1.69189	1.64341	-0.235909	-0.81978	3.02257	0.546617	-0.279189	2.13488	-0.377919	2.00519	-0.661932	1.33168	-0.827638	-0.25519	0.440656	Female	68	1	b3	Never	38.8776
VM1185	0.633436	1.09574	1.70532	1.19753	-0.81978	1.36795	1.08246	0.975556	1.48803	1.00111	0.440032	0.0280845	2.5481	1.9404	-0.25519	1.22909	Female	68	0	b3	Never	39.2239
VM1186	-0.134605	0.393494	2.92237	0.798461	-0.81978	5.68089	1.4462	-0.548135	-0.315554	-0.0411006	-0.357071	0.94093	1.56169	1.75101	-0.25519	0.597236	Female	66	2	b3	Never	34.7328
VM1187	-1.18168	0.157014	1.70329	0.494164	-0.81978	3.73848	1.89217	1.49796	0.578589	2.69631	2.26708	-0.441507	2.1966	1.42977	-0.25519	-0.574003	Male	67	2	b3	Former	34.5371
VM1189	1.21311	1.66266	0.423813	1.21944	-0.81978	0.230705	-0.44024	1.51854	1.37285	-0.722117	1.92597	-1.13487	2.41468	2.10309	-0.25519	0.908675	Female	60	0	b3	Never	28.6516
VM1190	0.998738	0.570425	2.05524	0.88649	-0.81978	1.79809	1.05535	-0.113306	0.46152	1.56169	0.239536	0.350872	0.537887	-0.185844	-0.25519	2.83637	Male	70	2	b3	Former	42.205
VM1191	0.406311	1.3751	-0.301159	1.17961	-0.604564	-0.479182	0.576951	0.47224	-0.674586	-0.76619	-0.702511	1.34975	-0.0505012	0.0754024	-0.25519	0.0478669	Male	63	1	b1	Former	41.6831
VM1192	0.616756	0.124669	-0.121294	0.258478	2.20845	-0.0113924	-0.239092	0.595933	-0.184245	-0.748307	0.840264	0.733189	0.246088	0.667038	-0.25519	-0.0520795	Male	63	1	b1	Current	44.6109
VM1193	0.0221114	0.624017	0.910069	0.0968272	-0.194631	-0.336244	0.444314	1.05247	0.677945	-0.37584	0.0468944	0.0545813	0.328333	0.113122	-0.25519	0.473652	Male	53	1	b1	Former	33.4222
VM1195	2.01499	1.43952	-0.189728	1.90915	-0.339731	3.2183	1.0444	-0.363339	0.614579	-0.76619	0.385535	0.678	1.29554	1.70148	-0.25519	1.56696	Female	65	0	b3	Never	35.6168
VM1197	3.18183	1.65631	-0.562691	1.37211	0.007564	-0.496578	-1.79405	1.291	-0.279849	-0.76619	0.941352	0.778955	1.55634	0.879507	-0.25519	0.729392	Female	62	0	b1	Former	34.2915
VM1198	2.9043	-0.00504197	-0.795595	1.4424	1.83555	-0.670848	-1.25756	0.383676	-0.0817678	1.14726	1.13739	0.714229	-0.417381	1.60407	-0.25519	-0.427559	Female	53	0	b1	Never	30.0434
VM1199	3.78732	1.86169	-1.64378	2.77868	-0.701286	0.476362	0.218712	-1.40231	-0.72586	-0.687339	0.214264	2.37463	-0.171668	1.8149	-0.25519	1.60013	Female	64	2	b1	Never	30.9386
VM1200	0.736426	-0.831944	0.370812	-0.646137	1.23385	1.32585	0.404567	0.573292	-0.484011	1.5165	-0.821585	-0.242629	0.0702051	-0.246032	-0.25519	-0.469999	Male	70	2	b1	Former	43.2576
VM1204	1.79113	0.861217	-0.652829	0.833461	-0.554531	-0.519509	0.0990034	1.49219	1.66161	-0.218225	0.408993	0.853563	0.680303	-0.827638	-0.25519	1.20992	Female	60	0	b1	Never	33.9766
VM1205	0.0203979	0.758642	0.0116855	0.63579	-0.612693	0.579026	1.38573	0.124324	-0.451511	-0.76619	-0.205302	-0.100383	0.018891	-0.827638	-0.25519	0.722221	Female	58	2	b1	Former	27.8964
VM1206	1.23203	-0.348275	0.588422	1.40848	2.90228	-0.72678	-1.27358	1.24488	0.131364	1.40568	0.381499	0.211105	0.428824	-0.411832	-0.25519	-0.309066	Female	54	0	b1	Former	15.8721
VM1207	0.700838	0.218004	-0.400143	0.0782113	0.12095	-0.691639	0.417953	-0.049915	1.12928	-0.76619	0.516432	0.216129	0.182874	1.08244	-0.25519	0.375675	Female	68	0	b1	Never	31.1083
VM1208	1.9654	1.53182	0.0203134	0.398553	0.225537	0.439452	0.713174	0.00677531	-0.978436	-0.76619	0.0181321	1.87488	-0.663969	-0.827638	-0.25519	0.436767	Male	62	2	b1	Former	43.9222
VM1209	-0.509775	1.06364	0.894392	0.187363	-0.526581	-0.281169	-0.306716	2.10374	0.240208	0.787897	2.00568	0.275611	1.53425	-0.827638	-0.25519	0.00695262	Female	62	2	b1	Never	12.5654
VM1210	-0.353843	2.0898	1.13421	1.31654	-0.81978	-0.542673	-0.11727	1.06753	-0.462215	-0.76619	1.72193	0.790072	0.897488	-0.827638	-0.25519	0.169991	Female	62	1	b1	Never	38.735
VM1211	-1.02818	0.756808	0.50575	-1.86609	-0.81978	1.56433	-0.355157	-0.864371	1.20988	0.0468339	1.42176	-0.28479	-0.514114	-0.827638	2.25456	-0.0980918	Female	52	2	b3	Never	37.5761
VM1213	0.475855	1.20919	0.653699	0.511934	-0.81978	0.0305118	0.594868	-0.367466	1.54955	-0.76619	-0.298201	0.712911	0.196297	0.415767	-0.25519	0.156509	Male	68	0	b3	Former	52.8445
VM1218	-0.24503	-0.919629	-0.566769	-0.721457	0.813583	-0.544542	-1.11058	0.622904	-1.11372	-0.280612	-0.570871	-0.263573	-0.967265	-0.827638	-0.0168407	-1.38127	Female	63	2	b4	Never	39.8409
VM1225	-0.0471743	0.703132	-0.361296	0.421655	-0.566833	-0.0132898	0.55647	-0.650098	-0.367359	-0.76619	-0.114808	0.239667	-1.05187	0.122406	-0.25519	0.359488	Female	52	0	b2	Never	31.4587
VM1226	0.125443	0.180912	0.90076	0.253755	-0.175959	-0.470862	-1.13006	-0.286414	0.351189	-0.372289	-0.0239652	-0.0818925	0.170574	0.171463	-0.25519	-0.869278	Male	68	0	b2	Former	42.5995
VM1227	0.299756	0.554002	-0.272956	-0.476025	-0.81978	-0.249637	-0.265137	0.57911	2.48184	1.39701	0.236582	-1.01444	0.725876	-0.460344	-0.25519	0.257259	Male	54	0	b2	Current	44.8791
VM1228	0.484547	1.41062	0.0235427	0.370996	-0.81978	-0.287651	-0.91276	-0.546198	0.276695	-0.591678	1.16916	-0.474022	0.296385	0.886208	-0.25519	-0.561932	Female	56	0	b2	Never	34.3766
VM1229	-0.303242	0.304663	0.512497	1.02307	0.697517	-0.952342	-0.385101	0.711757	-0.21475	-0.258119	-0.0412773	1.2608	0.33014	2.95718	-0.25519	0.360905	Female	52	0	b2	Current	29.4325
VM1230	-0.201904	0.202691	0.716644	-0.0534339	-0.573166	-0.215379	0.131693	-0.402474	-0.028277	-0.76619	0.151388	0.00407118	0.373489	0.342594	-0.25519	-1.05914	Female	58	0	b2	Current	22.3956
VM1231	0.631493	-0.213706	-0.179598	0.579849	-0.584856	-0.0745606	-0.439429	-0.148867	1.93224	1.2887	1.78362	-1.02996	0.581626	2.38495	-0.25519	0.140285	Female	56	0	b2	Never	38.5458
VM1232	-0.652781	-1.08883	-0.238053	-1.06552	0.876491	-0.700384	-1.26142	-0.585383	-0.977395	0.282337	-1.08717	-0.569451	0.065991	0.490347	-0.25519	-0.606585	Female	66	0	b4	Never	1.73421
VM1233	0.722096	-0.18035	0.647214	0.279644	-0.81978	-0.50051	-0.570919	-0.31203	0.467682	0.886001	0.387081	-0.482495	0.367275	0.956523	-0.25519	-0.941925	Female	70	0	b2	Never	23.1059
VM1235	0.362168	0.73327	0.478301	0.38356	-0.81978	-0.638788	-0.900105	-0.694746	0.54763	-0.76619	-0.540709	0.60363	0.0992958	1.48322	-0.25519	-0.749943	Female	66	0	b2	Never	32.7486
VM1236	-0.334173	-1.0819	-0.41568	-0.893522	-0.64698	-0.542707	-0.857568	-0.807457	-0.879096	0.632527	-1.30873	-0.160743	-0.85964	0.0242185	-0.25519	-0.831286	Male	56	0	b4	Never	48.1241
VM1237	-1.25256	-0.362852	2.27042	0.00782395	-0.81978	-0.773238	-0.68265	-0.448641	0.9789	1.49961	0.304581	-0.543626	0.414343	-0.688191	-0.25519	-0.692801	Male	67	0	b2	Former	40.9505
VM1238	0.0867228	-0.211284	-1.521	-0.229527	-0.81978	-0.188825	-0.0335745	-1.22532	-0.595815	-0.76619	-0.547299	-0.50831	-0.803692	0.250609	-0.25519	-1.27826	Male	58	0	b4	Never	58.2595
VM1239	0.54809	0.227378	-0.00231267	1.58528	1.25677	-0.227764	1.43813	-1.78065	0.420399	-0.206734	1.16919	0.116344	-0.173174	1.37448	-0.25519	1.56983	Female	51	0	b2	Current	21.3857
VM1240	0.0182783	0.916397	1.89589	0.22026	-0.81978	0.268542	-0.427472	-0.889411	-0.194752	0.867567	0.98694	-0.98662	0.661852	0.634674	-0.25519	-0.442044	Male	60	0	b3	Former	48.7654
VM1241	-0.626366	-0.567725	-1.06506	-0.264122	-0.81978	-0.170039	-0.235509	-1.65706	-1.10557	-0.76619	-0.970206	-0.292486	-0.848524	-0.345646	-0.25519	-0.330538	Female	64	2	b4	Never	32.9717
VM1243	0.120124	-0.112604	-0.105257	-0.369368	-0.81978	-0.626537	-0.809347	-0.661776	0.874021	-0.0982896	-0.41164	-0.370359	-0.136174	0.468951	-0.25519	-0.322649	Female	56	0	b4	Former	34.4044
VM1244	1.19887	-0.360297	0.0508509	-0.257836	-0.81978	-0.511633	-0.594072	-0.304376	1.3645	3.0462	0.308384	-0.359096	-0.0820462	0.2788	-0.25519	-1.1601	Male	51	0	b2	Current	56.5403
VM1245	-0.0998866	-0.460223	0.259231	-0.457616	0.680145	-0.35635	-1.17684	0.497994	0.517601	0.621953	-0.144254	-0.932072	0.794367	-0.525652	-0.25519	-0.330549	Female	58	0	b4	Never	30.4063
VM1251	0.259536	0.662168	0.131834	0.179741	-0.81978	-0.931054	-0.751006	-0.375006	0.840842	-0.52729	0.647647	0.324027	0.678	0.111285	-0.25519	-0.81037	Female	67	0	b2	Never	34.0123
VM1252	-0.638535	0.903775	0.672396	2.17173	-0.81978	0.357631	0.227956	-1.41859	-0.884738	0.496874	0.460324	0.230783	1.56963	0.207949	-0.25519	-0.450199	Male	51	0	b2	Current	46.2709
VM1254	1.87411	1.36377	-1.11987	0.105284	-0.81978	0.41637	0.625836	-0.961512	-0.194963	-0.76619	0.706576	-0.202715	-0.13074	-0.266914	-0.25519	0.0204633	Female	53	2	b3	Never	33.8786
VM1257	-1.01524	-1.13398	-0.885264	-0.745188	-0.724452	-0.557861	-0.346259	-0.862981	0.0767176	0.309731	-1.10697	-0.940708	-0.85592	-0.797484	-0.25519	-0.56508	Female	59	2	b4	Never	31.1829
VM1258	-1.12068	-0.779769	1.36688	-0.739519	0.779545	0.21637	-0.473227	0.787561	-0.397214	0.70471	0.336268	-0.638393	0.35985	-0.721819	0.992998	-0.467739	Female	60	2	b2	Former	31.356
VM1259	0.560736	0.710662	-0.150635	1.02371	0.0299371	0.867943	-0.00398056	-1.1869	-0.062647	-0.76619	0.827957	0.416027	-0.115137	1.34735	-0.25519	2.41746	Male	53	2	b2	Former	43.9367
VM1260	0.188324	-1.18593	-0.797371	-0.218591	0.0178922	-0.952342	-1.33287	0.00159514	-0.426965	1.6953	-1.43715	-0.101453	-1.09001	-0.713834	-0.25519	-1.08042	Female	52	2	b4	Former	28.5675
VM1261	-0.920105	-1.43674	-0.939758	-1.37443	1.34955	-0.807936	-0.523195	-0.993517	-0.540273	0.367957	-0.92363	-0.753389	-1.20266	-0.827638	-0.25519	-0.240444	Female	52	2	b4	Never	39.6533
VM1263	-0.820749	-0.0285633	0.101467	-0.233286	-0.140055	-0.660822	0.498413	0.913387	0.557744	-0.76619	-0.393875	0.0148891	-0.367702	-0.522635	-0.25519	-0.160545	Female	63	2	b2	Former	35.6235
VM1264	-0.56996	0.666849	0.741119	-0.371195	-0.81978	-0.353972	1.43395	-0.638502	0.129082	0.216732	-1.01626	1.8309	0.30296	-0.460036	-0.25519	1.8905	Female	57	2	b3	Never	35.5716
VM1265	-1.11618	0.0378108	-0.202541	0.0797237	-0.545154	0.0350328	0.963505	1.243	-0.392317	-0.76619	-0.300514	0.40442	-0.146075	-0.827638	-0.25519	-0.133189	Female	62	2	b2	Never	30.6199
VM1266	-1.09188	-1.04063	-0.478015	-0.846099	-0.81978	-0.653789	-0.0434731	-0.767654	-0.241038	0.525006	-0.935216	-0.0853431	-1.21888	-0.827638	-0.25519	-0.472269	Female	54	2	b4	Current	44.0739
VM1267	-0.990892	-0.922827	-0.906876	-1.26561	0.477597	-0.835361	-0.652802	0.17316	-0.037433	0.449481	-0.67349	-1.22662	-1.14259	-0.827638	-0.25519	-1.33507	Male	66	2	b4	Former	35.1998
VM1268	-0.659753	-1.35309	-0.77015	-0.674293	2.08398	-0.208604	-0.930623	-1.1765	-0.919486	-0.486375	-0.132653	-1.05299	-0.59114	-0.259229	-0.25519	0.179771	Female	68	2	b4	Never	27.9885
VM1269	-0.563771	0.200028	0.0176409	0.210898	-0.81978	-0.0832296	0.289748	0.284321	-0.219783	-0.76619	0.0712466	0.135815	-0.520706	-0.827638	-0.25519	-0.500061	Female	62	2	b2	Former	33.6042
VM1270	-0.378492	-0.0806021	0.431374	0.697137	-0.422647	-0.952342	0.658123	-0.609309	-1.46918	-0.76619	-0.59138	1.15212	-1.72119	-0.827638	-0.25519	-0.689315	Female	65	2	b4	Never	26.5908
VM1271	-0.392717	-0.81263	-0.85039	-0.329304	1.00318	-0.191246	-0.695566	-0.475246	-0.184965	-0.76619	-0.624493	-0.970024	-0.866152	0.673237	-0.25519	0.121715	Male	65	2	b4	Current	63.7872
VM1272	-1.54744	-0.0426537	1.17157	1.75088	0.0876539	-0.952342	-0.427321	1.02368	-0.673782	-0.0104389	0.62262	1.27623	-1.50231	-0.827638	-0.25519	1.23312	Male	62	2	b2	Current	48.4857
VM1273	0.608256	-0.0779909	-0.3579	0.764795	1.24254	0.323342	0.0248062	-0.588835	-0.96548	-0.76619	0.591459	0.509253	0.505837	0.197465	-0.25519	1.4147	Male	57	2	b2	Never	64.1107
VM1274	-1.8824	-0.960753	0.125004	-0.844457	-0.81978	0.472183	-0.70708	0.139184	-0.455796	-0.404629	-0.721928	-0.553953	-0.923321	-0.0196514	-0.25519	-1.43226	Female	50	2	b4	Current	30.8932
VM1275	-0.49955	-1.12023	-0.697573	-0.867264	-0.81978	-0.295438	-0.672878	-0.254273	-0.74556	-0.00538991	-0.805684	-0.760398	-1.0953	-0.523864	-0.25519	-0.59199	Male	51	2	b4	Former	44.0419
VM1276	0.847965	0.348867	-0.390384	0.578879	-0.81978	0.782981	0.37614	-0.801634	-0.410182	-0.494059	0.329181	0.990177	-0.358616	-0.827638	-0.25519	0.263849	Female	69	2	b2	Current	13.1213
VM1277	0.40526	0.359833	-0.49726	0.142623	-0.194178	0.0896317	0.558166	-0.751579	0.208192	-0.76619	0.623521	-0.0694545	0.697438	0.315769	-0.25519	0.11167	Female	58	2	b2	Never	44.1881
VM1278	-1.14079	-0.133756	0.948269	-0.358463	-0.81978	0.332061	0.0849453	1.38505	0.84281	0.551154	-1.29115	0.572603	0.075381	-0.827638	-0.25519	0.590379	Female	65	2	b2	Never	36.4721
VM1279	-1.37961	-0.343236	-0.429805	-1.29345	-0.81978	0.199076	-0.1529	-0.180191	0.383456	-0.76619	-0.821928	-0.904906	-0.831073	-0.827638	0.838787	-0.860741	Male	68	2	b4	Former	40.8743
VM1280	-0.0313622	0.573849	-0.212041	-0.34474	0.455121	0.279536	0.479609	-0.933751	1.74145	-0.258303	0.370999	-0.806295	0.663029	0.23052	1.85266	0.997604	Male	67	2	b3	Never	36.4405
VM1281	-0.190125	0.445991	-0.18779	0.333242	-0.81978	0.0769987	1.02912	-0.577537	0.265995	-0.76619	0.00205179	0.0484066	0.690941	-0.236451	-0.25519	0.273572	Female	69	1	b2	Never	14.1806
VM1283	-1.00311	-0.870166	-0.766156	-0.171922	0.704689	-0.703626	-1.11629	0.556241	-0.688158	-0.76619	0.308536	-0.671497	-0.657871	0.909217	-0.25519	-0.825266	Female	54	1	b4	Former	23.776
VM1284	-0.501296	-0.776359	-1.12682	-0.844104	-0.722999	-0.536602	-0.477488	-0.417869	-0.882941	-0.263694	-0.308446	-1.02711	-0.783385	-0.827638	-0.25519	-0.0631063	Male	59	1	b4	Former	50.1006
VM1285	-0.369473	-0.27629	-0.61803	-0.391509	-0.81978	-0.579353	-0.762652	-0.274308	-0.930497	-0.76619	-0.245009	-0.39777	-0.837104	-0.499435	-0.25519	0.0265838	Male	56	1	b4	Never	39.1145
VM1286	-0.451462	-0.179019	-0.719392	-0.63066	-0.803604	-0.365766	-0.353025	-0.84893	-0.797282	-0.76619	-0.88963	-0.973409	-1.16972	-0.387168	1.3957	-0.358788	Male	63	1	b4	Former	52.3107
VM1287	-1.67267	1.18121	0.112934	0.867398	-0.81978	-0.952342	-0.232828	1.21835	0.683667	-0.76619	-0.788936	1.34801	-0.139844	-0.827638	-0.25519	-0.945744	Female	64	1	b2	Never	30.6704
VM1289	0.105564	0.0279231	-1.13522	-0.536497	-0.81978	1.58261	0.251601	-1.75572	-0.339535	0.19759	0.674469	-0.984975	-1.27532	-0.827638	-0.25519	-0.462974	Male	65	1	b4	Former	58.3164
VM1290	-1.20603	-0.624871	-0.545837	0.0704848	-0.81978	-0.952342	-0.213102	-0.380618	-0.226881	0.389055	-0.299759	-0.349918	-0.936758	-0.827638	-0.25519	-1.03546	Male	63	1	b4	Never	45.014
VM1291	-0.853144	-0.0532249	0.738178	0.0269702	-0.454954	-0.647606	-0.289695	1.3174	-0.220202	-0.135338	0.0232526	0.262046	0.304343	-0.827638	-0.25519	-0.301992	Male	68	1	b2	Never	32.8514
VM1292	1.72559	0.292583	-0.631664	0.797174	-0.765874	0.277903	-0.248895	-0.573145	1.74918	-0.33294	0.752056	1.12179	0.0378217	0.316305	-0.25519	0.467869	Male	64	1	b2	Former	61.2885
VM1293	-0.00773271	-0.314854	-1.2784	-0.688178	-0.81978	-0.243099	0.605161	-0.855332	-0.586073	-0.76619	-0.769171	-0.125624	-0.942932	-0.827638	-0.25519	-0.922941	Male	55	1	b4	Former	42.8003
VM1294	1.37093	1.23772	-0.478342	1.0066	-0.81978	0.250184	1.38123	0.240466	-0.170204	-0.76619	0.27388	0.448481	-0.769241	-0.594337	-0.25519	0.852228	Female	55	1	b2	Former	22.8512
VM1295	0.0291688	1.64837	-0.250809	3.19096	-0.81978	-0.952342	0.569083	-0.536604	0.200577	-0.76619	1.1248	1.42922	-0.779296	0.0795272	-0.25519	-0.0266865	Male	64	1	b2	Former	36.228
VM1296	-1.73634	-0.597711	-0.141297	-0.150445	-0.448788	-0.952342	-0.648969	0.436189	-0.316954	-0.657287	0.0404709	-0.537109	-1.31762	-0.827638	-0.25519	-1.23431	Female	52	1	b4	Never	31.2231
VM1297	-0.476033	-0.369966	-0.760789	-0.472278	-0.81978	-0.546996	0.0691131	0.31377	0.358138	-0.344989	-0.356459	0.0236836	-0.249519	-0.733667	-0.25519	-0.577251	Male	50	1	b4	Former	54.9843
VM1298	-0.0730485	0.0600671	0.397539	0.601637	-0.514206	-0.201908	-0.189601	0.680484	-0.455289	0.286322	0.479217	0.0494523	0.115691	-0.439928	-0.25519	0.102906	Male	63	1	b2	Never	61.1293
VM1300	0.111945	0.255621	0.425053	-0.055422	-0.365785	-0.184422	-0.444842	1.25434	0.0220583	-0.76619	0.441945	1.07456	-0.407498	-0.827638	-0.25519	-0.696573	Female	64	1	b2	Never	19.0823
VM1301	-0.501426	0.704936	1.03396	0.291557	-0.785327	1.73486	1.53606	0.465169	-0.919708	-0.76619	-0.1991	0.819555	0.0485366	-0.827638	-0.25519	0.908534	Male	51	1	b2	Never	38.1138
VM1302	-0.998949	-0.732109	0.140827	-0.222741	-0.649663	-0.493086	0.120528	0.244033	-0.670575	-0.0339816	-0.240964	-1.3163	-0.0844008	0.23437	-0.25519	0.0262139	Female	67	1	b4	Never	27.7813
VM1303	-0.387212	-0.88938	-0.972649	-0.0685729	-0.670893	-0.18745	-0.141674	0.233298	-0.767577	-0.76619	-0.612199	-0.348611	0.179068	-0.738444	0.653729	-0.54125	Female	52	1	b4	Never	40.5634
VM1304	1.33108	0.502725	0.0652356	1.23869	-0.432042	-0.744438	-1.18578	0.964564	-0.53853	-0.76619	0.424783	0.752558	0.598759	-0.827638	-0.25519	-0.461359	Female	51	1	b2	Former	43.9686
VM1305	-0.28464	-0.399812	-0.70766	-0.718686	-0.81978	-0.494131	-0.545675	-0.0451813	-0.551793	-0.76619	-0.264331	-0.5438	-0.423226	-0.664284	-0.178161	0.232679	Female	69	1	b4	Never	43.1287
VM1306	-0.365615	-0.220318	-0.666015	-0.649679	-0.444622	-0.223843	-1.08616	-0.118836	0.349558	-0.76619	0.503656	-1.50232	0.374709	-0.526267	-0.241993	-0.0719628	Female	77	0	b4	Never	31.3375
VM1307	0.272496	1.10311	1.22224	-0.246173	-0.81978	-0.00852039	-0.119335	-0.740642	1.61461	0.0606358	0.0829485	0.295578	0.74103	0.158585	-0.25519	-0.0549101	Male	67	0	b3	Never	14.461
VM1308	-1.10607	-0.50875	-0.49723	-0.974979	-0.81978	-0.819883	-0.963076	-0.297564	-0.0694885	-0.296038	-0.257789	-1.16454	-0.898381	-0.827638	0.61185	-0.855521	Female	60	0	b4	Never	27.4971
VM1309	-0.3269	-0.259181	-0.764993	-0.371585	-0.81978	-0.850378	-1.31108	-0.42123	-0.135937	-0.399664	-0.0551302	-0.696741	-1.07805	-0.827638	-0.25519	-0.876212	Female	68	0	b4	Never	22.436
VM1310	-0.0626557	-0.360177	-0.808532	-0.773755	0.0264692	0.169695	-0.743401	-0.410315	-1.04697	-0.76619	-0.787447	-0.170342	-1.47808	-0.827638	0.222786	-0.252917	Female	20	2	b4	Never	29.7364
VM1311	-0.80413	-1.03138	-0.600402	-0.832664	0.294193	-0.176031	-0.0230561	-0.0447965	-0.945166	-0.724247	-0.408813	-0.533918	-0.640732	-0.4031	-0.25519	0.413203	Female	46	2	b4	Current	26.7897
VM1312	-0.694152	-1.06632	-0.821626	0.239264	0.902316	-0.488253	-0.768997	-0.203279	-1.23745	-0.76619	-0.549541	0.0289407	-0.908358	-0.299566	-0.25519	-0.362926	Male	45	2	b4	Never	19.3073
VM1313	-0.607851	-0.69078	-0.709247	-0.392753	-0.5771	-0.158239	-0.41613	-1.02976	-0.808589	-0.76619	-0.858459	-0.512792	-0.88023	-0.378085	0.124801	0.261549	Male	60	2	b4	Never	53.7139
VM1314	0.204519	-0.202287	-0.729664	-0.699499	-0.81978	-0.708467	-1.12359	-0.9845	1.21281	0.286579	0.660944	-1.38229	-0.327618	0.0123464	-0.25519	-0.866955	Female	61	0	b4	Current	42.2045
VM1315	-1.73163	-0.544305	-0.410182	-2.41339	-0.81978	0.494097	-1.59495	-0.618638	0.808812	-0.76619	0.44903	-1.81555	-1.06691	0.0743079	3.43546	0.76878	Male	40	2	b4	Former	58.3596
VM1316	-0.197738	-1.27019	-0.727324	-1.13192	0.203888	-0.253515	-0.565854	-0.379348	-1.10071	0.227199	-0.710081	-0.287555	-1.37169	-0.827638	-0.25519	-0.391545	Female	49	2	b4	Never	26.6759
VM1317	-0.576455	-1.20907	-0.88975	-0.900321	0.147855	-0.291954	-0.234162	0.0277194	-0.597677	0.439389	-0.165603	-1.26655	-0.570206	-0.666055	-0.25519	-0.623827	Female	58	2	b4	Never	25.763
VM1318	-0.529125	-0.957541	-0.961605	-0.0112914	1.04189	0.0542468	-1.14669	-0.53344	-0.459356	-0.730078	0.171892	-0.891906	-0.40862	-0.203995	-0.25519	-0.885774	Female	68	1	b4	Never	31.4152
VM1319	-0.553707	-0.857247	-0.79955	-0.418582	0.379591	-0.0249891	-0.678431	-0.847529	-1.0785	-0.76619	-0.508353	-0.622582	-0.918225	-0.65329	-0.25519	-0.791253	Female	70	1	b4	Never	15.5142
VM1321	-0.613412	-1.41884	0.487732	-2.02367	1.45253	-0.784236	-0.93009	-1.12194	-0.0992116	0.472174	-0.707628	-0.647772	-1.50901	-0.827638	-0.25519	-0.453736	Female	71	1	b4	Never	32.96
VM1323	0.205506	-0.944223	-0.462516	-0.732504	1.07919	-0.657805	-0.723761	-0.347676	-0.501772	0.78699	-1.49676	-0.17928	-0.767153	-0.0169133	-0.0500217	-0.687189	Female	62	0	b4	Never	26.2682
VM1324	-0.693326	-0.785391	-0.0132356	0.192238	-0.81978	-0.952342	-0.542577	-1.38705	-0.6982	0.76256	-0.448081	-0.682181	-1.21383	0.810104	-0.25519	-0.976404	Female	68	0	b4	Never	22.3193
VM1325	-0.800974	-0.80133	-0.0635788	-0.757069	-0.739099	-0.795593	-0.316601	-0.746231	0.0297436	0.337283	-1.28703	-0.937259	-0.923685	0.0341504	-0.25519	-0.711439	Female	67	0	b4	Former	27.6938
VM1326	0.78919	-1.55032	-0.0696623	-1.21535	2.3212	-0.320044	-1.57922	-1.16097	-0.43617	2.94858	-0.589633	-0.393219	0.880323	1.44527	-0.25519	-0.30873	Female	69	0	b4	Never	16.7701
VM1327	-0.0257412	-0.27848	-1.17588	-1.19398	-0.81978	-0.844459	-0.772247	-1.60053	1.17499	-0.702965	0.0789845	-1.21295	-0.974908	-0.0172826	-0.25519	-0.848912	Male	52	0	b4	Never	15.0117
VM1329	-0.106451	-0.813566	-0.528369	-0.219664	0.54081	-0.691596	-0.986066	-1.19002	0.157786	0.369734	-0.289363	-0.732798	-0.886246	0.263103	-0.25519	-1.29879	Male	52	0	b4	Former	41.3171
VM1330	0.18537	-0.902623	-0.466193	-0.544792	0.112682	-0.326583	-0.373461	-0.690611	-0.607631	0.267668	-0.700981	-0.272381	-0.401607	-0.23464	-0.25519	-0.729194	Female	59	0	b4	Former	20.4658
VM1332	-0.0174527	-0.787407	-0.936837	-0.869915	0.0559635	0.477149	-0.0219914	-0.214306	-0.484007	0.0905963	-0.549225	-0.558635	-0.223259	-0.827638	-0.25519	-0.619382	Female	68	2	b4	Former	29.549
VM1333	0.174293	-1.13966	-0.537615	-0.983517	1.74447	-0.743814	-1.05364	0.425977	-0.80562	1.99193	-0.331782	-0.92795	-0.750819	-0.827638	-0.25519	0.487888	Female	53	2	b4	Never	44.8564
VM1334	1.41412	-0.296252	-0.898665	0.750512	2.00227	0.135715	-0.070736	-1.22127	-0.989185	0.179519	1.95564	0.78765	-0.552873	0.0481975	-0.25519	0.27259	Female	57	2	b2	Current	26.6302
VM1335	-0.435365	-1.1936	-0.8461	-0.67499	0.771545	-0.487941	-0.0670986	-0.975289	-0.0248565	0.82818	-0.0589804	-1.20378	-0.380382	-0.431142	-0.25519	0.315727	Female	75	1	b4	Never	4.51968
VM1336	-0.793031	-1.10188	-0.759792	-0.667412	-0.306927	-0.554395	0.368487	0.148282	-1.30955	1.3066	-0.805445	0.0531934	-1.44579	-0.827638	-0.25519	-1.26488	Female	51	2	b4	Former	14.5028
VM1337	-0.186718	-1.19227	-0.809115	-0.105338	0.0584048	-0.555952	-0.405961	-0.842744	-1.22997	-0.0423754	-1.03185	0.23051	-1.15648	-0.763446	-0.25519	-1.41428	Male	70	2	b4	Former	34.4233
VM1338	-0.176128	-0.713628	-0.972675	-0.558565	0.114254	1.17612	-0.798945	-1.42279	-0.65183	-0.76619	0.135212	-1.05018	-0.963223	0.0643077	-0.25519	-0.857817	Female	70	1	b4	Never	30.3895
VM1339	0.793378	-0.806237	-0.79268	-0.583961	0.831947	-0.421633	-0.557592	-0.898484	-1.30535	1.03071	-0.452716	-0.0461009	-0.648063	-0.571921	-0.25519	1.02551	Female	51	2	b4	Current	36.8681
VM1340	-0.00798198	-0.726348	-0.291908	0.375632	1.12432	-0.952342	-0.14576	-1.24496	-0.964478	0.872697	-1.17422	0.47873	-1.34303	-0.405599	-0.25519	-0.475268	Female	58	2	b4	Never	38.2144
VM1341	-0.71337	-1.28051	-0.71582	-0.942418	1.64417	-0.634251	-0.876859	0.0601129	-0.693811	-0.0880139	-0.440648	-1.2352	-0.58945	-0.0804505	-0.135816	0.000481991	Female	58	2	b4	Never	33.0672
VM1342	-0.258635	-1.31016	-0.978507	-0.542514	-0.384083	-0.209441	0.268231	-0.871898	-0.733882	0.215296	-0.665057	-0.344589	-1.21942	-0.650836	-0.25519	0.386615	Female	53	2	b4	Current	30.9691
VM1343	-0.911569	-1.0274	-0.0358684	-1.34008	0.379331	-0.48086	-0.818872	-1.6455	-0.198776	-0.294881	-0.663497	-0.288966	-0.359526	-0.827638	-0.25519	1.84334	Male	68	2	b4	Former	42.7997
VM1344	-0.837071	-0.763192	-0.444113	-0.787828	-0.16232	-0.952342	0.037167	-0.410778	0.0397444	0.36867	-1.17597	0.0212801	-1.51102	-0.827638	-0.25519	-0.673299	Female	67	1	b4	Never	30.2912
VM1345	-0.861292	-1.03285	-0.336403	-0.452635	-0.81978	0.30556	-0.279564	-1.05859	-0.230692	0.0507107	-1.24944	-0.482711	-0.908927	0.299145	-0.25519	-0.817795	Female	70	1	b4	Never	42.3094
VM1346	1.49216	-0.0355698	-1.15497	0.352533	0.764833	-0.189549	-0.639252	-1.23335	-0.314101	0.409604	1.53296	-0.706497	-1.13936	-0.160267	-0.25519	-0.380439	Female	56	1	b4	Current	26.2953
VM1347	0.411315	-1.13819	-0.667269	-0.0887649	2.81252	-0.0762762	-0.730882	-0.513099	-0.887041	-0.76619	-0.283729	-0.0646365	-0.800734	0.778559	-0.25519	-0.405557	Female	57	1	b4	Never	39.7707
VM1348	-0.503825	0.334046	-0.52523	0.789637	-0.0870017	-0.952342	-0.732981	-0.0232177	-0.86118	-0.76619	-0.953718	0.565895	-1.51866	0.389493	-0.25519	0.815872	Female	60	1	b4	Current	29.0211
VM1349	0.926533	0.598266	-1.17604	0.163637	-0.81978	1.03873	1.44398	0.555477	0.381534	-0.287095	-0.181187	-0.366666	0.554642	-0.571674	-0.25519	-0.350113	Male	63	1	b2	Former	43.9409
VM1350	-0.29039	-0.823647	-0.816174	-0.763885	-0.117857	0.262688	-0.145494	-1.12985	-1.15233	-0.00457942	-0.857406	0.148099	-0.806078	-0.827638	-0.25519	-0.58362	Female	68	1	b4	Never	30.829
VM1351	0.796348	0.0482228	-1.01501	-0.31542	0.462661	0.507221	0.330336	-1.37219	-1.19865	0.190531	-0.960429	0.0613662	-0.722235	0.0613789	-0.25519	0.438172	Female	55	1	b4	Former	29.7881
VM1352	-0.524596	-1.66811	-0.965689	-0.660659	1.24655	-0.667875	-0.889766	-1.78065	-1.24127	-0.000293679	-0.708531	-0.246685	-0.704989	-0.449224	-0.25519	0.0323136	Female	54	1	b4	Never	31.4875
VM1353	-0.679956	-1.37268	-0.256594	-0.652191	0.932565	-0.720336	-1.03521	-0.362457	-1.22808	0.285991	-0.936825	-0.341627	-0.744462	-0.813218	-0.186849	-0.347655	Female	53	1	b4	Current	31.7314
VM1355	-0.615902	-1.2205	-0.858586	-0.892565	0.375752	-0.67704	-0.439864	-0.550512	-1.08417	0.311085	-0.641883	-0.672959	-0.459212	-0.322963	-0.25519	-0.82917	Female	58	1	b4	Current	29.0033
VM1356	-0.0564224	-0.936757	-0.974583	-1.11432	0.102838	-0.710488	-1.48332	-0.81031	0.197996	2.18468	0.982841	-1.74936	-0.649498	-0.518083	-0.25519	-1.20831	Male	66	0	b4	Current	47.2859
VM1357	-0.315277	-0.769749	-0.340672	-0.768828	-0.81978	-0.69463	-0.763843	-1.27326	0.340965	-0.25035	-0.333811	-0.995363	0.347676	0.917673	-0.25519	-0.785162	Female	72	0	b4	Never	7.98885
VM1358	0.678264	1.62339	0.181679	0.895287	-0.81978	-0.952342	-0.875528	-1.24315	2.9067	0.885007	2.32133	-0.508867	0.335068	-0.0246388	-0.25519	-0.867731	Female	53	0	b3	Never	31.2981
VM1359	-0.0506983	-0.31339	1.22034	0.497651	-0.81978	1.80719	1.36525	-1.024	1.17161	-0.573266	0.243125	-0.128296	0.145696	1.1515	-0.25519	1.88286	Male	73	1	b3	Former	52.9315
VM1360	-0.131971	0.44324	-0.3815	0.759771	-0.81978	-0.306963	0.950868	0.331229	0.327425	0.572249	0.42082	-0.347423	1.26631	-0.827638	-0.25519	0.154709	Male	53	2	b2	Never	56.3894
VM1361	-1.12422	0.631791	0.419459	-0.91089	-0.81978	0.456992	0.643359	1.64615	-0.0710253	-0.76619	-0.806046	-0.460432	-0.678942	-0.827638	0.205922	0.588193	Female	46	0	b2	Never	25.3904
VM1362	-0.007607	-0.974363	-0.14332	-0.886328	-0.81978	-0.613769	-0.854929	-0.433039	0.865195	1.33913	-0.95828	-0.380705	-0.270936	-0.323472	-0.25519	-0.201444	Female	58	0	b4	Never	45.0363
VM1363	-1.53241	-1.04991	0.430306	-1.20098	-0.264802	0.202688	-0.236752	-0.183887	-0.843915	0.161308	-0.918221	-0.400601	-1.21722	-0.827638	0.150811	0.207281	Male	69	0	b4	Former	66.6038
VM1364	-0.517272	0.203058	0.518647	-0.246709	-0.148823	-0.397914	0.273111	-0.0568124	1.6275	-0.0490417	-0.479215	-1.13611	1.36498	1.46298	-0.25519	0.190588	Female	60	0	b2	Never	13.9742
VM1365	0.311639	0.542617	0.695116	0.347305	-0.81978	-0.61513	-0.463652	0.129642	3.40575	-0.637567	0.622666	-1.40986	1.6249	2.29223	-0.25519	0.527499	Female	59	0	b3	Never	34.9921
VM1366	0.707379	0.435804	0.0461522	0.553849	-0.252333	-0.254624	0.0502078	0.622714	-1.00235	-0.76619	0.0114721	1.02369	0.168838	-0.827638	-0.25519	-0.253197	Female	59	2	b2	Never	23.4296
VM1367	0.378967	0.0012684	-0.991321	0.726151	0.262464	-0.566812	0.831275	0.72133	-0.650066	-0.76619	-0.605636	-0.379192	0.556554	0.458277	-0.25519	-1.41394	Male	62	2	b2	Never	48.3
VM1368	-0.20251	0.276118	-0.390761	0.418553	-0.482023	-0.952342	1.1784	0.661363	-0.578862	-0.76619	-0.0694512	-0.0128009	-0.0491962	-0.827638	-0.25519	-0.240112	Male	61	2	b2	Never	39.5074
VM1369	-1.20629	-0.820512	-0.188056	-0.350507	0.0736516	-0.844353	-0.444916	0.82222	0.0980705	0.431595	-0.77886	-0.514884	-0.662634	-0.827638	-0.25519	-0.436527	Female	60	2	b4	Never	33.0611
VM1370	-0.656232	0.449124	-0.152311	0.744179	0.0907806	0.689783	1.50139	0.399196	-0.476933	-0.76619	0.35299	0.575919	1.32265	-0.43904	-0.25519	0.0937342	Female	65	2	b2	Never	27.2159
VM1371	0.369791	1.1734	-0.130442	0.581637	-0.81978	-0.122701	-0.544409	-0.636649	0.243645	-0.76619	0.946809	-0.398491	-0.288231	-0.827638	0.909378	-0.403605	Female	63	2	b2	Never	30.4594
VM1372	1.52473	0.129649	-0.922076	0.505732	-0.015408	0.192077	0.417155	-0.816441	-1.01127	-0.0176405	-0.733875	0.91955	-0.728417	0.215324	-0.25519	-0.561691	Male	66	1	b2	Former	40.7256
VM1373	-0.547898	-1.19052	-0.900098	0.234075	0.953017	-0.819449	-0.517395	-0.937929	-0.43837	-0.449198	-0.591411	0.396749	-1.12083	0.0216737	-0.25519	0.323278	Female	69	1	b4	Never	31.9016
VM1374	0.431736	1.00293	-0.292619	0.679714	-0.81978	0.641983	1.27809	-0.788812	1.43485	-0.0852144	0.0945194	-0.467076	0.780829	1.80291	-0.25519	0.47037	Female	64	1	b3	Never	43.4951
VM1376	0.768953	0.914676	1.1726	0.674801	-0.81978	-0.461365	-0.260128	2.02338	1.13398	-0.599916	0.582507	0.319548	2.04246	-0.827638	-0.25519	-0.518842	Female	50	0	b3	Never	31.8776
VM1377	0.562231	0.462365	-0.0811883	1.79711	0.368432	-0.63745	0.0758006	2.28087	0.830279	-0.76619	0.959854	0.446178	0.832141	1.78696	-0.25519	1.79218	Female	60	1	b3	Never	34.2044
VM1378	-0.46319	0.862972	0.607899	1.01401	-0.188391	2.07903	0.839128	1.05433	0.382902	-0.76619	0.542749	-0.513194	1.48308	1.73995	-0.25519	1.83849	Female	66	1	b3	Never	#DIV/0!
VM1379	0.119555	0.561069	0.269141	0.445332	-0.81978	-0.513548	-0.0630621	-0.153402	1.11186	-0.494783	1.29117	-0.759382	0.767021	2.18004	-0.25519	0.776406	Female	64	0	b3	Never	24.0134
VM1380	-1.24254	0.543641	0.691669	0.0641228	-0.81978	0.674037	-0.020765	3.24684	0.771918	-0.76619	0.658852	-1.13449	2.66245	1.74438	-0.25519	1.90126	Female	55	2	b3	Never	16.698
VM1381	-2.07332	0.733146	2.33337	-0.743728	-0.81978	2.42018	1.08552	1.20865	-0.638376	-0.76619	1.06804	-0.714163	1.21737	-0.779472	-0.0588789	1.81798	Female	54	2	b3	Current	40.119
VM1382	-0.909937	0.670327	1.31466	0.000949611	-0.81978	1.84719	2.72535	0.0558647	1.78058	-0.41048	-0.630183	0.747857	0.620444	0.177412	-0.25519	1.86321	Male	54	1	b3	Never	44.117
VM1383	0.755513	1.04964	0.443954	1.25373	-0.81978	-0.290687	0.0437042	-0.266438	1.89879	0.304893	1.22959	0.341201	1.25542	-0.130954	-0.25519	0.168188	Female	49	0	b3	Current	33.6112
VM1385	0.904002	1.26698	0.0531118	1.53684	-0.81978	-0.459865	1.05003	1.15532	1.2538	-0.76619	0.65576	-0.060011	2.23053	2.09934	-0.25519	0.633318	Female	54	0	b3	Never	44.1622
VM1386	0.344161	0.203533	0.807163	0.303975	1.64893	-0.832898	-0.914334	2.00051	1.79083	-0.76619	0.987412	-0.943007	0.712872	-0.0963043	-0.25519	-0.348241	Female	61	0	b3	Never	26.3587
VM1387	1.16905	0.655426	0.178323	-0.543707	-0.81978	1.4034	1.4438	0.356868	0.71326	-0.76619	0.668245	-0.0584892	1.06167	1.40903	-0.25519	-0.456199	Female	57	2	b3	Never	29.2563
VM1389	0.885926	1.21032	1.33206	1.08446	-0.81978	-0.943924	-1.06053	-0.0867072	1.13064	0.806084	0.946168	0.252525	0.494534	-0.38042	-0.25519	-0.828788	Male	59	0	b3	Former	48.5984
VM1390	-2.07332	0.194621	2.07561	-1.11707	-0.81978	-0.352371	1.40022	0.680418	0.634202	-0.324761	-0.40987	1.42606	0.403992	-0.700214	-0.25519	0.0169365	Female	68	2	b3	Never	20.5677
VM1392	0.746478	0.65846	1.50354	1.20866	-0.81978	-0.700844	0.495649	1.25235	2.13056	-0.0362953	0.551942	0.493565	0.725104	4.09172	-0.25519	0.407245	Female	53	0	b3	Never	24.5885
VM1393	-2.07332	0.685201	2.39882	-0.190491	-0.81978	2.46971	0.550117	0.28053	0.447129	-0.603204	-0.172913	-0.529009	1.57594	0.461268	-0.25519	0.380305	Female	55	2	b3	Current	34.531
VM1396	-0.907401	0.453744	1.99699	-0.965274	-0.81978	2.34236	0.243435	1.68705	0.658856	-0.76619	-0.0530985	0.188192	1.5775	-0.517252	-0.25519	-0.376082	Male	64	2	b3	Former	42.513
VM1397	2.08592	1.19829	-0.297295	1.421	-0.25479	0.307147	1.24244	-0.741704	-0.697922	-0.76619	0.619844	1.68475	0.836232	0.252013	-0.25519	0.542749	Male	61	1	b3	Former	35.1214
VM1398	-0.60947	0.234552	0.984237	-0.478856	-0.781827	0.927427	0.337399	0.646427	0.0147574	0.593249	0.950126	-1.29628	-0.472224	-0.224564	-0.25519	-0.569302	Female	69	0	b3	Current	38.6208
VM1400	-0.872759	1.02931	0.653301	-0.36839	-0.81978	0.495212	0.370564	1.33975	2.45743	0.679638	1.5058	-1.41169	1.8953	-0.827638	-0.25519	-0.118884	Female	58	1	b3	Never	39.2402
VM1401	0.872933	0.482466	1.32558	0.898208	-0.81978	-0.0446433	-0.111616	-0.0844179	1.09026	3.07021	1.78288	-0.983084	1.15487	0.176983	-0.25519	1.31325	Female	57	0	b3	Former	29.0115
VM1402	-2.07332	0.639121	2.50843	-0.528063	-0.81978	2.76404	1.5572	1.61005	0.5266	-0.76619	-0.754109	0.134296	0.000390795	-0.827638	-0.25519	0.191586	Male	59	2	b3	Former	44.9327
VM1403	-0.83093	0.686213	1.01382	0.777053	-0.495246	1.1359	0.669282	1.39944	1.4797	-0.76619	0.437587	-0.936273	1.89956	1.71762	-0.25519	1.51457	Female	53	1	b3	Never	32.4984
VM1404	-1.39472	0.614505	1.86737	-0.913685	-0.81978	3.96585	1.69079	0.669503	1.14181	-0.412981	-1.09178	0.780401	0.754637	0.694114	-0.25519	2.54389	Female	39	2	b3	Never	32.305
VM1405	-0.883646	-1.36111	-0.57597	-1.54503	-0.668805	-0.0872153	-0.63499	0.299811	-0.584657	-0.28909	-1.14023	-0.784605	-0.882732	-0.620509	-0.25519	-0.686644	Female	61	2	b4	Never	33.2824
VM1407	-0.280501	-0.178631	-0.0602666	0.683795	-0.159029	0.14954	1.0053	-0.826165	0.633495	-0.700124	0.309036	0.128226	-0.346208	0.658621	-0.25519	1.86569	Male	45	0	b3	Never	49.3327
VM1409	-1.1499	1.44462	1.00208	1.0594	-0.81978	1.38709	0.502249	-0.592601	0.702701	0.207768	1.11755	-0.0745796	1.72488	-0.61848	-0.25519	0.361592	Male	55	1	b3	Current	67.7818
VM1411	-1.01531	0.179113	0.753581	0.524522	-0.81978	0.774158	0.170544	0.841394	-0.471283	-0.0579986	-0.844027	1.62884	0.529189	1.60622	-0.25519	1.18482	Female	78	2	b3	Never	37.9401
VM1412	-0.0986755	0.448733	0.817595	-0.116237	-0.81978	1.80735	1.45105	0.519022	-0.246714	0.485821	-0.429409	0.824739	-0.40402	-0.827638	-0.25519	1.49775	Female	42	1	b3	Never	34.1562
VM1415	-1.0993	-0.21725	1.206	0.101876	1.1154	2.18593	0.800221	-0.887699	-0.0584552	0.645202	0.660164	0.265552	0.123254	2.41485	0.823891	6.37083	Female	44	1	b3	Never	45.0822
VM1416	-1.44761	-0.3	1.78665	-0.847103	-0.81978	0.752681	1.59529	0.135272	1.56694	2.25436	-0.596787	-0.845612	0.518738	3.32925	-0.25519	-0.0129696	Male	79	0	b3	Former	49.6751
VM1417	0.646922	1.14028	0.00313294	-0.485564	-0.81978	3.53348	2.39038	-0.499174	-0.46426	-0.76619	-0.0720092	1.06957	0.969719	-0.827638	-0.25519	1.55573	Female	40	2	b3	Current	39.9703
VM1422	-0.158611	1.9958	0.724712	-0.400064	-0.81978	-0.0887221	0.153193	0.0116788	3.47191	-0.62745	1.38819	-1.81555	1.56402	0.0706663	-0.25519	-0.412974	Female	59	0	b3	Never	10.7361
VM1440	3.27187	1.05884	2.6083	0.459935	-0.81978	-0.0821419	-0.10117	3.02147	2.39086	1.87974	-0.923017	2.11199	1.57769	4.3409	-0.25519	1.74194	Female	61	0	b4	Never	27.0059
VM1441	0.236888	-0.00529788	-0.13378	-0.103582	-0.81978	-0.907131	0.182942	0.576579	-0.13116	0.12445	-0.226961	-0.163294	-0.50963	-0.827638	-0.25519	-0.220606	Female	53	0	b4	Never	17.8038
VM1445	1.12567	-0.06677	-0.424856	-0.217508	0.303708	-0.641521	-1.22846	-0.239053	0.497635	0.863785	0.848122	-0.900537	-0.318343	0.63668	-0.25519	-0.196035	Male	70	0	b4	Never	22.5735
VM1446	1.03235	0.190425	-1.10835	-0.541047	-0.81978	-0.199941	-0.768108	0.585413	0.0742392	0.661873	1.15622	-1.38934	0.385057	0.298412	-0.25519	-0.864877	Male	69	0	b4	Never	29.1983
VM1450	-0.586247	0.0602731	-0.395793	0.236449	-0.383739	-0.570296	-0.327735	-0.548831	-0.434001	-0.76619	-0.532329	-0.36361	0.606748	-0.677854	-0.25519	-1.10939	Female	53	0	b4	Current	9.50525
VM1452	-0.138232	-0.682939	-0.389284	-0.405642	0.508021	-0.124349	-1.54982	0.39288	0.875096	0.947929	1.24035	-1.52418	0.127039	-0.287999	-0.25519	-0.351729	Male	52	0	b4	Former	49.4559
VM1454	0.660896	-0.40379	-0.0578769	-0.379159	1.03681	-0.585382	-1.45004	-0.254337	-0.170189	-0.532565	0.158494	-0.210892	-0.221385	-0.827638	-0.25519	-0.872374	Male	50	0	b4	Never	47.6435
VM1456	0.980287	-0.336208	-0.0523177	-0.483792	-0.3857	-0.679292	-0.853854	0.463023	0.00793192	1.03716	-0.188614	0.0172713	-0.166829	-0.827638	-0.25519	-0.154267	Male	63	0	b4	Former	46.623
VM1457	1.56477	-0.776304	0.109072	-0.41863	1.3136	-0.482785	-1.23188	0.473349	-0.485679	2.33905	-0.844472	0.424876	-0.124846	-0.147877	-0.25519	0.721982	Female	62	0	b4	Never	#DIV/0!
VM1461	-0.165239	-0.539435	-0.445837	-0.609561	-0.81978	-0.786741	-1.46817	-0.402608	-0.491886	-0.574139	0.00598684	-0.421954	-0.211478	-0.142945	-0.25519	-0.709824	Female	50	0	b4	Never	16.0647
VM1462	0.081624	-0.66718	-0.389012	-0.799678	1.11069	-0.870426	-1.89535	0.184176	0.0768752	0.888297	0.285074	-0.0580938	-0.389368	-0.770744	-0.25519	-0.859607	Female	51	0	b4	Former	19.4266
VM1463	-0.509093	-1.16588	-0.950214	-0.913724	0.318704	-0.678057	-0.679778	-0.578264	-0.405189	0.833366	-0.711469	-0.62795	-0.678151	-0.736942	-0.25519	-1.06354	Male	64	0	b4	Former	28.0762
VM1464	0.697464	-1.76844	-0.534065	-1.00976	1.65271	-0.952342	-1.88722	-0.325328	-0.942909	1.77422	-0.658677	-0.520932	-0.841354	-0.079122	-0.25519	-1.2497	Male	57	0	b4	Former	9.77473
VM1465	0.745119	-0.825036	-0.588314	-0.905674	1.04864	-0.759894	-1.19053	-0.0269779	0.235268	1.655	-0.622818	-0.576007	-0.235454	0.900958	-0.25519	-1.01244	Female	57	0	b4	Former	7.22092
VM1466	-0.0210701	-0.731495	-1.09499	-1.04927	-0.440428	-0.300574	-0.383482	-0.467795	-1.05697	-0.76619	-1.43581	-0.324204	-0.493163	-0.453208	-0.25519	-1.02962	Male	55	2	b4	Former	33.7512
VM1467	-0.6463	-0.949118	-0.839178	-1.13382	-0.208825	0.106652	-0.644452	0.212003	-1.10548	-0.757475	-0.842122	-0.56736	-0.53278	-0.827638	-0.25519	-0.219713	Female	58	2	b4	Never	39.7235
VM1468	0.23253	-0.16657	-0.0848357	-0.361385	-0.497687	-0.374238	0.516596	0.612869	0.752997	0.0599356	-0.164161	1.53323	-0.117452	-0.827638	-0.25519	0.713737	Male	64	2	b4	Former	39.1898
VM1469	0.326161	-1.03689	-0.587175	-0.726057	1.47702	-0.401806	-0.739457	-0.578896	-1.22181	-0.292317	-1.05654	0.642411	-0.978304	-0.827638	-0.25519	-0.265748	Male	52	2	b4	Former	42.2734
VM1470	-0.764078	-0.675295	-0.816237	-0.943856	-0.81978	-0.0331187	-0.487682	-0.010774	-0.769738	-0.4685	-0.802139	-0.81777	-0.946371	-0.827638	-0.25519	-0.673732	Male	54	2	b4	Former	24.7561
VM1471	0.128941	1.20683	-1.27545	-1.15293	-0.271467	-0.952342	-1.10579	-0.213012	-0.767909	-0.76619	0.485203	-1.41558	-0.978696	-0.827638	7.79535	-1.06671	Male	49	2	b4	Former	35.5192
VM1472	-1.41632	-0.572007	0.35305	-0.187844	-0.81978	0.420394	0.0270963	-0.697588	-0.599223	-0.136665	-1.27483	-0.210671	-0.472305	-0.827638	-0.25519	-0.176519	Male	66	2	b4	Former	40.5125
VM1473	0.511486	-1.09944	-1.29724	-0.548102	0.139062	0.0388078	-0.246645	-0.23613	-1.21138	-0.400662	-1.13579	-0.179502	-1.01634	-0.290271	-0.144035	-1.4012	Female	58	2	b4	Never	7.21324
VM1474	0.367713	-0.690454	-1.53162	-0.398261	-0.81978	-0.644854	-0.137099	0.452353	-0.346619	0.319919	-0.802122	-0.290171	0.0889103	-0.769699	-0.0948954	-0.702964	Female	55	2	b4	Never	10.2672
VM1475	1.31312	-0.416124	-0.998056	-0.734421	2.48006	-0.952342	0.0206063	-1.29135	-1.30568	-0.76619	-0.132015	2.36485	-1.43824	-0.827638	-0.25519	1.21192	Female	53	2	b4	Current	22.2716
VM1476	0.489212	-0.971292	-1.41725	-1.12304	0.407209	-0.486922	-0.39303	0.197981	-0.910472	-0.438034	-1.00388	0.199018	-1.27636	-0.827638	-0.25519	-0.834998	Female	64	2	b4	Former	22.0829
VM1477	-0.482577	-0.296238	-0.167615	-0.827425	-0.81978	-0.237837	0.117359	-0.190534	-0.326817	-0.76619	-0.771893	-0.471316	-0.168713	-0.827638	-0.25519	0.0722782	Male	64	2	b4	Former	29.038
VM1478	0.657931	1.25453	-0.151571	1.281	-0.81978	-0.148432	2.4586	-1.22391	-0.951077	-0.76619	0.773642	3.79529	-1.04308	-0.827638	-0.25519	-0.494657	Female	50	2	b4	Former	40.1
VM1479	-1.15707	-1.44987	-1.16701	-1.25211	-0.81978	-0.707409	-0.642329	-0.63088	-0.689139	-0.122426	-1.67027	-1.28759	-1.19523	-0.648511	-0.233271	-1.4104	Male	52	2	b4	Former	16.0028
VM1480	1.16534	-0.158335	0.161906	-0.0386158	1.84023	-0.406921	1.29531	1.74177	-0.362769	-0.343759	-0.233204	0.783869	0.313183	-0.827638	-0.25519	-0.157458	Female	54	2	b4	Former	24.4762
VM1481	-0.478439	-1.37992	-0.246095	-0.914482	0.0930424	-0.952342	-0.613472	-0.223354	-1.0217	-0.282437	-1.3269	-0.541184	-1.02267	-0.216554	-0.25519	-1.28317	Male	49	2	b4	Former	61.8478
VM1482	-0.553719	-1.58373	-1.21957	-1.12477	1.71154	-0.803375	-0.81071	-0.871115	-0.982619	-0.68082	-0.912388	-1.12304	-1.35573	-0.577585	0.327952	-0.367453	Male	59	2	b4	Former	47.8723
VM1483	-0.403562	-1.4185	-1.16724	-1.09946	0.550565	-0.245072	-1.07206	-1.09882	-1.13766	-0.76619	-0.705361	-1.08225	-1.08142	-0.239124	-0.25519	-0.810834	Female	67	2	b4	Never	13.7509
VM1485	-0.299265	-1.43948	-0.871263	-1.52501	0.258701	-0.565014	-0.743028	-0.644614	-1.00259	0.222495	-1.03992	-0.859901	-0.764402	-0.827638	-0.25519	1.32501	Female	61	2	b4	Never	39.0358
VM1486	-0.822174	-1.38359	-1.20476	-1.27473	0.96686	-0.634298	-0.952581	-1.06326	-0.641148	-0.415324	-1.09237	-1.08643	-1.31501	-0.321518	-0.25519	0.00821884	Female	57	1	b4	Former	41.0516
VM1489	-0.90013	-0.136531	-0.885947	-0.57023	-0.244277	-0.654848	-0.291465	0.159989	-0.640223	-0.76619	0.452361	-0.627851	-0.391438	-0.384264	3.10321	-0.708255	Male	55	1	b4	Never	67.2251
VM1490	-1.08268	-0.884722	-0.727141	-0.0245438	-0.791688	-0.406861	-0.508024	-0.578493	-0.51209	0.167244	0.271248	-0.908098	-0.639422	0.412591	0.193801	-0.682745	Female	58	1	b4	Former	4.44603
VM1493	0.277864	0.056485	-1.41848	0.282958	-0.81978	-0.692248	0.414226	-0.296259	-0.211889	-0.76619	-0.0514578	0.669445	-0.593515	-0.827638	-0.25519	-0.992635	Female	52	1	b4	Former	0.89216
VM1496	-0.128031	-0.325922	-1.01727	-0.472475	-0.81978	0.58133	0.16357	-0.575701	-0.223924	-0.76619	-0.90395	0.00317182	0.094549	-0.30819	-0.25519	-0.105481	Female	59	1	b4	Current	13.733
VM1502	-0.539139	-1.05841	-0.246923	-0.0912515	-0.693498	-0.644719	-0.875593	-1.1589	-0.733992	-0.151508	0.141727	-0.89022	-0.491193	-0.290404	-0.25519	-0.0758262	Female	53	0	b4	Never	2.75108
VM1627	0.90103	-1.08495	-1.16216	0.113791	0.0253812	-0.461636	0.241892	-1.32481	-0.839073	0.87636	-0.661125	-0.438959	-0.664906	-0.494292	-0.25519	-1.06266	Female	59	2	b4	Current	16.5479
VM1628	-0.598023	-1.43096	-0.297316	-1.09734	0.596386	-0.71631	-0.864331	-0.686851	-1.22735	0.34893	-0.565221	-0.876399	-0.556438	-0.415649	-0.25519	1.00287	Male	56	2	b4	Never	29.2128
VM1629	0.346235	-0.879221	-0.832645	-0.749703	0.954304	-0.821098	-0.17179	-0.073417	-0.79726	0.638328	-0.756404	-0.430313	-0.893298	-0.827638	-0.25519	-0.395782	Female	68	2	b4	Never	7.25539
VM1630	-0.738209	-1.22308	-0.6119	-1.16804	0.546545	-0.213708	-0.955551	0.0166953	-0.976796	-0.286304	-0.944808	-0.69597	-1.08046	-0.827638	0.335132	-0.169338	Female	53	2	b4	Current	4.71842
VM1631	0.417592	-0.47922	-1.33239	-1.06363	0.0490816	-0.0496222	-0.189307	-0.241562	-0.267619	-0.76619	-0.872113	0.31325	-0.925565	-0.827638	-0.195143	-0.283517	Female	67	2	b4	Never	13.9952
VM1632	0.0196199	-0.649893	-0.931459	-0.750529	0.229195	-0.32807	-0.542142	-0.00200409	-0.457006	-0.565927	-0.959165	-0.319763	-0.740439	-0.827638	-0.25519	-1.1402	Female	67	2	b4	Former	18.767
VM1633	0.79531	-1.31327	-1.25546	-0.554406	1.11952	-0.664213	-1.17952	0.344544	-0.667879	1.52656	-0.757852	-1.00431	-0.375969	-0.28337	-0.25519	0.355223	Female	51	2	b4	Former	34.0502
VM1635	0.139025	-1.54116	-0.138856	-1.03121	1.2777	-0.534536	0.252298	-0.464476	-0.259471	1.55238	-0.288959	1.90897	-0.37437	-0.827638	-0.25519	-0.572764	Female	66	2	b4	Never	29.542
VM1637	0.370138	-0.919305	-1.18878	-1.14651	0.514952	-0.709166	-0.877128	-0.372713	-1.2408	-0.0855354	-0.910233	-0.359111	-1.35972	-0.827638	0.219891	-0.290028	Female	59	2	b4	Never	49.3013
VM1638	-0.437004	-0.964473	-1.05118	-0.524869	-0.0540462	-0.681359	-1.122	-1.05703	-0.974973	-0.76619	-0.49377	-0.431485	-1.25043	-0.637491	-0.25519	-0.743407	Female	70	1	b4	Never	1.24312
VM1639	0.167606	-1.00275	-1.39385	-1.08546	0.338587	-0.734725	-0.0754663	-0.0706309	-0.387547	0.239078	-0.870953	-1.03131	-0.720256	-0.167798	-0.25519	-0.386616	Male	68	1	b4	Former	24.4016
VM1640	-0.0267164	-0.774697	-0.988217	-0.826562	0.390408	-0.60988	-0.976457	-0.905959	-1.09609	-0.53038	-0.847754	-0.558305	-0.71034	-0.290596	-0.25519	-0.795216	Male	69	1	b4	Former	#DIV/0!
VM1641	0.286051	-0.615282	-1.29349	-0.983092	0.898023	-0.8654	-1.35082	-0.90183	-0.982137	-0.163414	-0.367026	-1.1873	-0.631399	-0.154783	-0.25519	-1.37401	Female	67	1	b4	Never	9.70637
VM1642	0.960331	-0.973369	-1.64378	-0.306966	1.18025	-0.69854	-0.342479	-0.427462	-0.852731	-0.56928	0.127955	-0.535999	-0.75793	-0.126642	-0.25519	-0.210539	Female	53	1	b4	Current	33.4993
VM1643	-0.292257	-1.04253	-0.800957	-0.901101	1.66705	-0.824568	-0.529111	0.598438	-0.985632	-0.76619	-0.735941	-0.704726	-0.425342	-0.827638	-0.25519	-0.522002	Male	51	1	b4	Former	31.5528
VM1644	-0.149696	-1.19272	-0.758653	-0.917223	0.64243	-0.54703	-1.21401	-0.38237	-0.941024	0.400923	-1.32474	-0.677708	-0.606175	-0.154116	-0.25519	-0.587629	Female	55	1	b4	Never	28.2482
VM1645	-0.274651	-1.26228	-1.24797	-1.16523	0.59442	-0.565003	-0.582861	-0.174693	-0.0736424	1.04741	-0.930758	-0.70078	-1.01765	-0.802586	-0.25519	-1.44905	Female	66	1	b4	Never	24.767
VM1646	-0.478267	-0.754034	-0.986786	-1.21737	-0.588017	-0.417024	-0.677624	-0.24354	-0.492325	-0.478736	-0.769461	-0.643912	-0.7195	-0.827638	-0.25519	-1.1461	Female	65	1	b4	Never	25.3737
VM1648	-0.348078	-1.04593	-1.14339	-0.657981	0.557226	-0.57288	-1.34327	-0.471395	-0.481944	-0.0171862	-0.437506	-0.544784	-0.636396	-0.145787	-0.25519	-0.373502	Male	55	1	b4	Former	26.2408
VM1651	-0.0153891	-1.05937	-1.36199	-1.27537	-0.434419	0.176408	-0.777576	-0.973213	1.06937	0.201943	-0.235477	-1.28161	-0.875778	0.161723	-0.25519	-0.863056	Female	63	1	b4	Former	38.7356
VM1653	-0.40208	-0.593129	-1.11912	-0.404276	-0.0308973	-0.698629	-0.961119	-0.3111	-1.1895	-0.76619	-0.830785	-0.0256245	-0.882947	-0.827638	-0.25519	-0.162383	Male	54	1	b4	Former	43.3396
VM1654	-0.0232766	-1.18603	-1.28715	-0.945919	0.868183	-0.478998	-0.57065	-1.14458	-1.01908	-0.76619	-0.890003	-0.563409	-1.49061	-0.365342	-0.25519	-0.732082	Male	53	1	b4	Former	41.2841
VM1655	-0.529018	-0.899513	-0.984881	-1.11031	1.55235	-0.760465	-1.09091	0.36526	-0.388169	-0.282379	0.253885	-0.505917	-0.529479	-0.827638	-0.25519	-0.456118	Female	56	1	b4	Former	#DIV/0!
VM1656	-0.7945	-1.33576	-1.15563	-0.942714	0.0130398	-0.836563	-0.755579	-0.795699	-0.488637	-0.76619	-0.80887	-0.760784	-0.381825	-0.363025	-0.25519	-0.770035	Female	53	1	b4	Current	18.93
VM1657	-0.574744	-0.806246	-1.0724	-1.02094	-0.431822	-0.713925	-0.881687	-0.546611	-0.866969	-0.76619	-0.568013	-0.915289	-0.957725	-0.827638	-0.25519	-0.768965	Female	60	1	b4	Never	12.2527
VM1658	-0.711722	-1.6404	-1.04458	-1.09916	1.41191	-0.534959	-1.21541	-0.772697	-0.988208	-0.559528	-0.785194	-1.08244	-0.879762	-0.233068	-0.25519	-0.57725	Male	64	1	b4	Former	1.03568
VM1660	-0.544071	-1.49495	-1.26261	-0.910835	0.794805	-0.698924	-0.66001	-0.687628	-1.25262	0.137766	-1.1896	-0.878502	-1.16796	-0.827638	-0.25519	-0.895839	Male	56	1	b4	Current	31.1277
VM1661	-0.124251	-0.640594	-1.18113	-0.97048	-0.748674	-0.480617	-0.568875	-1.19936	-1.08433	-0.76619	-1.16224	-0.604849	-1.38971	-0.789221	0.186519	-1.34316	Male	69	1	b4	Former	53.0474
VM1662	-0.639194	-1.41094	-0.887839	-1.42859	0.42269	-0.797609	-1.05157	0.295198	-0.890655	-0.410041	-1.4389	-0.664804	-1.42763	-0.827638	-0.229688	-1.04263	Male	55	2	b4	Former	66.4738
VM1664	-1.50453	-1.39688	-0.96536	-1.3639	0.126221	-0.117958	-1.03268	-0.279141	-0.93313	0.0164241	-0.264798	-1.63874	-0.64475	-0.827638	0.728175	-1.01037	Female	57	2	b4	Former	23.4988
VM1665	0.077708	-0.355092	-1.00235	-0.21334	-0.490379	-0.933738	-0.335962	-0.0619998	-1.08638	-0.76619	-0.841981	0.603563	-0.790623	-0.827638	-0.25519	-0.946459	Female	53	2	b4	Never	15.6173
VM1667	0.0301075	-1.3916	-0.56722	-1.27759	0.876614	-0.279661	-1.35294	-0.805945	-0.797779	1.64141	-0.996777	0.128704	-1.03343	-0.827638	-0.25519	-0.871725	Female	68	0	b4	Former	41.9433
VM1669	-0.354455	-1.49504	-0.36992	-1.34271	0.203775	-0.410277	-1.3791	-0.684276	-0.926852	1.00633	-1.16998	-1.19364	-0.808061	-0.1295	-0.25519	-1.12629	Female	51	0	b4	Former	17.474
VM1671	-0.0221228	-1.6727	-0.950295	-0.969504	0.508913	-0.766068	-1.33366	-1.09203	-0.664911	3.16082	0.493606	-0.996007	-0.76729	-0.722026	-0.25519	-0.812432	Male	64	0	b4	Former	19.6142
VM1672	0.266476	-1.22058	-1.02601	-0.757616	0.782534	-0.799803	-1.0957	-0.820083	-1.10979	-0.387555	-1.61414	-0.105856	-1.45234	0.399993	-0.25519	-1.26519	Male	51	0	b4	Former	40.1178
VM1673	-1.18088	-0.944303	-0.905152	-1.46304	-0.168102	-0.729237	-1.37719	-0.615385	-0.242771	-0.473633	-0.8421	-1.5678	-0.916036	-0.28457	-0.25519	-1.13473	Male	51	0	b4	Never	55.1873
VM1675	-0.542408	-1.31362	-0.88203	-1.13903	-0.0822393	-0.699762	-1.37934	-0.788646	-0.606031	-0.0173966	-1.38647	-1.15039	-1.3292	0.0211229	-0.25519	-0.43808	Female	63	0	b4	Never	7.7065
VM1676	-0.646538	-1.06239	-1.00902	-1.08554	0.162257	-0.753786	-1.25278	-0.490874	-0.956272	-0.76619	-0.822476	-1.25541	-0.894985	-0.194104	-0.0825002	-0.0511454	Male	55	0	b4	Former	46.3748
VM1677	-0.97071	-1.3426	-0.810693	-1.44769	-0.0445047	-0.268536	-0.903807	-0.781893	-0.957438	-0.76619	-1.30324	-0.74681	-1.47206	-0.827638	-0.0288764	-1.0298	Female	62	2	b4	Former	20.7974
VM1678	-0.754394	-1.44414	-0.930411	-1.313	0.891045	-0.3136	-0.859811	-0.985556	-1.20505	-0.76619	-0.889106	-0.0435159	-0.63527	-0.663624	-0.25519	0.110732	Female	61	2	b4	Never	21.392
VM1679	-0.730095	-1.64985	-1.06977	-0.930573	0.111973	-0.659027	-1.26895	-1.78065	-0.897397	0.39901	-1.26165	-0.810287	-1.24744	-0.827638	-0.25519	1.95909	Male	55	2	b4	Never	38.6308
VM1683	-0.559048	-1.27019	-0.796237	-0.590201	0.531326	-0.530544	-1.52291	-0.801284	-1.15744	-0.182394	-1.15045	-0.797847	-1.22559	-0.372604	-0.25519	-1.15081	Female	50	1	b4	Current	33.3281
VM1685	-0.713807	-1.7973	-1.04566	-1.34362	0.618217	-0.921331	-1.19852	-0.578543	-1.20545	-0.0299612	-1.34429	-1.36119	-1.07336	-0.443267	-0.25519	-0.347827	Female	54	1	b4	Current	30.759
VM1686	-0.590949	-1.22023	-1.06708	-1.06094	-0.29426	-0.737867	-1.22086	-0.616003	-0.366302	-0.182731	-0.866812	-1.04412	-0.190106	-0.687679	-0.25519	-0.662451	Female	64	1	b4	Never	26.7682
VM1687	-0.350572	-1.01533	-1.134	-0.933567	-0.190571	-0.515424	-0.854301	-0.511346	-0.565968	-0.241844	-0.692252	-1.02032	-0.918248	-0.827638	-0.25519	-1.47904	Male	65	1	b4	Never	19.2329
VM1688	-0.522544	-1.25351	-1.07234	-1.00589	0.0854528	-0.706538	-0.701265	-0.0807413	-0.957101	-0.284177	-1.14715	-0.595203	-1.19366	-0.827638	0.455274	-0.928146	Female	68	1	b4	Never	16.8914
VM1689	-0.774131	-1.40474	-1.25835	-1.05583	0.0366624	-0.812162	-0.67825	-0.722081	-0.802707	-0.584192	-0.782765	-1.44388	-0.765403	-0.480048	-0.25519	-1.37974	Male	62	1	b4	Former	64.7523
VM1691	-0.0233756	-0.986108	-1.34495	-0.943402	-0.269095	-0.586678	-0.832223	-0.78812	-1.22871	0.0918502	-0.782373	-1.10567	-0.982206	-0.756486	-0.25519	-1.23795	Male	56	2	b4	Former	25.3038
VM1692	-1.29625	-1.49323	-0.958351	-1.78795	0.614956	-0.274374	-0.909158	-0.961711	-1.07759	-0.76619	-1.31332	-1.12485	-1.44084	-0.102852	-0.25519	-0.932048	Male	57	2	b4	Never	31.0944
VM1693	1.35845	-1.46191	-0.63385	-0.919122	1.8746	-0.860151	-0.91423	0.31881	-0.556561	1.22821	-0.871802	-0.998398	-0.149634	0.466532	-0.25519	-0.204121	Female	58	2	b4	Former	23.9961
VM1694	-0.56155	-1.13325	-0.901134	-1.29258	-0.394785	-0.217473	-0.212322	-0.542246	-0.459668	-0.76619	-1.31373	-0.477811	-0.704143	0.0130925	-0.25519	-0.94958	Male	59	2	b4	Former	32.2768
VM1695	1.0673	-0.636009	-1.12121	-0.524381	0.821704	-0.704735	-0.95207	0.023698	0.10851	-0.76619	-0.0925695	-0.54049	-0.746032	0.436204	-0.25519	-0.377856	Male	58	0	b4	Former	36.5943
VM1697	-0.347239	-1.47002	-0.991555	-1.28902	0.530866	-0.916976	-1.15465	-0.967393	-0.540503	0.608124	-0.831045	-0.860087	-1.25744	-0.521542	-0.25519	-1.41123	Female	57	0	b4	Former	20.5987
VM1698	0.536929	-0.461807	-0.795171	-0.586388	1.74122	-0.255249	-0.947013	-0.345198	-0.37199	-0.76619	-0.21067	-0.241588	0.91013	0.936476	-0.25519	1.34423	Female	58	0	b4	Current	22.0959
VM1700	0.0858594	-1.70919	-1.29633	-1.3515	0.691416	-0.526265	-1.01682	-1.32317	-0.534948	0.746194	-1.31904	-1.19276	-1.12006	0.2526	-0.25519	0.0760672	Male	52	0	b4	Current	38.3046
VM1701	-0.20565	-1.33507	-1.05474	-1.1067	0.463507	-0.477922	-1.43136	-0.682087	-0.809481	-0.575431	-0.996159	-1.20712	-0.479977	-0.733906	-0.25519	-1.14385	Female	54	0	b4	Current	3.56833
VM1702	0.296178	-1.20552	-1.27921	-1.03798	0.167206	-0.398034	-1.23413	-0.771331	-1.07794	-0.263709	-1.1412	-0.918811	-1.28463	-0.682862	-0.25519	-1.1377	Female	52	2	b4	Former	14.8423
VM1703	-0.135649	-0.402134	-1.13686	-0.605564	-0.81978	-0.517606	-0.214184	-0.0202477	0.456493	-0.35576	-0.407407	-0.804766	-0.737749	-0.827638	-0.25519	-0.780977	Male	54	1	b4	Never	42.5736
VM1705	-0.124681	-1.41487	-1.22131	-1.45155	0.566977	-0.473782	-0.807151	-0.966056	-0.555182	0.731733	-1.12072	-0.300862	-1.33336	-0.827638	-0.25519	-0.0325756	Male	67	2	b4	Former	12.6777
VM1706	-0.517144	-1.43282	-1.37226	-1.29509	0.87749	-0.618911	-1.13498	-1.69489	-1.09405	-0.0881974	-1.00156	-0.731275	-1.32025	-0.827638	-0.25519	1.85762	Female	60	1	b4	Never	41.42
VM1709	-0.252333	-0.907476	-0.658879	-0.903245	0.167582	0.184458	-0.0950215	0.253152	-0.564305	0.34562	-1.17434	-0.399018	-0.679839	-0.0488137	-0.25519	-0.450895	Male	54	2	b4	Former	18.8576
VM1711	-0.434667	-0.712231	-0.963923	-0.8575	-0.235589	-0.370851	-0.252962	0.201734	-0.438837	-0.222782	-1.14805	-0.296965	-1.09797	-0.827638	-0.25519	-0.433547	Male	55	2	b4	Never	75.3474
VM1712	0.343678	-0.631215	-0.773407	-1.07446	-0.81978	1.4598	-0.230212	-0.251509	-0.63413	-0.76619	-0.712004	-0.278083	-1.14145	-0.0453106	-0.25519	0.672404	Male	57	2	b4	Current	50.0404
VM1719	0.0639648	-0.985369	-0.71647	-0.911552	0.0162783	-0.549157	-0.8604	0.408729	-1.08786	-0.0868812	-1.16667	-0.360269	-0.694594	-0.827638	-0.25519	0.483219	Female	56	1	b4	Never	#DIV/0!
VM1720	-0.408008	-0.83611	-1.19214	-0.491982	-0.199663	-0.177244	-0.201016	0.695621	-0.92468	-0.76619	-1.11471	-0.505134	-0.738097	-0.330139	0.59958	-0.424154	Female	63	1	b4	Never	12.4222
VM1721	-1.75254	-1.25547	0.121199	-1.2752	-0.586196	0.410575	-0.965783	-0.161898	-0.162065	-0.250222	-0.77907	-0.890006	-0.0832114	-0.827638	-0.25519	0.0542784	Female	65	1	b4	Never	24.2708
VM1723	-0.160918	-0.721105	-0.949562	-0.393625	0.114258	0.0205482	-0.463317	-0.675506	-0.714372	-0.76619	-0.493006	-0.83915	-0.820185	0.0600155	-0.25519	-0.53109	Male	61	1	b4	Former	35.2393
VM1724	0.431739	-0.0177378	-0.689881	-0.247103	-0.81978	-0.0335938	-0.147271	-0.837307	-0.772096	-0.130572	0.851934	-0.834955	-0.283497	-0.827638	-0.25519	-1.22539	Male	67	1	b4	Former	37.2619
VM1733	0.0615721	-0.576309	-0.942005	-0.561202	-0.266715	-0.493296	-0.840828	0.284448	0.0325702	-0.116819	0.358647	-0.920019	-0.600673	-0.361085	-0.00637101	-0.411692	Female	50	0	b4	Former	74.6108
VM1734	-0.505634	-0.268006	-0.220121	-0.436155	-0.736692	-0.36886	-0.962389	0.586381	0.498691	0.361089	-0.265895	-1.19494	-0.23338	-0.827638	-0.25519	-0.503392	Female	63	0	b4	Never	41.9437
VM1735	0.831401	-0.11546	-0.904505	-0.595121	0.483016	-0.68342	-0.594527	-0.176105	0.830637	-0.0985018	0.231439	0.995802	-0.549839	-0.510312	-0.25519	-0.52442	Female	53	0	b4	Never	15.903
VM1736	-0.313908	-0.512449	-0.774532	-0.872675	-0.81978	-0.207946	-0.501104	-0.441367	-0.454263	-0.76619	-0.890818	-0.446663	-0.810772	-0.827638	-0.25519	-0.0364963	Female	51	2	b4	Former	29.2377
VM1737	0.245649	-0.816932	-1.03923	-0.832894	1.2996	-0.757984	-1.16529	-0.326591	-0.632991	-0.681705	-0.421056	-0.650235	-0.199814	-0.784495	-0.25519	-1.07249	Female	62	0	b4	Current	20.0819
VM1738	0.0223685	-0.734761	-0.400536	-0.773373	-0.149725	-0.903559	-1.21178	-0.984186	1.25755	0.173855	1.04973	-0.936095	-0.411446	0.180643	-0.25519	-0.799807	Female	51	0	b4	Never	31.0023
VM1740	-0.845333	-1.52809	-0.710736	-1.39446	1.59362	-0.2096	-0.769249	-0.620853	-0.581397	0.899829	-0.963966	-0.360518	-1.06443	0.0733526	0.267363	-0.567211	Female	55	2	b4	Never	18.2424
VM1741	0.212553	-0.0191204	-1.10518	-0.735448	-0.686766	-0.680141	0.126648	-0.460904	0.337543	-0.76619	-0.522036	-0.695479	-0.461429	0.038933	0.532161	-0.700817	Male	58	0	b4	Never	42.4556
VM1742	1.30883	-0.950132	-1.42729	-0.743778	1.24352	-0.304403	-0.270229	-1.32003	-0.793941	-0.76619	-0.346913	-0.00226609	-0.812375	0.0505229	-0.25519	-0.0451644	Female	61	0	b4	Current	17.2545
