# Supplementary material for: Novel insights into the molecular mechanisms underlying risk of colorectal cancer from smoking and red/processed meat carcinogens by modeling exposure in normal colon organoids
Source: Oncotarget. 2021 Sep 14;12(19):1863–77. doi: 10.18632/oncotarget.28058 (PMC8448508; doi:10.18632/oncotarget.28058)
Supplement: Supplementary file 5 [file oncotarget-12-1863-s005.xlsx]

## Sheet: coral
Supplementary File 4: File contains enriched GO terms identified through pathway analysis of each significant WGCNA module
#term ID	term description	observed gene count	background gene count	strength	false discovery rate	matching proteins in your network (labels)
GO:0006260	DNA replication	44	203	1.06	8.09e-27	CDC6,MCM5,POLE2,ORC6,GMNN,GINS2,NASP,MCM4,LIG1,MCM6,MCM2,GINS4,SSRP1,CHAF1A,FEN1,MCM7,CLSPN,CHAF1B,DSCC1,POLE,ATRIP,BLM,DNA2,MCMBP,RFWD3,EXO1,PARP1,DTL,MCM8,POLA1,PCNA,RFC3,RBBP7,RFC4,TONSL,CDC45,POLD1,REPIN1,MCM10,BRCA1,ALYREF,POLD2,MCM3,RECQL4
GO:0034641	cellular nitrogen compound metabolic process	200	5126	0.32	3.74e-26	MRPL28,UQCRC1,CDC6,DMC1,MCM5,POLE2,MTHFD1,APEX1,MYBL2,ORC6,DHODH,NME4,MAZ,DNAJC17,EXOSC5,DHX33,UTP18,JADE1,GMNN,MLH1,MSH2,ID2,MSH6,ADAT2,UNG,DDX39A,SYMPK,CLN6,QTRT1,MLLT1,TRIM28,GINS2,ACLY,NASP,AMPD2,NAT10,CDK4,HTRA2,ADCY3,TRMT5,UTP20,MCM4,LIG1,ASF1B,MCM6,PPAT,CAD,MCM2,TAF4B,TP53,EIF4A3,REN,RQCD1,DNPEP,CDCA5,GINS4,PPRC1,SSRP1,NARS2,FARSB,ZFP36L2,RPIA,TSEN2,GEMIN5,KPNB1,CIART,TRMU,MED27,CPSF4,NAGS…
GO:0006139	nucleobase-containing compound metabolic process	185	4551	0.33	1.86e-25	UQCRC1,CDC6,DMC1,MCM5,POLE2,MTHFD1,APEX1,MYBL2,ORC6,DHODH,NME4,MAZ,DNAJC17,EXOSC5,DHX33,UTP18,JADE1,GMNN,MLH1,MSH2,ID2,MSH6,ADAT2,UNG,DDX39A,SYMPK,QTRT1,MLLT1,TRIM28,GINS2,ACLY,NASP,AMPD2,NAT10,CDK4,ADCY3,TRMT5,UTP20,MCM4,LIG1,ASF1B,MCM6,PPAT,CAD,MCM2,TAF4B,TP53,EIF4A3,RQCD1,CDCA5,GINS4,PPRC1,SSRP1,NARS2,FARSB,ZFP36L2,RPIA,TSEN2,GEMIN5,KPNB1,CIART,TRMU,MED27,CPSF4,METTL3,POLR3E,SNRPD1,CHAF1A,PELP…
GO:0046483	heterocycle metabolic process	188	4716	0.33	3.86e-25	UQCRC1,CDC6,DMC1,MCM5,POLE2,MTHFD1,APEX1,MYBL2,ORC6,DHODH,NME4,MAZ,DNAJC17,EXOSC5,DHX33,UTP18,JADE1,GMNN,MLH1,MSH2,ID2,MSH6,ADAT2,UNG,DDX39A,SYMPK,QTRT1,MLLT1,TRIM28,GINS2,ACLY,NASP,AMPD2,NAT10,CDK4,ADCY3,TRMT5,UTP20,MCM4,LIG1,ASF1B,MCM6,PPAT,CAD,MCM2,TAF4B,TP53,EIF4A3,RQCD1,CDCA5,GINS4,PPRC1,SSRP1,NARS2,FARSB,ZFP36L2,RPIA,TSEN2,GEMIN5,KPNB1,CIART,TRMU,MED27,CPSF4,METTL3,POLR3E,SNRPD1,CHAF1A,PELP…
GO:1901360	organic cyclic compound metabolic process	193	4963	0.31	6.94e-25	CFTR,UQCRC1,CDC6,DMC1,MCM5,POLE2,MTHFD1,APEX1,MYBL2,ORC6,DHODH,NME4,MAZ,DNAJC17,EXOSC5,DHX33,UTP18,JADE1,GMNN,MLH1,MSH2,ID2,MSH6,ADAT2,UNG,DDX39A,EBPL,SYMPK,CLN6,QTRT1,MLLT1,TRIM28,GINS2,ACLY,NASP,AMPD2,NAT10,CDK4,HTRA2,ADCY3,TRMT5,UTP20,MCM4,LIG1,ASF1B,MCM6,PPAT,CAD,MCM2,TAF4B,TP53,EIF4A3,RQCD1,CDCA5,GINS4,PPRC1,SSRP1,NARS2,FARSB,ZFP36L2,RPIA,TSEN2,GEMIN5,KPNB1,CIART,TRMU,MED27,CPSF4,METTL3,POLR…
GO:0006725	cellular aromatic compound metabolic process	188	4754	0.32	7.15e-25	UQCRC1,CDC6,DMC1,MCM5,POLE2,MTHFD1,APEX1,MYBL2,ORC6,DHODH,NME4,MAZ,DNAJC17,EXOSC5,DHX33,UTP18,JADE1,GMNN,MLH1,MSH2,ID2,MSH6,ADAT2,UNG,DDX39A,SYMPK,QTRT1,MLLT1,TRIM28,GINS2,ACLY,NASP,AMPD2,NAT10,CDK4,ADCY3,TRMT5,UTP20,MCM4,LIG1,ASF1B,MCM6,PPAT,CAD,MCM2,TAF4B,TP53,EIF4A3,RQCD1,CDCA5,GINS4,PPRC1,SSRP1,NARS2,FARSB,ZFP36L2,RPIA,TSEN2,GEMIN5,KPNB1,CIART,TRMU,MED27,CPSF4,METTL3,POLR3E,SNRPD1,CHAF1A,PELP…
GO:0006259	DNA metabolic process	70	773	0.68	7.05e-24	CDC6,DMC1,MCM5,POLE2,APEX1,ORC6,EXOSC5,GMNN,MLH1,MSH2,MSH6,UNG,TRIM28,GINS2,NASP,MCM4,LIG1,MCM6,MCM2,TP53,CDCA5,GINS4,SSRP1,KPNB1,CHAF1A,FEN1,MCM7,CLSPN,CHAF1B,DSCC1,POLE,ATRIP,WRAP53,BLM,BCL11B,DNA2,XRCC6,XRCC2,DNMT1,MCMBP,RFWD3,EXO1,PARP1,DTL,UBE2T,DKC1,MCM8,POLA1,PCNA,RFC3,RBBP7,MYBBP1A,FANCA,RFC4,HELLS,POLM,TONSL,VPRBP,CDC45,POLD1,REPIN1,MCM10,BRCA1,ALYREF,GTF2H2C,XRCC3,UHRF1,POLD2,MCM3,RECQL4
GO:0090304	nucleic acid metabolic process	163	3941	0.34	3.01e-22	CDC6,DMC1,MCM5,POLE2,APEX1,MYBL2,ORC6,MAZ,DNAJC17,EXOSC5,DHX33,UTP18,JADE1,GMNN,MLH1,MSH2,ID2,MSH6,ADAT2,UNG,DDX39A,SYMPK,QTRT1,MLLT1,TRIM28,GINS2,NASP,NAT10,CDK4,TRMT5,UTP20,MCM4,LIG1,ASF1B,MCM6,MCM2,TAF4B,TP53,EIF4A3,RQCD1,CDCA5,GINS4,PPRC1,SSRP1,NARS2,FARSB,ZFP36L2,TSEN2,GEMIN5,KPNB1,CIART,TRMU,MED27,CPSF4,METTL3,POLR3E,SNRPD1,CHAF1A,PELP1,FOXA3,FEN1,MCM7,U2AF2,CCAR2,CTBP2,MLXIP,CLSPN,HNRNPD,D…
GO:0006261	DNA-dependent DNA replication	31	114	1.16	1.47e-21	CDC6,MCM5,POLE2,ORC6,GMNN,GINS2,MCM4,LIG1,MCM6,MCM2,GINS4,FEN1,MCM7,POLE,BLM,DNA2,MCMBP,RFWD3,PARP1,MCM8,POLA1,PCNA,RFC3,RFC4,TONSL,CDC45,POLD1,MCM10,ALYREF,POLD2,MCM3
GO:0044237	cellular metabolic process	263	8797	0.2	1.53e-21	CFTR,MRI1,RCN1,OXCT1,MRPL28,UQCRC1,CDC6,DMC1,MCM5,POLE2,MTHFD1,VRK1,APEX1,MYBL2,IDH3G,ORC6,DHODH,NME4,MAZ,DNAJC17,EXOSC5,CEP41,PPIF,DHX33,UTP18,JADE1,CTSC,GMNN,MLH1,MSH2,ID2,MSH6,ADAT2,UNG,DDX39A,SYMPK,CLN6,QTRT1,MLLT1,TRIM28,GINS2,ACLY,COQ3,NASP,AMPD2,NAT10,CDK4,HTRA2,ADCY3,TRMT5,LIPG,PEBP1,UTP20,BLMH,MCM4,LIG1,ASF1B,LTK,USP13,MCM6,PPAT,CAD,MCM2,L2HGDH,SORD,CPNE7,TAF4B,TP53,EIF4A3,REN,RQCD1,DNPE…
GO:0008152	metabolic process	275	9569	0.18	8.46e-21	CFTR,MRI1,RCN1,OXCT1,MRPL28,UQCRC1,CDC6,DMC1,MCM5,POLE2,MTHFD1,VRK1,APEX1,MYBL2,IDH3G,ORC6,DHODH,NME4,MAZ,DNAJC17,EXOSC5,CEP41,PPIF,DHX33,UTP18,JADE1,CTSC,NUP107,GMNN,MLH1,MSH2,ID2,MSH6,ADAT2,UNG,DDX39A,EBPL,NUP85,SYMPK,CLN6,QTRT1,MLLT1,TRIM28,GINS2,ACLY,COQ3,NASP,AMPD2,NAT10,CDK4,HTRA2,ADCY3,TRMT5,LIPG,PEBP1,UTP20,BLMH,MCM4,LIG1,ASF1B,FOXRED1,LTK,USP13,MCM6,PPAT,CAD,NUP54,MCM2,L2HGDH,SORD,CPNE7,…
GO:0071704	organic substance metabolic process	265	9135	0.19	9.99e-20	CFTR,MRI1,RCN1,OXCT1,MRPL28,UQCRC1,CDC6,DMC1,MCM5,POLE2,MTHFD1,VRK1,APEX1,MYBL2,IDH3G,ORC6,DHODH,NME4,MAZ,DNAJC17,EXOSC5,CEP41,PPIF,DHX33,UTP18,JADE1,CTSC,NUP107,GMNN,MLH1,MSH2,ID2,MSH6,ADAT2,UNG,DDX39A,EBPL,NUP85,SYMPK,CLN6,QTRT1,MLLT1,TRIM28,GINS2,ACLY,COQ3,NASP,AMPD2,NAT10,CDK4,HTRA2,ADCY3,TRMT5,LIPG,PEBP1,UTP20,BLMH,MCM4,LIG1,ASF1B,LTK,USP13,MCM6,PPAT,CAD,NUP54,MCM2,L2HGDH,SORD,CPNE7,TAF4B,TP…
GO:0006807	nitrogen compound metabolic process	248	8349	0.2	1.4e-18	CFTR,MRI1,RCN1,MRPL28,UQCRC1,CDC6,DMC1,MCM5,POLE2,MTHFD1,VRK1,APEX1,MYBL2,ORC6,DHODH,NME4,MAZ,DNAJC17,EXOSC5,CEP41,PPIF,DHX33,UTP18,JADE1,CTSC,GMNN,MLH1,MSH2,ID2,MSH6,ADAT2,UNG,DDX39A,SYMPK,CLN6,QTRT1,MLLT1,TRIM28,GINS2,ACLY,NASP,AMPD2,NAT10,CDK4,HTRA2,ADCY3,TRMT5,PEBP1,UTP20,BLMH,MCM4,LIG1,ASF1B,LTK,USP13,MCM6,PPAT,CAD,MCM2,L2HGDH,TAF4B,TP53,EIF4A3,REN,RQCD1,DNPEP,SKP2,TRIM7,CDCA5,GINS4,PPRC1,SS…
GO:0006974	cellular response to DNA damage stimulus	61	749	0.64	1.47e-18	DMC1,POLE2,APEX1,MLH1,MSH2,MSH6,UNG,DDX39A,TRIM28,GINS2,HTRA2,LIG1,WDR76,TP53,RQCD1,CDCA5,GINS4,SSRP1,METTL3,CHAF1A,FEN1,MCM7,CCAR2,CLSPN,CHAF1B,POLE,ATRIP,CARM1,SUV39H1,E2F1,BLM,DNA2,XRCC6,XRCC2,RFWD3,EXO1,PARP1,DTL,UBE2T,MCM8,POLA1,PCNA,RFC3,FANCA,RFC4,POLM,TONSL,CDC45,POLD1,PRMT1,MICA,MCM10,BRCA1,GTF2H2C,TIMELESS,XRCC3,UHRF1,MYC,POLD2,RECQL4,IKBKG
GO:0022402	cell cycle process	65	890	0.59	1.24e-17	CDC6,DMC1,MCM5,POLE2,VRK1,MYBL2,ORC6,CEP41,GMNN,MLH1,MSH2,ID2,MSH6,GINS2,NASP,CDK4,MCM4,LIG1,MCM6,PPAT,MCM2,TP53,RQCD1,SKP2,CDCA5,KPNB1,CDC25A,FEN1,MCM7,BANF1,CLSPN,DIS3L2,DSCC1,POLE,CARM1,TUBB,E2F1,BLM,DNA2,XRCC2,MCMBP,RFWD3,NDC1,RCC1,ZWINT,MCM8,POLA1,PCNA,RFC3,FANCA,RFC4,RGS14,DSN1,CDC45,POLD1,PRMT1,MCM10,BRCA1,HAUS5,PHB2,TIMELESS,XRCC3,MYC,POLD2,MCM3
GO:0044238	primary metabolic process	254	8808	0.18	1.32e-17	CFTR,MRI1,RCN1,MRPL28,UQCRC1,CDC6,DMC1,MCM5,POLE2,MTHFD1,VRK1,APEX1,MYBL2,IDH3G,ORC6,DHODH,NME4,MAZ,DNAJC17,EXOSC5,CEP41,PPIF,DHX33,UTP18,JADE1,CTSC,GMNN,MLH1,MSH2,ID2,MSH6,ADAT2,UNG,DDX39A,EBPL,SYMPK,CLN6,QTRT1,MLLT1,TRIM28,GINS2,ACLY,COQ3,NASP,AMPD2,NAT10,CDK4,HTRA2,ADCY3,TRMT5,LIPG,PEBP1,UTP20,BLMH,MCM4,LIG1,ASF1B,LTK,USP13,MCM6,PPAT,CAD,MCM2,L2HGDH,SORD,CPNE7,TAF4B,TP53,EIF4A3,REN,RQCD1,DNPEP…
GO:0044249	cellular biosynthetic process	166	4567	0.28	3.58e-17	MRI1,MRPL28,CDC6,MCM5,POLE2,MTHFD1,APEX1,MYBL2,ORC6,DHODH,NME4,MAZ,DNAJC17,DHX33,JADE1,GMNN,ID2,UNG,SYMPK,MLLT1,TRIM28,GINS2,ACLY,COQ3,NASP,AMPD2,CDK4,ADCY3,MCM4,LIG1,ASF1B,MCM6,PPAT,CAD,MCM2,CPNE7,TAF4B,TP53,RQCD1,GINS4,PPRC1,SSRP1,NARS2,FARSB,GEMIN5,CIART,MCAT,MED27,FGFR4,CPSF4,NAGS,FABP5,POLR3E,GCN1L1,CHAF1A,PELP1,FOXA3,FEN1,MCM7,MRPL11,CCAR2,B4GALT2,CTBP2,MLXIP,CLSPN,HNRNPD,PFAS,OAZ3,CHAF1B,S…
GO:1901576	organic substance biosynthetic process	168	4656	0.28	3.58e-17	CFTR,MRI1,MRPL28,CDC6,MCM5,POLE2,MTHFD1,APEX1,MYBL2,ORC6,DHODH,NME4,MAZ,DNAJC17,DHX33,JADE1,GMNN,ID2,UNG,SYMPK,MLLT1,TRIM28,GINS2,ACLY,COQ3,NASP,AMPD2,CDK4,ADCY3,MCM4,LIG1,ASF1B,MCM6,PPAT,CAD,MCM2,SORD,CPNE7,TAF4B,TP53,RQCD1,GINS4,PPRC1,SSRP1,NARS2,FARSB,GEMIN5,CIART,MCAT,MED27,FGFR4,CPSF4,NAGS,FABP5,POLR3E,GCN1L1,CHAF1A,PELP1,FOXA3,FEN1,MCM7,MRPL11,CCAR2,B4GALT2,CTBP2,MLXIP,CLSPN,HNRNPD,PFAS,OAZ…
GO:0007049	cell cycle	76	1263	0.5	1.66e-16	CDC6,DMC1,MCM5,POLE2,VRK1,MYBL2,ORC6,CEP41,GMNN,MLH1,MSH2,ID2,MSH6,GINS2,NASP,CDK4,MCM4,LIG1,MCM6,PPAT,MCM2,TP53,RQCD1,SKP2,CDCA5,KPNB1,CHAF1A,CDC25A,FEN1,MCM7,BANF1,CCAR2,CLSPN,DIS3L2,CHAF1B,DSCC1,POLE,CARM1,SUV39H1,TUBB,ANAPC1,E2F1,BLM,TBCD,DNA2,XRCC2,MCMBP,RFWD3,EXO1,NDC1,RCC1,ZWINT,MCM8,POLA1,PCNA,RFC3,FANCA,RFC4,HELLS,RGS14,DSN1,CDC45,POLD1,PRMT1,MCM10,BRCA1,HAUS5,MARVELD1,PHB2,NUP37,TIMELES…
GO:0000278	mitotic cell cycle	52	628	0.64	5.65e-16	CDC6,MCM5,POLE2,VRK1,MYBL2,ORC6,CEP41,GMNN,MSH2,ID2,GINS2,NASP,CDK4,MCM4,LIG1,MCM6,PPAT,MCM2,TP53,RQCD1,SKP2,CDCA5,KPNB1,CDC25A,MCM7,BANF1,CLSPN,DIS3L2,DSCC1,POLE,CARM1,TUBB,E2F1,BLM,TBCD,DNA2,XRCC2,RFWD3,RCC1,ZWINT,MCM8,POLA1,PCNA,RGS14,DSN1,CDC45,PRMT1,MCM10,BRCA1,HAUS5,MYC,MCM3
GO:1903047	mitotic cell cycle process	49	564	0.66	9.24e-16	CDC6,MCM5,POLE2,VRK1,MYBL2,ORC6,CEP41,GMNN,MSH2,ID2,GINS2,NASP,CDK4,MCM4,LIG1,MCM6,PPAT,MCM2,TP53,RQCD1,SKP2,CDCA5,KPNB1,CDC25A,MCM7,BANF1,CLSPN,DIS3L2,DSCC1,POLE,CARM1,TUBB,E2F1,BLM,DNA2,RFWD3,RCC1,ZWINT,MCM8,POLA1,PCNA,DSN1,CDC45,PRMT1,MCM10,BRCA1,HAUS5,MYC,MCM3
GO:0006281	DNA repair	45	491	0.69	3.56e-15	DMC1,POLE2,APEX1,MLH1,MSH2,MSH6,UNG,TRIM28,GINS2,LIG1,TP53,CDCA5,GINS4,SSRP1,CHAF1A,FEN1,CLSPN,CHAF1B,POLE,ATRIP,BLM,DNA2,XRCC6,XRCC2,RFWD3,EXO1,PARP1,DTL,UBE2T,MCM8,POLA1,PCNA,RFC3,FANCA,RFC4,POLM,TONSL,CDC45,POLD1,BRCA1,GTF2H2C,XRCC3,UHRF1,POLD2,RECQL4
GO:0000082	G1/S transition of mitotic cell cycle	25	123	1.03	6.46e-15	CDC6,MCM5,POLE2,ORC6,GMNN,ID2,NASP,CDK4,MCM4,MCM6,PPAT,MCM2,SKP2,CDC25A,MCM7,POLE,E2F1,RCC1,MCM8,POLA1,PCNA,CDC45,MCM10,MYC,MCM3
GO:0043170	macromolecule metabolic process	221	7453	0.2	7.05e-15	CFTR,RCN1,MRPL28,UQCRC1,CDC6,DMC1,MCM5,POLE2,VRK1,APEX1,MYBL2,ORC6,MAZ,DNAJC17,EXOSC5,CEP41,PPIF,DHX33,UTP18,JADE1,CTSC,NUP107,GMNN,MLH1,MSH2,ID2,MSH6,ADAT2,UNG,DDX39A,NUP85,SYMPK,CLN6,QTRT1,MLLT1,TRIM28,GINS2,NASP,NAT10,CDK4,HTRA2,TRMT5,PEBP1,UTP20,BLMH,MCM4,LIG1,ASF1B,LTK,USP13,MCM6,CAD,NUP54,MCM2,L2HGDH,TAF4B,TP53,EIF4A3,REN,RQCD1,DNPEP,SKP2,TRIM7,CDCA5,GINS4,PPRC1,SSRP1,NARS2,FARSB,ZFP36L2,TS…
GO:0034645	cellular macromolecule biosynthetic process	133	3518	0.3	4.98e-14	MRPL28,CDC6,MCM5,POLE2,APEX1,MYBL2,ORC6,MAZ,DNAJC17,DHX33,JADE1,GMNN,ID2,SYMPK,MLLT1,TRIM28,GINS2,NASP,CDK4,MCM4,LIG1,ASF1B,MCM6,MCM2,TAF4B,TP53,RQCD1,GINS4,PPRC1,SSRP1,NARS2,FARSB,GEMIN5,CIART,MED27,CPSF4,POLR3E,GCN1L1,CHAF1A,PELP1,FOXA3,FEN1,MCM7,MRPL11,CCAR2,B4GALT2,CTBP2,MLXIP,CLSPN,HNRNPD,CHAF1B,PRMT5,B3GNT4,DSCC1,DPM2,POLE,ATRIP,WRAP53,CARM1,DRG1,SUV39H1,MRRF,E2F1,LYAR,RPL22L1,BLM,SREBF1,KH…
GO:0009059	macromolecule biosynthetic process	134	3576	0.3	7.03e-14	MRPL28,CDC6,MCM5,POLE2,APEX1,MYBL2,ORC6,MAZ,DNAJC17,DHX33,JADE1,GMNN,ID2,SYMPK,MLLT1,TRIM28,GINS2,NASP,CDK4,MCM4,LIG1,ASF1B,MCM6,MCM2,TAF4B,TP53,RQCD1,GINS4,PPRC1,SSRP1,NARS2,FARSB,GEMIN5,CIART,MED27,CPSF4,POLR3E,GCN1L1,CHAF1A,PELP1,FOXA3,FEN1,MCM7,MRPL11,CCAR2,B4GALT2,CTBP2,MLXIP,CLSPN,HNRNPD,CHAF1B,PRMT5,B3GNT4,DSCC1,DPM2,POLE,ATRIP,WRAP53,CARM1,DRG1,SUV39H1,MRRF,E2F1,LYAR,RPL22L1,BLM,SREBF1,KH…
GO:0033554	cellular response to stress	78	1553	0.43	5.9e-13	DMC1,POLE2,APEX1,PPIF,MLH1,MSH2,ID2,MSH6,UNG,DDX39A,TRIM28,GINS2,HTRA2,LIG1,WDR76,USP13,TP53,RQCD1,CDCA5,GINS4,SSRP1,METTL3,GCN1L1,CHAF1A,FOXA3,FEN1,MCM7,CCAR2,C12orf66,CLSPN,HNRNPD,CHAF1B,POLE,ATRIP,CARM1,SUV39H1,E2F1,DUSP9,BLM,SREBF1,DNA2,XRCC6,XRCC2,RFWD3,EXO1,PARP1,DTL,UBE2T,MCM8,POLA1,PCNA,RFC3,RBBP7,MYBBP1A,FANCA,RFC4,POLM,DERL3,PYCR1,RGS14,TONSL,FAM65A,CDC45,POLD1,PRMT1,MICA,MCM10,BRCA1,GT…
GO:0006396	RNA processing	53	825	0.53	3.87e-12	EXOSC5,DHX33,UTP18,ADAT2,DDX39A,SYMPK,QTRT1,NAT10,TRMT5,UTP20,EIF4A3,TSEN2,GEMIN5,TRMU,CPSF4,METTL3,SNRPD1,PELP1,U2AF2,CCAR2,HNRNPD,DIS3L2,PRMT5,GEMIN4,SRSF7,SUV39H1,LYAR,KHDRBS3,HEATR1,TTF2,DKC1,NPM3,EXOSC2,MRTO4,HNRNPK,PUS1,SF1,EXOSC9,GEMIN8,PTCD2,KHSRP,WDR4,HNRNPF,SNRPB,TRA2B,RRP1,QTRTD1,ALYREF,INTS9,LUC7L2,NOL8,CPSF3L,RSL1D1
GO:0006270	DNA replication initiation	14	31	1.38	5.84e-12	CDC6,MCM5,ORC6,GINS2,MCM4,MCM6,MCM2,GINS4,MCM7,MCM8,POLA1,CDC45,MCM10,MCM3
GO:0006271	DNA strand elongation involved in DNA replication	12	18	1.55	1.14e-11	GINS2,LIG1,GINS4,FEN1,POLE,DNA2,PARP1,POLA1,PCNA,RFC3,RFC4,POLD2
GO:0051276	chromosome organization	58	999	0.49	1.14e-11	CENPM,DMC1,VRK1,APEX1,JADE1,NUP107,MLH1,MSH2,TRIM28,GINS2,NASP,MCM4,ASF1B,MCM6,MCM2,TP53,CDCA5,GINS4,KPNB1,CHAF1A,FOXA3,FEN1,MCM7,DIS3L2,CHAF1B,PRMT5,DSCC1,WRAP53,CARM1,SUV39H1,BLM,DNA2,XRCC6,DNMT1,MCMBP,EXO1,PARP1,DKC1,NDC1,ZWINT,POLA1,PCNA,RFC3,RBBP7,HR,RFC4,HELLS,DSN1,VPRBP,CDC45,POLD1,PRMT1,PHB2,XRCC3,UHRF1,MYC,POLD2,RECQL4
GO:0006310	DNA recombination	26	202	0.83	1.76e-11	DMC1,APEX1,MLH1,MSH2,MSH6,UNG,GINS2,LIG1,GINS4,FEN1,ATRIP,BLM,BCL11B,XRCC6,XRCC2,RFWD3,EXO1,PARP1,MCM8,POLM,TONSL,VPRBP,CDC45,BRCA1,XRCC3,RECQL4
GO:0044770	cell cycle phase transition	29	263	0.77	2.34e-11	CDC6,MCM5,POLE2,ORC6,CEP41,GMNN,ID2,NASP,CDK4,MCM4,MCM6,PPAT,MCM2,SKP2,CDC25A,MCM7,POLE,TUBB,E2F1,RCC1,MCM8,POLA1,PCNA,CDC45,MCM10,HAUS5,TIMELESS,MYC,MCM3
GO:0044260	cellular macromolecule metabolic process	189	6413	0.19	4.09e-11	CFTR,RCN1,MRPL28,CDC6,DMC1,MCM5,POLE2,VRK1,APEX1,MYBL2,ORC6,MAZ,DNAJC17,EXOSC5,CEP41,PPIF,DHX33,JADE1,CTSC,GMNN,MLH1,MSH2,ID2,MSH6,UNG,SYMPK,CLN6,MLLT1,TRIM28,GINS2,NASP,CDK4,HTRA2,TRMT5,PEBP1,BLMH,MCM4,LIG1,ASF1B,LTK,USP13,MCM6,CAD,MCM2,L2HGDH,TAF4B,TP53,EIF4A3,RQCD1,SKP2,TRIM7,CDCA5,GINS4,PPRC1,SSRP1,NARS2,FARSB,ZFP36L2,GEMIN5,KPNB1,CIART,MED27,FGFR4,CPSF4,STK32C,METTL3,POLR3E,GCN1L1,CHAF1A,PEL…
GO:0044772	mitotic cell cycle phase transition	28	254	0.77	5.88e-11	CDC6,MCM5,POLE2,ORC6,CEP41,GMNN,ID2,NASP,CDK4,MCM4,MCM6,PPAT,MCM2,SKP2,CDC25A,MCM7,POLE,TUBB,E2F1,RCC1,MCM8,POLA1,PCNA,CDC45,MCM10,HAUS5,MYC,MCM3
GO:0010467	gene expression	128	3733	0.26	2.28e-10	MRPL28,UQCRC1,APEX1,MYBL2,MAZ,DNAJC17,EXOSC5,DHX33,UTP18,JADE1,NUP107,ID2,ADAT2,DDX39A,NUP85,SYMPK,QTRT1,MLLT1,TRIM28,NAT10,CDK4,HTRA2,TRMT5,UTP20,ASF1B,NUP54,TAF4B,TP53,EIF4A3,REN,RQCD1,PPRC1,SSRP1,NARS2,FARSB,TSEN2,GEMIN5,CIART,TRMU,MED27,CPSF4,METTL3,POLR3E,SNRPD1,GCN1L1,PELP1,FOXA3,U2AF2,MRPL11,CCAR2,CTBP2,MLXIP,HNRNPD,DIS3L2,CHAF1B,PRMT5,GEMIN4,METAP2,CARM1,SRSF7,DRG1,SUV39H1,MRRF,E2F1,LYAR,…
GO:0016070	RNA metabolic process	120	3430	0.27	4.37e-10	APEX1,MYBL2,MAZ,DNAJC17,EXOSC5,DHX33,UTP18,JADE1,MLH1,ID2,ADAT2,DDX39A,SYMPK,QTRT1,MLLT1,TRIM28,NAT10,CDK4,TRMT5,UTP20,LIG1,ASF1B,TAF4B,TP53,EIF4A3,RQCD1,PPRC1,SSRP1,NARS2,FARSB,ZFP36L2,TSEN2,GEMIN5,CIART,TRMU,MED27,CPSF4,METTL3,POLR3E,SNRPD1,PELP1,FOXA3,FEN1,U2AF2,CCAR2,CTBP2,MLXIP,HNRNPD,DIS3L2,CHAF1B,PRMT5,GEMIN4,POLE,CARM1,SRSF7,DRG1,SUV39H1,E2F1,LYAR,SREBF1,KHDRBS3,BCL11B,DNA2,XRCC6,DNMT1,GT…
GO:0044271	cellular nitrogen compound biosynthetic process	121	3528	0.26	1.23e-09	MRPL28,POLE2,MTHFD1,APEX1,MYBL2,DHODH,NME4,MAZ,DNAJC17,DHX33,JADE1,ID2,UNG,SYMPK,MLLT1,TRIM28,ACLY,AMPD2,CDK4,ADCY3,LIG1,ASF1B,PPAT,CAD,TAF4B,TP53,RQCD1,PPRC1,SSRP1,NARS2,FARSB,GEMIN5,CIART,MED27,CPSF4,NAGS,POLR3E,GCN1L1,PELP1,FOXA3,MRPL11,CCAR2,CTBP2,MLXIP,HNRNPD,PFAS,OAZ3,CHAF1B,SHMT1,PRMT5,POLE,WRAP53,CARM1,DRG1,SUV39H1,MRRF,IMPDH1,E2F1,LYAR,RPL22L1,SREBF1,KHDRBS3,BCL11B,XRCC6,DNMT1,GTF3C2,ILF…
GO:0034470	ncRNA processing	30	340	0.67	1.37e-09	EXOSC5,UTP18,ADAT2,QTRT1,NAT10,TRMT5,UTP20,EIF4A3,TSEN2,TRMU,METTL3,PELP1,DIS3L2,GEMIN4,SUV39H1,LYAR,HEATR1,DKC1,NPM3,EXOSC2,MRTO4,PUS1,EXOSC9,WDR4,RRP1,QTRTD1,INTS9,NOL8,CPSF3L,RSL1D1
GO:0033260	nuclear DNA replication	12	35	1.26	3.86e-09	GMNN,GINS2,LIG1,FEN1,DNA2,POLA1,PCNA,RFC3,RFC4,CDC45,POLD1,POLD2
GO:0000723	telomere maintenance	17	101	0.95	5.81e-09	APEX1,FEN1,WRAP53,BLM,DNA2,XRCC6,EXO1,PARP1,DKC1,POLA1,PCNA,RFC3,RFC4,POLD1,XRCC3,POLD2,RECQL4
GO:0034660	ncRNA metabolic process	35	497	0.57	8.41e-09	EXOSC5,UTP18,ADAT2,QTRT1,NAT10,TRMT5,UTP20,EIF4A3,NARS2,FARSB,TSEN2,TRMU,METTL3,PELP1,DIS3L2,GEMIN4,SUV39H1,LYAR,GTF3C2,HEATR1,DKC1,NPM3,EXOSC2,MRTO4,PUS1,EXOSC9,KHSRP,WDR4,EARS2,RRP1,QTRTD1,INTS9,NOL8,CPSF3L,RSL1D1
GO:0018130	heterocycle biosynthetic process	108	3095	0.27	8.8e-09	POLE2,MTHFD1,APEX1,MYBL2,DHODH,NME4,MAZ,DNAJC17,JADE1,ID2,UNG,SYMPK,MLLT1,TRIM28,ACLY,AMPD2,CDK4,ADCY3,LIG1,ASF1B,PPAT,CAD,TAF4B,TP53,RQCD1,PPRC1,SSRP1,CIART,MED27,CPSF4,POLR3E,PELP1,FOXA3,CCAR2,CTBP2,MLXIP,HNRNPD,PFAS,CHAF1B,SHMT1,PRMT5,POLE,WRAP53,CARM1,DRG1,SUV39H1,IMPDH1,E2F1,LYAR,SREBF1,KHDRBS3,BCL11B,XRCC6,DNMT1,GTF3C2,ILF2,HEATR1,PARP1,DTL,UCK2,TTF2,DKC1,NPM3,PGAM1,ADA,ZNF367,TCF19,HNRNPK,…
GO:0006302	double-strand break repair	21	178	0.8	1.26e-08	DMC1,MLH1,MSH2,GINS2,CDCA5,GINS4,FEN1,BLM,DNA2,XRCC6,XRCC2,RFWD3,PARP1,MCM8,POLA1,POLM,TONSL,CDC45,BRCA1,XRCC3,RECQL4
GO:0019438	aromatic compound biosynthetic process	107	3100	0.26	2.01e-08	POLE2,MTHFD1,APEX1,MYBL2,DHODH,NME4,MAZ,DNAJC17,JADE1,ID2,UNG,SYMPK,MLLT1,TRIM28,ACLY,AMPD2,CDK4,ADCY3,LIG1,ASF1B,PPAT,CAD,TAF4B,TP53,RQCD1,PPRC1,SSRP1,CIART,MED27,CPSF4,POLR3E,PELP1,FOXA3,CCAR2,CTBP2,MLXIP,HNRNPD,PFAS,CHAF1B,SHMT1,PRMT5,POLE,WRAP53,CARM1,DRG1,SUV39H1,IMPDH1,E2F1,LYAR,SREBF1,KHDRBS3,BCL11B,XRCC6,DNMT1,GTF3C2,ILF2,HEATR1,PARP1,DTL,UCK2,TTF2,DKC1,NPM3,PGAM1,ADA,ZNF367,TCF19,HNRNPK,…
GO:0034654	nucleobase-containing compound biosynthetic process	105	3031	0.26	2.57e-08	POLE2,MTHFD1,APEX1,MYBL2,DHODH,NME4,MAZ,DNAJC17,JADE1,ID2,UNG,SYMPK,MLLT1,TRIM28,ACLY,AMPD2,CDK4,ADCY3,LIG1,ASF1B,PPAT,CAD,TAF4B,TP53,RQCD1,PPRC1,SSRP1,CIART,MED27,CPSF4,POLR3E,PELP1,FOXA3,CCAR2,CTBP2,MLXIP,HNRNPD,PFAS,CHAF1B,SHMT1,PRMT5,POLE,WRAP53,CARM1,DRG1,SUV39H1,IMPDH1,E2F1,LYAR,SREBF1,KHDRBS3,BCL11B,XRCC6,DNMT1,GTF3C2,ILF2,HEATR1,PARP1,DTL,UCK2,TTF2,DKC1,NPM3,PGAM1,ADA,ZNF367,TCF19,HNRNPK,…
GO:1901362	organic cyclic compound biosynthetic process	109	3230	0.25	4.37e-08	CFTR,POLE2,MTHFD1,APEX1,MYBL2,DHODH,NME4,MAZ,DNAJC17,JADE1,ID2,UNG,SYMPK,MLLT1,TRIM28,ACLY,AMPD2,CDK4,ADCY3,LIG1,ASF1B,PPAT,CAD,TAF4B,TP53,RQCD1,PPRC1,SSRP1,CIART,MED27,CPSF4,POLR3E,PELP1,FOXA3,CCAR2,CTBP2,MLXIP,HNRNPD,PFAS,CHAF1B,SHMT1,PRMT5,POLE,WRAP53,CARM1,DRG1,SUV39H1,IMPDH1,E2F1,LYAR,SREBF1,KHDRBS3,BCL11B,XRCC6,DNMT1,GTF3C2,ILF2,HEATR1,PARP1,DTL,UCK2,TTF2,DKC1,NPM3,PGAM1,ADA,ZNF367,TCF19,HN…
GO:0051052	regulation of DNA metabolic process	29	381	0.61	6.12e-08	CDC6,GMNN,MLH1,MSH2,MSH6,UNG,TRIM28,NAT10,TP53,FGFR4,HNRNPD,PRMT5,DSCC1,WRAP53,BLM,DNA2,DNMT1,PARP1,DKC1,PCNA,RFC3,RFC4,GNL3,BRCA1,ALYREF,TIMELESS,GREM1,UHRF1,MYC
GO:0046112	nucleobase biosynthetic process	9	18	1.42	6.29e-08	MTHFD1,DHODH,PPAT,CAD,SHMT1,ADA,GART,GMPS,MTHFD1L
GO:0022613	ribonucleoprotein complex biogenesis	30	409	0.59	6.75e-08	EXOSC5,UTP18,NAT10,UTP20,EIF4A3,GEMIN5,SNRPD1,PELP1,MRPL11,DIS3L2,PRMT5,GEMIN4,SUV39H1,LYAR,HEATR1,DKC1,NPM3,EXOSC2,MRTO4,SF1,EXOSC9,GEMIN8,GNL3,SNRPB,NLE1,RRP1,LUC7L2,NOL8,RSL1D1,CIRBP
GO:0051169	nuclear transport	24	267	0.68	8.61e-08	NUP107,DDX39A,NUP85,SYMPK,XPO7,NUP54,EIF4A3,GEMIN5,KPNB1,CPSF4,HSPA9,SNRPD1,U2AF2,BANF1,GEMIN4,SRSF7,IPO9,NDC1,GEMIN8,RGS14,SNRPB,ALYREF,PHB2,NUP37
GO:0009987	cellular process	323	14652	0.07	1.34e-07	CFTR,MRI1,RCN1,PKP2,OXCT1,MRPL28,UQCRC1,CDC6,CENPM,DMC1,MCM5,POLE2,MTHFD1,VRK1,APEX1,MYBL2,FERMT1,IDH3G,ORC6,DHODH,NME4,MAZ,DNAJC17,EXOSC5,CEP41,PPIF,DHX33,UTP18,JADE1,CTSC,NUP107,GMNN,MLH1,DAZAP1,MSH2,ID2,MSH6,ADAT2,UNG,DDX39A,NUP85,SYMPK,CLN6,QTRT1,MLLT1,TRIM28,GINS2,ACLY,COQ3,NASP,ACTR3B,AMPD2,NAT10,CDK4,HTRA2,ADCY3,TRMT5,LIPG,PEBP1,UTP20,BLMH,MCM4,LIG1,ASF1B,FOXRED1,ARHGEF17,WDR76,LTK,USP13,M…
GO:0051054	positive regulation of DNA metabolic process	21	209	0.73	1.51e-07	MLH1,MSH2,MSH6,UNG,TRIM28,FGFR4,HNRNPD,DSCC1,WRAP53,DNA2,DNMT1,PARP1,DKC1,PCNA,RFC3,RFC4,GNL3,BRCA1,TIMELESS,GREM1,MYC
GO:0016071	mRNA metabolic process	38	667	0.48	2.84e-07	EXOSC5,MLH1,DDX39A,SYMPK,TP53,EIF4A3,RQCD1,ZFP36L2,TSEN2,GEMIN5,CPSF4,METTL3,SNRPD1,U2AF2,CCAR2,HNRNPD,DIS3L2,PRMT5,GEMIN4,SRSF7,SREBF1,KHDRBS3,TTF2,DKC1,EXOSC2,MRTO4,HNRNPK,PUS1,SF1,EXOSC9,GEMIN8,PTCD2,KHSRP,HNRNPF,SNRPB,TRA2B,ALYREF,LUC7L2
GO:0006913	nucleocytoplasmic transport	23	263	0.67	2.92e-07	NUP107,DDX39A,NUP85,SYMPK,XPO7,NUP54,EIF4A3,GEMIN5,KPNB1,CPSF4,HSPA9,SNRPD1,U2AF2,GEMIN4,SRSF7,IPO9,NDC1,GEMIN8,RGS14,SNRPB,ALYREF,PHB2,NUP37
GO:0000724	double-strand break repair via homologous recombination	14	88	0.93	4.07e-07	DMC1,GINS2,GINS4,FEN1,BLM,XRCC2,RFWD3,PARP1,MCM8,TONSL,CDC45,BRCA1,XRCC3,RECQL4
GO:0032392	DNA geometric change	12	63	1	8.27e-07	GINS2,MCM4,MCM6,MCM2,TP53,GINS4,MCM7,BLM,DNA2,XRCC6,CDC45,RECQL4
GO:0071897	DNA biosynthetic process	14	95	0.89	9.3e-07	POLE2,LIG1,POLE,WRAP53,DTL,DKC1,POLA1,PCNA,RFC3,MYBBP1A,RFC4,POLM,POLD1,POLD2
GO:0009112	nucleobase metabolic process	10	38	1.14	9.46e-07	MTHFD1,DHODH,PPAT,CAD,SHMT1,UCK2,ADA,GART,GMPS,MTHFD1L
GO:0006364	rRNA processing	19	192	0.72	9.85e-07	EXOSC5,UTP18,NAT10,UTP20,EIF4A3,PELP1,DIS3L2,GEMIN4,SUV39H1,LYAR,HEATR1,DKC1,NPM3,EXOSC2,MRTO4,EXOSC9,RRP1,NOL8,RSL1D1
GO:0016072	rRNA metabolic process	20	217	0.69	1.2e-06	EXOSC5,UTP18,NAT10,UTP20,EIF4A3,PELP1,DIS3L2,GEMIN4,SUV39H1,LYAR,GTF3C2,HEATR1,DKC1,NPM3,EXOSC2,MRTO4,EXOSC9,RRP1,NOL8,RSL1D1
GO:0044085	cellular component biogenesis	88	2556	0.26	1.2e-06	PKP2,CENPM,DMC1,MYBL2,EXOSC5,CEP41,UTP18,CTSC,NUP107,GMNN,MLH1,NUP85,TRIM28,NASP,NAT10,HTRA2,UTP20,ASF1B,FOXRED1,PPAT,NUP54,MCM2,TAF4B,TP53,EIF4A3,FARSB,GEMIN5,KPNB1,CCDC78,HSPA9,SNRPD1,CHAF1A,PELP1,MRPL11,ACAD9,DIS3L2,CHAF1B,SHMT1,PRMT5,GEMIN4,NDUFAF3,WRAP53,SUV39H1,TUBB,MCCC2,LYAR,BLM,TBCD,KHDRBS3,DNA2,XRCC6,XRCC2,EXO1,HEATR1,PARP1,DKC1,NPM3,NDC1,EXOSC2,RCC1,MRTO4,SF1,POLR1E,EXOSC9,RBBP7,GEMIN8…
GO:0032508	DNA duplex unwinding	11	53	1.04	1.42e-06	GINS2,MCM4,MCM6,MCM2,GINS4,MCM7,BLM,DNA2,XRCC6,CDC45,RECQL4
GO:0009113	purine nucleobase biosynthetic process	7	12	1.49	1.75e-06	MTHFD1,PPAT,SHMT1,ADA,GART,GMPS,MTHFD1L
GO:0042254	ribosome biogenesis	22	270	0.64	1.75e-06	EXOSC5,UTP18,NAT10,UTP20,EIF4A3,PELP1,MRPL11,DIS3L2,GEMIN4,SUV39H1,LYAR,HEATR1,DKC1,NPM3,EXOSC2,MRTO4,EXOSC9,GNL3,NLE1,RRP1,NOL8,RSL1D1
GO:0071840	cellular component organization or biogenesis	150	5342	0.17	1.75e-06	CFTR,PKP2,MRPL28,CENPM,DMC1,VRK1,APEX1,MYBL2,FERMT1,EXOSC5,CEP41,PPIF,UTP18,JADE1,CTSC,NUP107,GMNN,MLH1,MSH2,ID2,NUP85,CLN6,TRIM28,GINS2,NASP,ACTR3B,NAT10,CDK4,HTRA2,LIPG,UTP20,MCM4,ASF1B,FOXRED1,ARHGEF17,MCM6,PPAT,NUP54,GRPEL1,MCM2,TAF4B,TP53,EIF4A3,RTKN,CDCA5,GINS4,PPRC1,VPS51,FARSB,GEMIN5,KPNB1,CCDC78,HSPA9,METTL3,SNRPD1,CHAF1A,PELP1,FOXA3,FEN1,MCM7,MRPL11,BANF1,CCAR2,ACAD9,DIS3L2,CHAF1B,SHMT1…
GO:0006996	organelle organization	101	3131	0.23	1.8e-06	PKP2,CENPM,DMC1,VRK1,APEX1,MYBL2,CEP41,PPIF,JADE1,CTSC,NUP107,MLH1,MSH2,CLN6,TRIM28,GINS2,NASP,ACTR3B,HTRA2,MCM4,ASF1B,FOXRED1,ARHGEF17,MCM6,NUP54,GRPEL1,MCM2,TP53,RTKN,CDCA5,GINS4,PPRC1,VPS51,KPNB1,CCDC78,CHAF1A,FOXA3,FEN1,MCM7,MRPL11,BANF1,CCAR2,ACAD9,DIS3L2,CHAF1B,PRMT5,DSCC1,NDUFAF3,WRAP53,CARM1,TUBA1B,SUV39H1,TUBB,MRRF,E2F1,BLM,DNA2,XRCC6,XRCC2,DNMT1,MCMBP,EXO1,PARP1,DKC1,NDC1,RCC1,ZWINT,MRT…
GO:0032201	telomere maintenance via semi-conservative replication	8	21	1.31	2.22e-06	FEN1,DNA2,POLA1,PCNA,RFC3,RFC4,POLD1,POLD2
GO:0031570	DNA integrity checkpoint	16	147	0.76	3.61e-06	CDC6,MSH2,TP53,RQCD1,CLSPN,ATRIP,CARM1,E2F1,BLM,DNA2,RFWD3,DTL,PCNA,CDC45,PRMT1,BRCA1
GO:1901990	regulation of mitotic cell cycle phase transition	24	351	0.56	8.47e-06	CDC6,APEX1,CEP41,JADE1,ID2,CDK4,TP53,RQCD1,CDCA5,ZFP36L2,CLSPN,CARM1,TUBB,E2F1,BLM,RFWD3,DTL,PCNA,CDC45,PRMT1,BRCA1,HAUS5,PHB2,XRCC3
GO:1901987	regulation of cell cycle phase transition	25	385	0.54	1.15e-05	CDC6,APEX1,CEP41,JADE1,ID2,CDK4,TP53,RQCD1,CDCA5,ZFP36L2,CDC25A,CLSPN,CARM1,TUBB,E2F1,BLM,RFWD3,DTL,PCNA,CDC45,PRMT1,BRCA1,HAUS5,PHB2,XRCC3
GO:0071103	DNA conformation change	20	257	0.62	1.36e-05	CENPM,GINS2,NASP,MCM4,ASF1B,MCM6,MCM2,TP53,CDCA5,GINS4,CHAF1A,MCM7,CHAF1B,BLM,DNA2,XRCC6,RBBP7,HELLS,CDC45,RECQL4
GO:0000375	RNA splicing, via transesterification reactions	21	287	0.59	1.75e-05	DDX39A,SYMPK,EIF4A3,GEMIN5,CPSF4,METTL3,SNRPD1,U2AF2,HNRNPD,PRMT5,GEMIN4,SRSF7,HNRNPK,SF1,GEMIN8,KHSRP,HNRNPF,SNRPB,TRA2B,ALYREF,LUC7L2
GO:0016446	somatic hypermutation of immunoglobulin genes	6	11	1.46	2.11e-05	MLH1,MSH2,MSH6,UNG,EXO1,POLM
GO:0000075	cell cycle checkpoint	17	193	0.67	2.14e-05	CDC6,MSH2,TP53,RQCD1,CLSPN,ATRIP,CARM1,E2F1,BLM,DNA2,RFWD3,DTL,ZWINT,PCNA,CDC45,PRMT1,BRCA1
GO:0034622	cellular protein-containing complex assembly	38	832	0.38	4.51e-05	CENPM,DMC1,NUP107,GMNN,NASP,ASF1B,FOXRED1,MCM2,TAF4B,TP53,GEMIN5,SNRPD1,CHAF1A,MRPL11,ACAD9,CHAF1B,PRMT5,GEMIN4,NDUFAF3,TBCD,XRCC2,PARP1,NDC1,MRTO4,SF1,POLR1E,RBBP7,GEMIN8,HELLS,COA1,CDC45,SNRPB,NLE1,TFAM,LUC7L2,XRCC3,CIRBP,GREM1
GO:0008380	RNA splicing	24	391	0.51	4.73e-05	DDX39A,SYMPK,EIF4A3,TSEN2,GEMIN5,CPSF4,METTL3,SNRPD1,U2AF2,CCAR2,HNRNPD,PRMT5,GEMIN4,SRSF7,TTF2,HNRNPK,SF1,GEMIN8,KHSRP,HNRNPF,SNRPB,TRA2B,ALYREF,LUC7L2
GO:0006297	nucleotide-excision repair, DNA gap filling	7	23	1.21	4.85e-05	LIG1,POLE,PCNA,RFC3,RFC4,POLD1,POLD2
GO:0000398	mRNA splicing, via spliceosome	20	284	0.57	5.28e-05	DDX39A,SYMPK,EIF4A3,GEMIN5,CPSF4,METTL3,SNRPD1,U2AF2,HNRNPD,PRMT5,GEMIN4,SRSF7,HNRNPK,SF1,GEMIN8,HNRNPF,SNRPB,TRA2B,ALYREF,LUC7L2
GO:0045935	positive regulation of nucleobase-containing compound metabolic process	63	1770	0.28	5.28e-05	APEX1,MYBL2,DHX33,JADE1,MLH1,DAZAP1,MSH2,ID2,MSH6,UNG,NUP85,TRIM28,FHOD1,GAL,TAF4B,TP53,RQCD1,PPRC1,ZFP36L2,MED27,FGFR4,METTL3,GCN1L1,PELP1,FOXA3,U2AF2,CTBP2,MLXIP,HNRNPD,DSCC1,WRAP53,CARM1,E2F1,BLM,SREBF1,BCL11B,DNA2,XRCC6,DNMT1,ILF2,HEATR1,PARP1,DKC1,HNRNPK,PCNA,EXOSC9,RFC3,RFC4,KHSRP,GNL3,ILF3,TRA2B,BRCA1,TFR2,TFAM,ALYREF,TIMELESS,TAF15,GREM1,UHRF1,MYC,BCL2L12,IKBKG
GO:0006397	mRNA processing	26	456	0.48	5.82e-05	DDX39A,SYMPK,EIF4A3,TSEN2,GEMIN5,CPSF4,METTL3,SNRPD1,U2AF2,CCAR2,HNRNPD,PRMT5,GEMIN4,SRSF7,KHDRBS3,TTF2,HNRNPK,SF1,GEMIN8,PTCD2,KHSRP,HNRNPF,SNRPB,TRA2B,ALYREF,LUC7L2
GO:0000731	DNA synthesis involved in DNA repair	9	50	0.98	5.92e-05	POLE2,POLE,DTL,POLA1,PCNA,RFC3,RFC4,POLD1,POLD2
GO:0006403	RNA localization	17	211	0.63	5.92e-05	NUP107,DDX39A,NUP85,SYMPK,XPO7,NUP54,EIF4A3,CPSF4,U2AF2,WRAP53,SRSF7,DKC1,NDC1,EXOSC2,KHSRP,ALYREF,NUP37
GO:0090305	nucleic acid phosphodiester bond hydrolysis	20	287	0.57	5.92e-05	APEX1,EXOSC5,UTP20,TSEN2,KPNB1,CPSF4,FEN1,DIS3L2,POLE,ATRIP,DNA2,EXO1,PARP1,EXOSC2,PCNA,EXOSC9,RFC3,RFC4,POLD1,POLD2
GO:0006301	postreplication repair	9	51	0.97	6.63e-05	POLE2,MSH2,DTL,PCNA,RFC3,RFC4,POLD1,BRCA1,POLD2
GO:0006611	protein export from nucleus	14	144	0.71	6.63e-05	NUP107,DDX39A,NUP85,SYMPK,XPO7,NUP54,EIF4A3,CPSF4,HSPA9,U2AF2,SRSF7,NDC1,ALYREF,NUP37
GO:1903311	regulation of mRNA metabolic process	18	238	0.6	6.63e-05	APEX1,EXOSC5,DAZAP1,ZFP36L2,CPSF4,METTL3,U2AF2,HNRNPD,SRSF7,E2F1,KHDRBS3,EXOSC2,HNRNPK,EXOSC9,PTCD2,KHSRP,TRA2B,CIRBP
GO:0006950	response to stress	98	3267	0.2	6.78e-05	OXCT1,DMC1,POLE2,APEX1,DHODH,EXOSC5,PPIF,MLH1,MSH2,ID2,MSH6,UNG,DDX39A,TRIM28,GINS2,CDK4,HTRA2,LIG1,WDR76,USP13,CAD,GAL,SORD,TP53,REN,RQCD1,CDCA5,GINS4,SSRP1,ZFP36L2,METTL3,POLR3E,GCN1L1,CHAF1A,FOXA3,FEN1,MCM7,PPP1R14B,CCAR2,C12orf66,CLSPN,HNRNPD,CHAF1B,POLE,ATRIP,CARM1,SUV39H1,TUBB,E2F1,DUSP9,BLM,SREBF1,DNA2,XRCC6,XRCC2,MATR3,RFWD3,EXO1,PARP1,DTL,UBE2T,ADA,MCM8,POLA1,PCNA,RFC3,RBBP7,MYBBP1A,FANC…
GO:0010564	regulation of cell cycle process	33	684	0.41	6.87e-05	CDC6,APEX1,CEP41,JADE1,MSH2,ID2,CDK4,TP53,RQCD1,CDCA5,ZFP36L2,CDC25A,FEN1,CLSPN,PRMT5,CARM1,TUBB,E2F1,BLM,RFWD3,DTL,RCC1,PCNA,RBBP7,MYBBP1A,AKT2,CDC45,PRMT1,BRCA1,HAUS5,PHB2,XRCC3,MYO19
GO:0006298	mismatch repair	7	26	1.15	8.42e-05	MLH1,MSH2,MSH6,LIG1,ATRIP,EXO1,PCNA
GO:0051028	mRNA transport	14	148	0.7	8.46e-05	NUP107,DDX39A,NUP85,SYMPK,XPO7,NUP54,EIF4A3,CPSF4,U2AF2,SRSF7,NDC1,KHSRP,ALYREF,NUP37
GO:0006406	mRNA export from nucleus	12	107	0.77	9.03e-05	NUP107,DDX39A,NUP85,SYMPK,NUP54,EIF4A3,CPSF4,U2AF2,SRSF7,NDC1,ALYREF,NUP37
GO:0090068	positive regulation of cell cycle process	19	273	0.57	9.82e-05	CDC6,APEX1,ID2,CDK4,TP53,RQCD1,CDCA5,CDC25A,FEN1,CARM1,E2F1,DTL,PCNA,MYBBP1A,CDC45,PRMT1,BRCA1,PHB2,XRCC3
GO:0002200	somatic diversification of immune receptors	8	40	1.03	0.0001	MLH1,MSH2,MSH6,UNG,BCL11B,EXO1,POLM,VPRBP
GO:0006284	base-excision repair	8	40	1.03	0.0001	APEX1,UNG,LIG1,TP53,POLE,DNA2,POLD1,RECQL4
GO:0065004	protein-DNA complex assembly	17	223	0.61	0.0001	CENPM,DMC1,GMNN,NASP,ASF1B,MCM2,TAF4B,TP53,CHAF1A,CHAF1B,XRCC2,PARP1,POLR1E,RBBP7,HELLS,CDC45,XRCC3
GO:0051726	regulation of cell cycle	45	1129	0.32	0.00012	CDC6,APEX1,MYBL2,CEP41,JADE1,GMNN,MSH2,ID2,CDK4,HTRA2,WDR76,TP53,RQCD1,SKP2,CDCA5,ZFP36L2,METTL3,CDC25A,FEN1,CCAR2,CLSPN,PRMT5,ATRIP,CARM1,TUBB,E2F1,BLM,DNA2,RFWD3,DTL,RCC1,ZWINT,PCNA,RBBP7,MYBBP1A,AKT2,CDC45,PRMT1,NLE1,BRCA1,HAUS5,PHB2,XRCC3,MYO19,MYC
GO:0065003	protein-containing complex assembly	55	1514	0.28	0.00013	CENPM,DMC1,CTSC,NUP107,GMNN,TRIM28,NASP,HTRA2,ASF1B,FOXRED1,PPAT,NUP54,MCM2,TAF4B,TP53,FARSB,GEMIN5,SNRPD1,CHAF1A,MRPL11,ACAD9,CHAF1B,SHMT1,PRMT5,GEMIN4,NDUFAF3,MCCC2,BLM,TBCD,KHDRBS3,XRCC6,XRCC2,PARP1,NDC1,RCC1,MRTO4,SF1,POLR1E,RBBP7,GEMIN8,FANCA,HELLS,COA1,TMEM120B,CDC45,PRMT1,SNRPB,NLE1,TRA2B,TFAM,LUC7L2,XRCC3,CIRBP,GREM1,MYC
GO:0071824	protein-DNA complex subunit organization	18	253	0.58	0.00013	CENPM,DMC1,GMNN,NASP,ASF1B,MCM2,TAF4B,TP53,CHAF1A,CHAF1B,XRCC2,PARP1,POLR1E,RBBP7,HELLS,CDC45,XRCC3,MYC
GO:0006273	lagging strand elongation	5	9	1.47	0.00014	LIG1,FEN1,DNA2,PARP1,POLA1
GO:0009314	response to radiation	24	425	0.48	0.00014	DMC1,MSH2,ID2,MSH6,TP53,METTL3,CDC25A,FEN1,CCAR2,B4GALT2,BLM,XRCC6,XRCC2,RFWD3,PARP1,DTL,PCNA,AKT2,RGS14,POLD1,BRCA1,XRCC3,CIRBP,MYC
GO:0006399	tRNA metabolic process	15	181	0.64	0.00015	ADAT2,QTRT1,NAT10,TRMT5,NARS2,FARSB,TSEN2,TRMU,GTF3C2,EXOSC2,PUS1,EXOSC9,WDR4,EARS2,QTRTD1
GO:0000077	DNA damage checkpoint	13	138	0.7	0.00018	MSH2,TP53,RQCD1,CLSPN,ATRIP,CARM1,E2F1,BLM,RFWD3,DTL,PCNA,PRMT1,BRCA1
GO:0009411	response to UV	13	139	0.7	0.00019	MSH2,MSH6,TP53,METTL3,CDC25A,FEN1,CCAR2,PARP1,DTL,PCNA,POLD1,CIRBP,MYC
GO:0009124	nucleoside monophosphate biosynthetic process	12	119	0.73	0.00021	DHODH,AMPD2,PPAT,CAD,PFAS,SHMT1,IMPDH1,UCK2,PGAM1,ADA,GART,GMPS
GO:1902806	regulation of cell cycle G1/S phase transition	14	163	0.66	0.00021	CDC6,APEX1,JADE1,ID2,CDK4,TP53,RQCD1,CARM1,E2F1,RFWD3,PCNA,CDC45,PRMT1,PHB2
GO:0044283	small molecule biosynthetic process	28	569	0.42	0.00026	CFTR,MRI1,MTHFD1,DHODH,NME4,UNG,ACLY,COQ3,CAD,SORD,MCAT,NAGS,SHMT1,BCAT2,IMPDH1,UCK2,PGAM1,AKR1A1,ADA,GART,CEMIP,PYCR1,PDE7A,BRCA1,GMPS,MMAB,NUDT3,MTHFD1L
GO:0007346	regulation of mitotic cell cycle	29	608	0.4	0.00031	CDC6,APEX1,CEP41,JADE1,MSH2,ID2,CDK4,TP53,RQCD1,CDCA5,ZFP36L2,CLSPN,PRMT5,CARM1,TUBB,E2F1,BLM,RFWD3,DTL,RCC1,ZWINT,PCNA,CDC45,PRMT1,NLE1,BRCA1,HAUS5,PHB2,XRCC3
GO:0002562	somatic diversification of immune receptors via germline recombination within a single locus	7	34	1.04	0.00032	MLH1,MSH2,MSH6,UNG,BCL11B,EXO1,VPRBP
GO:2000045	regulation of G1/S transition of mitotic cell cycle	13	148	0.67	0.00033	CDC6,APEX1,JADE1,ID2,CDK4,TP53,RQCD1,CARM1,E2F1,RFWD3,PCNA,CDC45,PRMT1
GO:0044281	small molecule metabolic process	60	1779	0.25	0.00035	CFTR,MRI1,OXCT1,UQCRC1,MTHFD1,IDH3G,DHODH,NME4,MSH2,UNG,CLN6,ACLY,COQ3,AMPD2,ADCY3,BLMH,PPAT,CAD,L2HGDH,SORD,PNKD,NARS2,FARSB,RPIA,MCAT,NAGS,FABP5,CD320,B4GALT2,ACAD9,PFAS,SHMT1,B3GNT4,DPM2,BCAT2,HPDL,MCCC2,IMPDH1,SREBF1,PARP1,UCK2,PGAM1,AKR1A1,ADA,ALDH1B1,PRDX4,GART,AKT2,CPT1C,CEMIP,PYCR1,PDE7A,EARS2,BRCA1,GMPS,LYRM4,MMAB,HYKK,NUDT3,MTHFD1L
GO:0045005	DNA-dependent DNA replication maintenance of fidelity	7	35	1.03	0.00036	POLE,BLM,RFWD3,PCNA,TONSL,POLD1,ALYREF
GO:0006520	cellular amino acid metabolic process	19	308	0.51	0.00041	MRI1,MTHFD1,BLMH,PPAT,CAD,NARS2,FARSB,NAGS,PFAS,SHMT1,BCAT2,HPDL,MCCC2,PRDX4,GART,PYCR1,EARS2,GMPS,HYKK
GO:2000573	positive regulation of DNA biosynthetic process	9	68	0.85	0.00041	FGFR4,HNRNPD,DSCC1,WRAP53,DKC1,RFC3,RFC4,GREM1,MYC
GO:0016043	cellular component organization	135	5163	0.14	0.00043	CFTR,PKP2,MRPL28,CENPM,DMC1,VRK1,APEX1,MYBL2,FERMT1,CEP41,PPIF,JADE1,CTSC,NUP107,GMNN,MLH1,MSH2,ID2,NUP85,CLN6,TRIM28,GINS2,NASP,ACTR3B,CDK4,HTRA2,LIPG,MCM4,ASF1B,FOXRED1,ARHGEF17,MCM6,PPAT,NUP54,GRPEL1,MCM2,TAF4B,TP53,RTKN,CDCA5,GINS4,PPRC1,VPS51,FARSB,GEMIN5,KPNB1,CCDC78,HSPA9,METTL3,SNRPD1,CHAF1A,FOXA3,FEN1,MCM7,MRPL11,BANF1,CCAR2,ACAD9,DIS3L2,CHAF1B,SHMT1,PRMT5,GEMIN4,DSCC1,NDUFAF3,WRAP53,CAR…
GO:2000278	regulation of DNA biosynthetic process	11	108	0.73	0.00043	NAT10,TP53,FGFR4,HNRNPD,DSCC1,WRAP53,DKC1,RFC3,RFC4,GREM1,MYC
GO:0009156	ribonucleoside monophosphate biosynthetic process	11	110	0.72	0.0005	DHODH,AMPD2,PPAT,CAD,PFAS,IMPDH1,UCK2,PGAM1,ADA,GART,GMPS
GO:0071156	regulation of cell cycle arrest	11	111	0.72	0.00054	ID2,CDK4,TP53,RQCD1,CARM1,E2F1,PCNA,MYBBP1A,AKT2,PRMT1,BRCA1
GO:0042769	DNA damage response, detection of DNA damage	7	38	0.99	0.00055	PARP1,DTL,PCNA,RFC3,RFC4,POLD1,POLD2
GO:0043933	protein-containing complex subunit organization	59	1770	0.25	0.00055	MRPL28,CENPM,DMC1,CTSC,NUP107,GMNN,TRIM28,NASP,HTRA2,LIPG,ASF1B,FOXRED1,PPAT,NUP54,MCM2,TAF4B,TP53,FARSB,GEMIN5,SNRPD1,CHAF1A,MRPL11,ACAD9,CHAF1B,SHMT1,PRMT5,GEMIN4,NDUFAF3,MCCC2,MRRF,BLM,TBCD,KHDRBS3,XRCC6,XRCC2,PARP1,NDC1,MRPS2,RCC1,MRTO4,SF1,POLR1E,RBBP7,GEMIN8,FANCA,HELLS,COA1,TMEM120B,CDC45,PRMT1,SNRPB,NLE1,TRA2B,TFAM,LUC7L2,XRCC3,CIRBP,GREM1,MYC
GO:0031123	RNA 3'-end processing	11	112	0.72	0.00056	EXOSC5,DDX39A,SYMPK,EIF4A3,CPSF4,U2AF2,SRSF7,DKC1,EXOSC2,EXOSC9,ALYREF
GO:0010608	posttranscriptional regulation of gene expression	23	441	0.44	0.00061	APEX1,EXOSC5,CDK4,EIF4A3,RQCD1,ZFP36L2,GEMIN5,METTL3,GCN1L1,HNRNPD,SHMT1,E2F1,PASK,MATR3,DKC1,EXOSC2,TCOF1,EXOSC9,AKT2,KIAA0020,KHSRP,ILF3,CIRBP
GO:1901605	alpha-amino acid metabolic process	15	209	0.58	0.00061	MRI1,MTHFD1,BLMH,PPAT,CAD,NAGS,PFAS,SHMT1,BCAT2,MCCC2,PRDX4,GART,PYCR1,GMPS,HYKK
GO:0042455	ribonucleoside biosynthetic process	7	40	0.97	0.00071	DHODH,NME4,CAD,IMPDH1,UCK2,ADA,GMPS
GO:0019219	regulation of nucleobase-containing compound metabolic process	112	4133	0.16	0.00073	CDC6,APEX1,MYBL2,MAZ,DNAJC17,EXOSC5,PPIF,DHX33,JADE1,NUP107,GMNN,MLH1,DAZAP1,MSH2,ID2,MSH6,UNG,NUP85,MLLT1,TRIM28,NAT10,FHOD1,ASF1B,USP13,GAL,TAF4B,TP53,RQCD1,PPRC1,SSRP1,ZFP36L2,CIART,MED27,FGFR4,CPSF4,METTL3,GCN1L1,PELP1,LRP8,FOXA3,U2AF2,CCAR2,CTBP2,MLXIP,HNRNPD,CHAF1B,PRMT5,DSCC1,WRAP53,CARM1,SRSF7,SUV39H1,E2F1,LYAR,BLM,SREBF1,KHDRBS3,BCL11B,DNA2,XRCC6,DNMT1,TOX,ILF2,HEATR1,PARP1,TTF2,DKC1,PGA…
GO:0019985	translesion synthesis	7	41	0.96	0.0008	POLE2,DTL,PCNA,RFC3,RFC4,POLD1,POLD2
GO:0010557	positive regulation of macromolecule biosynthetic process	58	1758	0.24	0.00082	APEX1,MYBL2,DHX33,JADE1,ID2,NUP85,TRIM28,CDK4,FHOD1,GAL,TAF4B,TP53,EIF4A3,RQCD1,PPRC1,MED27,FGFR4,METTL3,GCN1L1,PELP1,FOXA3,CTBP2,MLXIP,HNRNPD,DSCC1,WRAP53,CARM1,E2F1,BLM,SREBF1,BCL11B,DNA2,PASK,XRCC6,ILF2,HEATR1,PARP1,DKC1,HNRNPK,PCNA,EXOSC9,RFC3,AKT2,RFC4,GNL3,ILF3,PRMT1,BRCA1,TFR2,TFAM,ALYREF,CIRBP,TAF15,GREM1,UHRF1,MYC,BCL2L12,IKBKG
GO:0045786	negative regulation of cell cycle	25	517	0.41	0.00085	CDC6,JADE1,GMNN,MSH2,CDK4,HTRA2,TP53,RQCD1,ZFP36L2,CLSPN,ATRIP,CARM1,E2F1,BLM,DNA2,RFWD3,DTL,ZWINT,PCNA,RBBP7,CDC45,PRMT1,NLE1,BRCA1,MYC
GO:0000083	regulation of transcription involved in G1/S transition of mitotic cell cycle	6	29	1.04	0.0011	CDC6,ID2,E2F1,POLA1,PCNA,CDC45
GO:0043487	regulation of RNA stability	11	122	0.68	0.0011	APEX1,EXOSC5,ZFP36L2,METTL3,HNRNPD,E2F1,DKC1,EXOSC2,EXOSC9,KHSRP,CIRBP
GO:0051170	import into nucleus	11	122	0.68	0.0011	NUP107,NUP85,NUP54,GEMIN5,KPNB1,SNRPD1,GEMIN4,IPO9,GEMIN8,SNRPB,PHB2
GO:0051173	positive regulation of nitrogen compound metabolic process	85	2946	0.18	0.0011	CDC6,APEX1,MYBL2,DHX33,JADE1,CTSC,MLH1,DAZAP1,MSH2,ID2,MSH6,UNG,NUP85,SYMPK,CLN6,TRIM28,CDK4,HTRA2,FHOD1,USP13,GAL,TAF4B,TP53,EIF4A3,RQCD1,SKP2,PPRC1,ZFP36L2,MED27,FGFR4,METTL3,GCN1L1,PELP1,LRP8,FOXA3,U2AF2,CTBP2,MLXIP,CLSPN,HNRNPD,OAZ3,DSCC1,WRAP53,CARM1,E2F1,DUSP9,BLM,SREBF1,BCL11B,DNA2,PASK,XRCC6,DNMT1,ILF2,HEATR1,PARP1,DTL,DKC1,HNRNPK,PCNA,EXOSC9,RFC3,AKT2,RFC4,CEMIP,KHSRP,GNL3,MAPKAPK3,ILF3,…
GO:0044773	mitotic DNA damage checkpoint	10	102	0.72	0.0012	MSH2,TP53,RQCD1,CLSPN,CARM1,E2F1,BLM,RFWD3,PCNA,PRMT1
GO:0006268	DNA unwinding involved in DNA replication	4	8	1.42	0.0014	MCM4,MCM6,MCM2,MCM7
GO:0033044	regulation of chromosome organization	18	313	0.48	0.0014	CDC6,TRIM28,NAT10,MCM2,TP53,CDCA5,FEN1,HNRNPD,SREBF1,DNMT1,PARP1,DKC1,GNL3,CDC45,BRCA1,XRCC3,UHRF1,MYC
GO:1901988	negative regulation of cell cycle phase transition	13	177	0.59	0.0015	JADE1,TP53,RQCD1,ZFP36L2,CLSPN,CARM1,E2F1,BLM,RFWD3,DTL,PCNA,PRMT1,BRCA1
GO:0007093	mitotic cell cycle checkpoint	12	153	0.62	0.0016	MSH2,TP53,RQCD1,CLSPN,CARM1,E2F1,BLM,RFWD3,ZWINT,PCNA,PRMT1,BRCA1
GO:0071158	positive regulation of cell cycle arrest	9	85	0.75	0.0016	ID2,TP53,RQCD1,CARM1,E2F1,PCNA,MYBBP1A,PRMT1,BRCA1
GO:0009123	nucleoside monophosphate metabolic process	16	262	0.51	0.0017	UQCRC1,DHODH,MSH2,AMPD2,PPAT,CAD,PFAS,SHMT1,IMPDH1,PARP1,UCK2,PGAM1,ADA,GART,GMPS,NUDT3
GO:0009416	response to light stimulus	17	290	0.49	0.0017	MSH2,ID2,MSH6,TP53,METTL3,CDC25A,FEN1,CCAR2,B4GALT2,PARP1,DTL,PCNA,AKT2,RGS14,POLD1,CIRBP,MYC
GO:0072522	purine-containing compound biosynthetic process	14	206	0.56	0.0017	MTHFD1,NME4,ACLY,AMPD2,ADCY3,PPAT,PFAS,SHMT1,IMPDH1,PGAM1,ADA,GART,GMPS,MTHFD1L
GO:0010604	positive regulation of macromolecule metabolic process	87	3081	0.18	0.0018	CDC6,APEX1,MYBL2,DHX33,JADE1,CTSC,MLH1,DAZAP1,MSH2,ID2,MSH6,UNG,NUP85,SYMPK,CLN6,TRIM28,CDK4,HTRA2,FHOD1,USP13,GAL,TAF4B,TP53,EIF4A3,RQCD1,SKP2,PPRC1,ZFP36L2,MED27,FGFR4,METTL3,GCN1L1,PELP1,LRP8,FOXA3,U2AF2,CTBP2,MLXIP,CLSPN,HNRNPD,OAZ3,DSCC1,WRAP53,CARM1,E2F1,DUSP9,BLM,SREBF1,BCL11B,DNA2,PASK,XRCC6,DNMT1,ILF2,HEATR1,PARP1,DTL,DKC1,HNRNPK,POLR1E,PCNA,EXOSC9,RFC3,MYBBP1A,AKT2,RFC4,CEMIP,KHSRP,GNL3…
GO:0006289	nucleotide-excision repair	10	110	0.68	0.002	LIG1,TP53,POLE,PARP1,PCNA,RFC3,RFC4,POLD1,GTF2H2C,POLD2
GO:0022607	cellular component assembly	70	2343	0.2	0.0021	PKP2,CENPM,DMC1,MYBL2,CEP41,CTSC,NUP107,GMNN,MLH1,NUP85,TRIM28,NASP,HTRA2,ASF1B,FOXRED1,PPAT,NUP54,MCM2,TAF4B,TP53,FARSB,GEMIN5,KPNB1,CCDC78,HSPA9,SNRPD1,CHAF1A,MRPL11,ACAD9,CHAF1B,SHMT1,PRMT5,GEMIN4,NDUFAF3,WRAP53,TUBB,MCCC2,BLM,TBCD,KHDRBS3,DNA2,XRCC6,XRCC2,EXO1,PARP1,NDC1,RCC1,MRTO4,SF1,POLR1E,RBBP7,GEMIN8,FANCA,HELLS,COA1,PARVB,TMEM120B,CDC45,PRMT1,SNRPB,NLE1,TRA2B,TFAM,HAUS5,LUC7L2,XRCC3,CIR…
GO:1901991	negative regulation of mitotic cell cycle phase transition	12	160	0.6	0.0022	JADE1,TP53,RQCD1,ZFP36L2,CLSPN,CARM1,E2F1,BLM,RFWD3,PCNA,PRMT1,BRCA1
GO:0006188	IMP biosynthetic process	4	10	1.33	0.0024	AMPD2,PPAT,PFAS,GART
GO:0009161	ribonucleoside monophosphate metabolic process	15	242	0.52	0.0024	UQCRC1,DHODH,MSH2,AMPD2,PPAT,CAD,PFAS,IMPDH1,PARP1,UCK2,PGAM1,ADA,GART,GMPS,NUDT3
GO:0034427	nuclear-transcribed mRNA catabolic process, exonucleolytic, 3'-5'	4	10	1.33	0.0024	EXOSC5,DIS3L2,EXOSC2,EXOSC9
GO:0034655	nucleobase-containing compound catabolic process	20	394	0.43	0.0024	EXOSC5,MLH1,UNG,EIF4A3,RQCD1,ZFP36L2,KPNB1,METTL3,FEN1,HNRNPD,DIS3L2,DNA2,PGAM1,EXOSC2,ADA,MRTO4,EXOSC9,KHSRP,PDE7A,NUDT3
GO:0043488	regulation of mRNA stability	10	113	0.67	0.0024	APEX1,EXOSC5,ZFP36L2,METTL3,HNRNPD,E2F1,EXOSC2,EXOSC9,KHSRP,CIRBP
GO:0045930	negative regulation of mitotic cell cycle	15	243	0.51	0.0024	JADE1,MSH2,TP53,RQCD1,ZFP36L2,CLSPN,CARM1,E2F1,BLM,RFWD3,ZWINT,PCNA,PRMT1,NLE1,BRCA1
GO:0051095	regulation of helicase activity	4	10	1.33	0.0024	MSH2,MSH6,MCM2,TP53
GO:0010948	negative regulation of cell cycle process	16	273	0.49	0.0025	JADE1,MSH2,CDK4,TP53,RQCD1,ZFP36L2,CLSPN,CARM1,E2F1,BLM,RFWD3,DTL,PCNA,RBBP7,PRMT1,BRCA1
GO:0031328	positive regulation of cellular biosynthetic process	58	1846	0.22	0.0025	APEX1,MYBL2,DHX33,JADE1,ID2,NUP85,TRIM28,CDK4,FHOD1,GAL,TAF4B,TP53,EIF4A3,RQCD1,PPRC1,MED27,FGFR4,METTL3,GCN1L1,PELP1,FOXA3,CTBP2,MLXIP,HNRNPD,DSCC1,WRAP53,CARM1,E2F1,BLM,SREBF1,BCL11B,DNA2,PASK,XRCC6,ILF2,HEATR1,PARP1,DKC1,HNRNPK,PCNA,EXOSC9,RFC3,AKT2,RFC4,GNL3,ILF3,PRMT1,BRCA1,TFR2,TFAM,ALYREF,CIRBP,TAF15,GREM1,UHRF1,MYC,BCL2L12,IKBKG
GO:0006272	leading strand elongation	3	3	1.72	0.0028	POLE,POLA1,PCNA
GO:0000387	spliceosomal snRNP assembly	6	37	0.93	0.003	GEMIN5,SNRPD1,PRMT5,GEMIN4,GEMIN8,SNRPB
GO:0006296	nucleotide-excision repair, DNA incision, 5'-to lesion	6	37	0.93	0.003	PARP1,PCNA,RFC3,RFC4,POLD1,POLD2
GO:0072422	signal transduction involved in DNA damage checkpoint	8	73	0.76	0.003	TP53,RQCD1,CARM1,E2F1,DTL,PCNA,PRMT1,BRCA1
GO:0016180	snRNA processing	5	23	1.06	0.0033	EXOSC5,EXOSC2,EXOSC9,INTS9,CPSF3L
GO:0007059	chromosome segregation	15	253	0.5	0.0034	DMC1,MLH1,CDCA5,KPNB1,DIS3L2,DSCC1,MCMBP,NDC1,RCC1,ZWINT,RGS14,DSN1,BRCA1,PHB2,NUP37
GO:0016447	somatic recombination of immunoglobulin gene segments	5	24	1.04	0.0039	MLH1,MSH2,MSH6,UNG,EXO1
GO:0032774	RNA biosynthetic process	74	2579	0.18	0.0039	APEX1,MYBL2,MAZ,DNAJC17,JADE1,ID2,SYMPK,MLLT1,TRIM28,CDK4,ASF1B,TAF4B,TP53,RQCD1,PPRC1,SSRP1,CIART,MED27,CPSF4,POLR3E,PELP1,FOXA3,CCAR2,CTBP2,MLXIP,HNRNPD,CHAF1B,PRMT5,CARM1,DRG1,SUV39H1,E2F1,LYAR,SREBF1,KHDRBS3,BCL11B,XRCC6,DNMT1,GTF3C2,ILF2,HEATR1,PARP1,TTF2,NPM3,ZNF367,TCF19,HNRNPK,SF1,POLR1E,POLA1,RBBP7,HR,MYBBP1A,HELLS,KHSRP,POLR3G,VPRBP,EWSR1,NR2C2AP,ILF3,SNRPB,BRCA1,POU5F1B,TFAM,NFXL1,GTF2…
GO:0045934	negative regulation of nucleobase-containing compound metabolic process	47	1424	0.24	0.0039	CDC6,APEX1,DNAJC17,PPIF,GMNN,MLH1,MSH2,ID2,MSH6,TRIM28,NAT10,TP53,CIART,LRP8,U2AF2,CCAR2,CTBP2,HNRNPD,PRMT5,SRSF7,SUV39H1,E2F1,LYAR,BLM,SREBF1,XRCC6,DNMT1,PARP1,DKC1,HNRNPK,SF1,RBBP7,HR,MYBBP1A,HELLS,TONSL,VPRBP,ILF3,TRA2B,BRCA1,NFXL1,PHB2,TIMELESS,CIRBP,GREM1,UHRF1,MYC
GO:0090656	t-circle formation	4	12	1.25	0.0039	BLM,DNA2,EXO1,XRCC3
GO:0006400	tRNA modification	8	78	0.74	0.0041	ADAT2,QTRT1,NAT10,TRMT5,TRMU,PUS1,WDR4,QTRTD1
GO:0009260	ribonucleotide biosynthetic process	13	202	0.53	0.0041	DHODH,NME4,ACLY,AMPD2,ADCY3,PPAT,CAD,PFAS,IMPDH1,UCK2,PGAM1,GART,GMPS
GO:0010468	regulation of gene expression	116	4533	0.13	0.0041	CDC6,APEX1,MYBL2,FERMT1,MAZ,DNAJC17,EXOSC5,DHX33,JADE1,NUP107,GMNN,MLH1,DAZAP1,ID2,DDX39A,NUP85,MLLT1,TRIM28,CDK4,FHOD1,ASF1B,USP13,GAL,TAF4B,TP53,EIF4A3,RQCD1,PPRC1,SSRP1,ROM1,ZFP36L2,GEMIN5,CIART,MED27,FGFR4,CPSF4,METTL3,GCN1L1,PELP1,LRP8,FOXA3,U2AF2,CCAR2,CTBP2,MLXIP,HNRNPD,DIS3L2,CHAF1B,SHMT1,PRMT5,CARM1,SRSF7,SUV39H1,E2F1,LYAR,BLM,SREBF1,KHDRBS3,BCL11B,PASK,XRCC6,DNMT1,MATR3,TOX,ILF2,HEATR1,…
GO:0033146	regulation of intracellular estrogen receptor signaling pathway	6	40	0.9	0.0041	RQCD1,SKP2,CARM1,PARP1,BRCA1,PHB2
GO:0010212	response to ionizing radiation	11	149	0.59	0.0042	DMC1,MSH2,TP53,BLM,XRCC6,XRCC2,RFWD3,PARP1,BRCA1,XRCC3,MYC
GO:0034404	nucleobase-containing small molecule biosynthetic process	11	149	0.59	0.0042	DHODH,NME4,UNG,CAD,IMPDH1,UCK2,PGAM1,ADA,PDE7A,GMPS,NUDT3
GO:0009165	nucleotide biosynthetic process	16	291	0.46	0.0043	MTHFD1,DHODH,NME4,ACLY,AMPD2,ADCY3,PPAT,CAD,PFAS,SHMT1,IMPDH1,UCK2,PGAM1,ADA,GART,GMPS
GO:1901607	alpha-amino acid biosynthetic process	7	60	0.79	0.0048	MRI1,MTHFD1,CAD,NAGS,SHMT1,BCAT2,PYCR1
GO:0031325	positive regulation of cellular metabolic process	84	3060	0.16	0.0049	CDC6,APEX1,MYBL2,DHX33,JADE1,CTSC,MLH1,DAZAP1,MSH2,ID2,MSH6,UNG,NUP85,SYMPK,CLN6,TRIM28,ACLY,CDK4,HTRA2,FHOD1,USP13,GAL,TAF4B,TP53,EIF4A3,RQCD1,SKP2,PPRC1,ZFP36L2,MED27,FGFR4,METTL3,GCN1L1,PELP1,LRP8,FOXA3,U2AF2,CTBP2,MLXIP,CLSPN,HNRNPD,DSCC1,WRAP53,CARM1,E2F1,DUSP9,BLM,SREBF1,BCL11B,DNA2,PASK,XRCC6,DNMT1,ILF2,HEATR1,PARP1,DKC1,HNRNPK,PCNA,EXOSC9,RFC3,AKT2,RFC4,CEMIP,KHSRP,GNL3,MAPKAPK3,ILF3,PRMT…
GO:1901989	positive regulation of cell cycle phase transition	8	81	0.72	0.0049	CDC6,APEX1,CDK4,CDCA5,CDC25A,DTL,CDC45,PHB2
GO:0019752	carboxylic acid metabolic process	32	854	0.3	0.0051	MRI1,MTHFD1,IDH3G,ACLY,BLMH,PPAT,CAD,L2HGDH,SORD,PNKD,NARS2,FARSB,MCAT,NAGS,ACAD9,PFAS,SHMT1,BCAT2,HPDL,MCCC2,PGAM1,AKR1A1,PRDX4,GART,CPT1C,CEMIP,PYCR1,EARS2,BRCA1,GMPS,HYKK,MTHFD1L
GO:0006351	transcription, DNA-templated	73	2569	0.18	0.0052	APEX1,MYBL2,MAZ,DNAJC17,JADE1,ID2,SYMPK,MLLT1,TRIM28,CDK4,ASF1B,TAF4B,TP53,RQCD1,PPRC1,SSRP1,CIART,MED27,CPSF4,POLR3E,PELP1,FOXA3,CCAR2,CTBP2,MLXIP,HNRNPD,CHAF1B,PRMT5,CARM1,DRG1,SUV39H1,E2F1,LYAR,SREBF1,KHDRBS3,BCL11B,XRCC6,DNMT1,GTF3C2,ILF2,HEATR1,PARP1,TTF2,NPM3,ZNF367,TCF19,HNRNPK,SF1,POLR1E,RBBP7,HR,MYBBP1A,HELLS,KHSRP,POLR3G,VPRBP,EWSR1,NR2C2AP,ILF3,SNRPB,BRCA1,POU5F1B,TFAM,NFXL1,GTF2H2C,IN…
GO:0006401	RNA catabolic process	14	237	0.5	0.0052	EXOSC5,MLH1,EIF4A3,RQCD1,ZFP36L2,METTL3,FEN1,HNRNPD,DIS3L2,DNA2,EXOSC2,MRTO4,EXOSC9,KHSRP
GO:2000112	regulation of cellular macromolecule biosynthetic process	105	4050	0.14	0.0055	CDC6,APEX1,MYBL2,MAZ,DNAJC17,DHX33,JADE1,NUP107,GMNN,ID2,NUP85,MLLT1,TRIM28,NAT10,CDK4,FHOD1,ASF1B,USP13,GAL,TAF4B,TP53,EIF4A3,RQCD1,PPRC1,SSRP1,ZFP36L2,GEMIN5,CIART,MED27,FGFR4,METTL3,GCN1L1,PELP1,LRP8,FOXA3,CCAR2,CTBP2,MLXIP,HNRNPD,CHAF1B,SHMT1,PRMT5,DSCC1,WRAP53,CARM1,SUV39H1,E2F1,LYAR,BLM,SREBF1,KHDRBS3,BCL11B,DNA2,PASK,XRCC6,DNMT1,TOX,ILF2,HEATR1,PARP1,TTF2,DKC1,ZNF367,TCF19,HNRNPK,SF1,TCOF1…
GO:0009130	pyrimidine nucleoside monophosphate biosynthetic process	4	14	1.18	0.0056	DHODH,CAD,SHMT1,UCK2
GO:0008283	cell population proliferation	27	676	0.33	0.0058	FERMT1,DAZAP1,ID2,NASP,LIPG,LTK,USP13,TP53,SKP2,GINS4,ZFP36L2,CDC25A,MCM7,PRMT5,IMPDH1,DKC1,TCF19,POLA1,PCNA,RBBP7,SH2D2A,HELLS,MATK,POLR3G,GNL3,MCM10,UHRF1
GO:0043436	oxoacid metabolic process	34	943	0.28	0.0062	MRI1,MTHFD1,IDH3G,ACLY,BLMH,PPAT,CAD,L2HGDH,SORD,PNKD,NARS2,FARSB,MCAT,NAGS,B4GALT2,ACAD9,PFAS,SHMT1,B3GNT4,BCAT2,HPDL,MCCC2,PGAM1,AKR1A1,PRDX4,GART,CPT1C,CEMIP,PYCR1,EARS2,BRCA1,GMPS,HYKK,MTHFD1L
GO:0000727	double-strand break repair via break-induced replication	3	5	1.5	0.0063	GINS2,GINS4,CDC45
GO:0010216	maintenance of DNA methylation	3	5	1.5	0.0063	DNMT1,HELLS,UHRF1
GO:0033567	DNA replication, Okazaki fragment processing	3	5	1.5	0.0063	LIG1,FEN1,DNA2
GO:0019222	regulation of metabolic process	155	6516	0.1	0.0064	CDC6,APEX1,MYBL2,FERMT1,MAZ,DNAJC17,EXOSC5,PPIF,DHX33,JADE1,CTSC,NUP107,GMNN,MLH1,DAZAP1,MSH2,ID2,MSH6,UNG,DDX39A,NUP85,SYMPK,CLN6,MLLT1,TRIM28,ACLY,COQ3,NAT10,CDK4,HTRA2,FHOD1,LIPG,PEBP1,ASF1B,USP13,GAL,TAF4B,TP53,EIF4A3,REN,RQCD1,PNKD,SKP2,PPRC1,SSRP1,ROM1,ZFP36L2,GEMIN5,KPNB1,CIART,MED27,FGFR4,CPSF4,FABP5,METTL3,GCN1L1,PELP1,CD320,LRP8,CDC25A,FOXA3,MCM7,U2AF2,PPP1R14B,CCAR2,CTBP2,MLXIP,CLSPN,H…
GO:0071826	ribonucleoprotein complex subunit organization	13	215	0.51	0.0065	GEMIN5,SNRPD1,MRPL11,PRMT5,GEMIN4,MRRF,MRTO4,SF1,GEMIN8,SNRPB,NLE1,LUC7L2,CIRBP
GO:0009117	nucleotide metabolic process	24	576	0.34	0.0067	UQCRC1,MTHFD1,DHODH,NME4,MSH2,UNG,ACLY,AMPD2,ADCY3,PPAT,CAD,RPIA,PFAS,SHMT1,MCCC2,IMPDH1,PARP1,UCK2,PGAM1,ADA,GART,PDE7A,GMPS,NUDT3
GO:0009893	positive regulation of metabolic process	88	3280	0.15	0.0067	CDC6,APEX1,MYBL2,DHX33,JADE1,CTSC,MLH1,DAZAP1,MSH2,ID2,MSH6,UNG,NUP85,SYMPK,CLN6,TRIM28,ACLY,CDK4,HTRA2,FHOD1,USP13,GAL,TAF4B,TP53,EIF4A3,RQCD1,SKP2,PPRC1,ZFP36L2,MED27,FGFR4,METTL3,GCN1L1,PELP1,LRP8,FOXA3,U2AF2,CTBP2,MLXIP,CLSPN,HNRNPD,OAZ3,DSCC1,WRAP53,CARM1,E2F1,DUSP9,BLM,SREBF1,BCL11B,DNA2,PASK,XRCC6,DNMT1,ILF2,HEATR1,PARP1,DTL,DKC1,HNRNPK,POLR1E,PCNA,EXOSC9,RFC3,MYBBP1A,AKT2,RFC4,CEMIP,KHSRP…
GO:0031326	regulation of cellular biosynthetic process	109	4266	0.13	0.0067	CDC6,APEX1,MYBL2,MAZ,DNAJC17,DHX33,JADE1,NUP107,GMNN,ID2,NUP85,MLLT1,TRIM28,COQ3,NAT10,CDK4,FHOD1,ASF1B,USP13,GAL,TAF4B,TP53,EIF4A3,RQCD1,PPRC1,SSRP1,ZFP36L2,GEMIN5,CIART,MED27,FGFR4,FABP5,METTL3,GCN1L1,PELP1,LRP8,FOXA3,CCAR2,CTBP2,MLXIP,HNRNPD,CHAF1B,SHMT1,PRMT5,DSCC1,WRAP53,CARM1,SUV39H1,E2F1,LYAR,BLM,SREBF1,KHDRBS3,BCL11B,DNA2,PASK,XRCC6,DNMT1,TOX,ILF2,HEATR1,PARP1,TTF2,DKC1,PGAM1,ZNF367,TCF19…
GO:0051053	negative regulation of DNA metabolic process	10	134	0.6	0.0067	CDC6,GMNN,MLH1,MSH2,MSH6,TRIM28,NAT10,TP53,BLM,PARP1
GO:0051171	regulation of nitrogen compound metabolic process	141	5827	0.11	0.0067	CDC6,APEX1,MYBL2,MAZ,DNAJC17,EXOSC5,PPIF,DHX33,JADE1,CTSC,NUP107,GMNN,MLH1,DAZAP1,MSH2,ID2,MSH6,UNG,NUP85,SYMPK,CLN6,MLLT1,TRIM28,NAT10,CDK4,HTRA2,FHOD1,LIPG,PEBP1,ASF1B,USP13,GAL,TAF4B,TP53,EIF4A3,REN,RQCD1,PNKD,SKP2,PPRC1,SSRP1,ZFP36L2,GEMIN5,CIART,MED27,FGFR4,CPSF4,METTL3,GCN1L1,PELP1,LRP8,CDC25A,FOXA3,U2AF2,PPP1R14B,CCAR2,CTBP2,MLXIP,CLSPN,HNRNPD,OAZ3,CHAF1B,SHMT1,PRMT5,DSCC1,WRAP53,CARM1,SRS…
GO:0060255	regulation of macromolecule metabolic process	146	6072	0.11	0.0067	CDC6,APEX1,MYBL2,FERMT1,MAZ,DNAJC17,EXOSC5,DHX33,JADE1,CTSC,NUP107,GMNN,MLH1,DAZAP1,MSH2,ID2,MSH6,UNG,DDX39A,NUP85,SYMPK,CLN6,MLLT1,TRIM28,NAT10,CDK4,HTRA2,FHOD1,LIPG,PEBP1,ASF1B,USP13,GAL,TAF4B,TP53,EIF4A3,REN,RQCD1,SKP2,PPRC1,SSRP1,ROM1,ZFP36L2,GEMIN5,CIART,MED27,FGFR4,CPSF4,METTL3,GCN1L1,PELP1,LRP8,CDC25A,FOXA3,U2AF2,PPP1R14B,CCAR2,CTBP2,MLXIP,CLSPN,HNRNPD,OAZ3,DIS3L2,CHAF1B,SHMT1,PRMT5,DSCC1,…
GO:1901992	positive regulation of mitotic cell cycle phase transition	7	65	0.76	0.0067	CDC6,APEX1,CDK4,CDCA5,DTL,CDC45,PHB2
GO:0031297	replication fork processing	5	29	0.96	0.0068	BLM,RFWD3,PCNA,TONSL,ALYREF
GO:0007623	circadian rhythm	10	137	0.59	0.0075	ID2,CDK4,TP53,CIART,METTL3,HNRNPD,PRMT5,SREBF1,MYBBP1A,TIMELESS
GO:0090501	RNA phosphodiester bond hydrolysis	10	137	0.59	0.0075	APEX1,EXOSC5,UTP20,TSEN2,CPSF4,FEN1,DIS3L2,EXO1,EXOSC2,EXOSC9
GO:0009889	regulation of biosynthetic process	110	4337	0.13	0.0076	CDC6,APEX1,MYBL2,MAZ,DNAJC17,DHX33,JADE1,NUP107,GMNN,ID2,NUP85,MLLT1,TRIM28,COQ3,NAT10,CDK4,FHOD1,ASF1B,USP13,GAL,TAF4B,TP53,EIF4A3,RQCD1,PPRC1,SSRP1,ZFP36L2,GEMIN5,KPNB1,CIART,MED27,FGFR4,FABP5,METTL3,GCN1L1,PELP1,LRP8,FOXA3,CCAR2,CTBP2,MLXIP,HNRNPD,CHAF1B,SHMT1,PRMT5,DSCC1,WRAP53,CARM1,SUV39H1,E2F1,LYAR,BLM,SREBF1,KHDRBS3,BCL11B,DNA2,PASK,XRCC6,DNMT1,TOX,ILF2,HEATR1,PARP1,TTF2,DKC1,PGAM1,ZNF367…
GO:0000076	DNA replication checkpoint	4	16	1.12	0.0077	CDC6,CLSPN,DNA2,CDC45
GO:0006164	purine nucleotide biosynthetic process	12	193	0.52	0.0079	MTHFD1,NME4,ACLY,AMPD2,ADCY3,PPAT,PFAS,IMPDH1,PGAM1,ADA,GART,GMPS
GO:0006189	'de novo' IMP biosynthetic process	3	6	1.42	0.0084	PPAT,PFAS,GART
GO:0051301	cell division	21	483	0.36	0.0085	CDC6,VRK1,CDK4,LIG1,CDCA5,ZFP36L2,CDC25A,DIS3L2,TUBA1B,TUBB,ANAPC1,MCMBP,RCC1,ZWINT,HELLS,RGS14,DSN1,GNL3,HAUS5,NUP37,TIMELESS
GO:0009451	RNA modification	10	141	0.58	0.0088	ADAT2,QTRT1,NAT10,TRMT5,TRMU,METTL3,DKC1,PUS1,WDR4,QTRTD1
GO:0031571	mitotic G1 DNA damage checkpoint	7	69	0.73	0.0088	TP53,RQCD1,CARM1,E2F1,RFWD3,PCNA,PRMT1
GO:0051972	regulation of telomerase activity	6	49	0.81	0.0088	TP53,HNRNPD,WRAP53,DKC1,GREM1,MYC
GO:0017148	negative regulation of translation	9	117	0.61	0.0094	EIF4A3,RQCD1,ZFP36L2,METTL3,HNRNPD,SHMT1,KHSRP,ILF3,CIRBP
GO:0031323	regulation of cellular metabolic process	145	6082	0.1	0.0094	CDC6,APEX1,MYBL2,MAZ,DNAJC17,EXOSC5,PPIF,DHX33,JADE1,CTSC,NUP107,GMNN,MLH1,DAZAP1,MSH2,ID2,MSH6,UNG,NUP85,SYMPK,CLN6,MLLT1,TRIM28,ACLY,COQ3,NAT10,CDK4,HTRA2,FHOD1,LIPG,PEBP1,ASF1B,USP13,GAL,TAF4B,TP53,EIF4A3,REN,RQCD1,PNKD,SKP2,PPRC1,SSRP1,ZFP36L2,GEMIN5,CIART,MED27,FGFR4,CPSF4,FABP5,METTL3,GCN1L1,PELP1,LRP8,CDC25A,FOXA3,MCM7,U2AF2,PPP1R14B,CCAR2,CTBP2,MLXIP,CLSPN,HNRNPD,OAZ3,CHAF1B,SHMT1,PRMT5,D…
GO:0032259	methylation	15	288	0.44	0.0094	TRIM28,COQ3,TRMT5,METTL3,SMYD4,PRMT5,CARM1,SUV39H1,DNMT1,SMYD5,WDR4,PRMT1,SNRPB,METTL21A,METTL8
GO:0080090	regulation of primary metabolic process	143	5982	0.1	0.0094	CDC6,APEX1,MYBL2,MAZ,DNAJC17,EXOSC5,PPIF,DHX33,JADE1,CTSC,NUP107,GMNN,MLH1,DAZAP1,MSH2,ID2,MSH6,UNG,NUP85,SYMPK,CLN6,MLLT1,TRIM28,NAT10,CDK4,HTRA2,FHOD1,LIPG,PEBP1,ASF1B,USP13,GAL,TAF4B,TP53,EIF4A3,REN,RQCD1,PNKD,SKP2,PPRC1,SSRP1,ZFP36L2,GEMIN5,KPNB1,CIART,MED27,FGFR4,CPSF4,FABP5,METTL3,GCN1L1,PELP1,LRP8,CDC25A,FOXA3,U2AF2,PPP1R14B,CCAR2,CTBP2,MLXIP,CLSPN,HNRNPD,OAZ3,CHAF1B,SHMT1,PRMT5,DSCC1,WRAP…
GO:0019693	ribose phosphate metabolic process	20	455	0.37	0.0097	UQCRC1,DHODH,NME4,MSH2,ACLY,AMPD2,ADCY3,PPAT,CAD,RPIA,PFAS,MCCC2,IMPDH1,PARP1,UCK2,PGAM1,GART,PDE7A,GMPS,NUDT3
GO:0008033	tRNA processing	9	118	0.61	0.0098	ADAT2,QTRT1,NAT10,TRMT5,TSEN2,TRMU,PUS1,WDR4,QTRTD1
GO:0008630	intrinsic apoptotic signaling pathway in response to DNA damage	7	71	0.72	0.0098	MLH1,MSH2,MSH6,HTRA2,TP53,E2F1,BRCA1
GO:0010558	negative regulation of macromolecule biosynthetic process	45	1425	0.22	0.0098	CDC6,APEX1,DNAJC17,GMNN,ID2,TRIM28,NAT10,TP53,EIF4A3,RQCD1,ZFP36L2,CIART,METTL3,LRP8,CCAR2,CTBP2,HNRNPD,SHMT1,PRMT5,SUV39H1,E2F1,LYAR,BLM,SREBF1,PASK,XRCC6,DNMT1,PARP1,SF1,RBBP7,HR,MYBBP1A,HELLS,KHSRP,TONSL,VPRBP,ILF3,BRCA1,NFXL1,PHB2,TIMELESS,CIRBP,GREM1,UHRF1,MYC
GO:0051254	positive regulation of RNA metabolic process	49	1596	0.21	0.0102	APEX1,MYBL2,DHX33,JADE1,DAZAP1,ID2,NUP85,TRIM28,FHOD1,GAL,TAF4B,TP53,RQCD1,PPRC1,ZFP36L2,MED27,METTL3,GCN1L1,PELP1,FOXA3,U2AF2,CTBP2,MLXIP,HNRNPD,CARM1,E2F1,BLM,SREBF1,BCL11B,XRCC6,ILF2,HEATR1,PARP1,HNRNPK,EXOSC9,KHSRP,GNL3,ILF3,TRA2B,BRCA1,TFR2,TFAM,ALYREF,TAF15,GREM1,UHRF1,MYC,BCL2L12,IKBKG
GO:0006353	DNA-templated transcription, termination	7	72	0.71	0.0103	MAZ,SYMPK,CPSF4,PRMT5,TTF2,POLR1E,SNRPB
GO:0006369	termination of RNA polymerase II transcription	5	33	0.9	0.0103	MAZ,SYMPK,CPSF4,TTF2,SNRPB
GO:0010165	response to X-ray	5	33	0.9	0.0103	MSH2,TP53,BLM,XRCC6,XRCC2
GO:0046653	tetrahydrofolate metabolic process	4	18	1.07	0.0103	MTHFD1,SHMT1,GART,MTHFD1L
GO:0046654	tetrahydrofolate biosynthetic process	3	7	1.36	0.0108	MTHFD1,GART,MTHFD1L
GO:1900264	positive regulation of DNA-directed DNA polymerase activity	3	7	1.36	0.0108	DSCC1,RFC3,RFC4
GO:1902969	mitotic DNA replication	3	7	1.36	0.0108	GINS2,LIG1,CDC45
GO:0006275	regulation of DNA replication	8	96	0.65	0.0109	CDC6,GMNN,DSCC1,BLM,DNA2,PCNA,RFC3,RFC4
GO:0006417	regulation of translation	16	327	0.41	0.0109	CDK4,EIF4A3,RQCD1,ZFP36L2,GEMIN5,METTL3,GCN1L1,HNRNPD,SHMT1,PASK,TCOF1,AKT2,KIAA0020,KHSRP,ILF3,CIRBP
GO:0022618	ribonucleoprotein complex assembly	12	203	0.5	0.0109	GEMIN5,SNRPD1,MRPL11,PRMT5,GEMIN4,MRTO4,SF1,GEMIN8,SNRPB,NLE1,LUC7L2,CIRBP
GO:0031327	negative regulation of cellular biosynthetic process	46	1479	0.22	0.011	CDC6,APEX1,DNAJC17,GMNN,ID2,TRIM28,NAT10,TP53,EIF4A3,RQCD1,ZFP36L2,CIART,METTL3,LRP8,CCAR2,CTBP2,HNRNPD,SHMT1,PRMT5,SUV39H1,E2F1,LYAR,BLM,SREBF1,PASK,XRCC6,DNMT1,PARP1,SF1,RBBP7,HR,MYBBP1A,HELLS,MPV17L,KHSRP,TONSL,VPRBP,ILF3,BRCA1,NFXL1,PHB2,TIMELESS,CIRBP,GREM1,UHRF1,MYC
GO:0071482	cellular response to light stimulus	8	97	0.64	0.0115	TP53,METTL3,CDC25A,PARP1,PCNA,AKT2,POLD1,MYC
GO:1903312	negative regulation of mRNA metabolic process	7	74	0.7	0.0115	U2AF2,HNRNPD,SRSF7,E2F1,HNRNPK,TRA2B,CIRBP
GO:2000134	negative regulation of G1/S transition of mitotic cell cycle	8	97	0.64	0.0115	JADE1,TP53,RQCD1,CARM1,E2F1,RFWD3,PCNA,PRMT1
GO:0045190	isotype switching	4	19	1.05	0.0117	MLH1,MSH2,MSH6,EXO1
GO:0009168	purine ribonucleoside monophosphate biosynthetic process	8	98	0.64	0.012	AMPD2,PPAT,PFAS,IMPDH1,PGAM1,ADA,GART,GMPS
GO:0051252	regulation of RNA metabolic process	99	3890	0.13	0.0127	CDC6,APEX1,MYBL2,MAZ,DNAJC17,EXOSC5,DHX33,JADE1,NUP107,GMNN,DAZAP1,ID2,NUP85,MLLT1,TRIM28,FHOD1,ASF1B,USP13,GAL,TAF4B,TP53,RQCD1,PPRC1,SSRP1,ZFP36L2,CIART,MED27,CPSF4,METTL3,GCN1L1,PELP1,LRP8,FOXA3,U2AF2,CCAR2,CTBP2,MLXIP,HNRNPD,CHAF1B,PRMT5,CARM1,SRSF7,SUV39H1,E2F1,LYAR,BLM,SREBF1,KHDRBS3,BCL11B,XRCC6,DNMT1,TOX,ILF2,HEATR1,PARP1,TTF2,DKC1,EXOSC2,ZNF367,TCF19,HNRNPK,SF1,POLA1,PCNA,EXOSC9,RBBP7,PT…
GO:0090407	organophosphate biosynthetic process	23	577	0.33	0.0127	MTHFD1,DHODH,NME4,ACLY,AMPD2,ADCY3,PPAT,CAD,SORD,CPNE7,FGFR4,FABP5,PFAS,SHMT1,DPM2,IMPDH1,UCK2,PGAM1,AKR1A1,ADA,GART,GMPS,PIGW
GO:1901566	organonitrogen compound biosynthetic process	43	1370	0.22	0.0134	MRI1,MRPL28,MTHFD1,DHODH,NME4,DHX33,ACLY,AMPD2,ADCY3,PPAT,CAD,NARS2,FARSB,GEMIN5,NAGS,FABP5,GCN1L1,MRPL11,B4GALT2,PFAS,OAZ3,SHMT1,B3GNT4,DPM2,BCAT2,MRRF,IMPDH1,RPL22L1,UCK2,PGAM1,MRPS2,AKR1A1,ADA,GART,CEMIP,COA1,DERL3,PYCR1,EARS2,GMPS,MMAB,MTHFD1L,PIGW
GO:0042276	error-prone translesion synthesis	4	20	1.03	0.0135	POLE2,PCNA,RFC3,RFC4
GO:0051973	positive regulation of telomerase activity	5	36	0.87	0.0135	HNRNPD,WRAP53,DKC1,GREM1,MYC
GO:0000733	DNA strand renaturation	3	8	1.3	0.0136	TP53,BLM,RECQL4
GO:0034475	U4 snRNA 3'-end processing	3	8	1.3	0.0136	EXOSC5,EXOSC2,EXOSC9
GO:0042148	strand invasion	3	8	1.3	0.0136	DMC1,XRCC2,XRCC3
GO:0070900	mitochondrial tRNA modification	3	8	1.3	0.0136	TRMT5,TRMU,PUS1
GO:0071478	cellular response to radiation	10	153	0.54	0.0136	TP53,METTL3,CDC25A,BLM,XRCC6,PARP1,PCNA,AKT2,POLD1,MYC
GO:0009259	ribonucleotide metabolic process	19	440	0.36	0.014	UQCRC1,DHODH,NME4,MSH2,ACLY,AMPD2,ADCY3,PPAT,CAD,PFAS,MCCC2,IMPDH1,PARP1,UCK2,PGAM1,GART,PDE7A,GMPS,NUDT3
GO:0031124	mRNA 3'-end processing	7	78	0.68	0.0142	DDX39A,SYMPK,EIF4A3,CPSF4,U2AF2,SRSF7,ALYREF
GO:0034644	cellular response to UV	7	78	0.68	0.0142	TP53,METTL3,CDC25A,PARP1,PCNA,POLD1,MYC
GO:0000959	mitochondrial RNA metabolic process	5	37	0.86	0.0144	TRMT5,TRMU,PUS1,EARS2,TFAM
GO:0072331	signal transduction by p53 class mediator	9	128	0.57	0.0145	MSH2,TP53,RQCD1,CARM1,E2F1,PCNA,MYBBP1A,PRMT1,BRCA1
GO:0009628	response to abiotic stimulus	35	1052	0.25	0.0148	DMC1,MSH2,ID2,MSH6,CDK4,HTRA2,SORD,TP53,METTL3,CDC25A,FEN1,CCAR2,B4GALT2,HNRNPD,SUV39H1,E2F1,BLM,XRCC6,XRCC2,RFWD3,PARP1,DTL,ADA,PCNA,RBBP7,AKT2,RGS14,POLD1,MICA,BRCA1,PHB2,TIMELESS,XRCC3,CIRBP,MYC
GO:0072521	purine-containing compound metabolic process	20	478	0.35	0.0148	UQCRC1,MTHFD1,NME4,MSH2,ACLY,AMPD2,ADCY3,PPAT,PFAS,SHMT1,MCCC2,IMPDH1,PARP1,PGAM1,ADA,GART,PDE7A,GMPS,NUDT3,MTHFD1L
GO:0046132	pyrimidine ribonucleoside biosynthetic process	4	21	1	0.0149	DHODH,NME4,CAD,UCK2
GO:0048025	negative regulation of mRNA splicing, via spliceosome	4	21	1	0.0149	U2AF2,SRSF7,HNRNPK,TRA2B
GO:0055086	nucleobase-containing small molecule metabolic process	25	662	0.3	0.0149	UQCRC1,MTHFD1,DHODH,NME4,MSH2,UNG,ACLY,AMPD2,ADCY3,PPAT,CAD,RPIA,PFAS,SHMT1,MCCC2,IMPDH1,PARP1,UCK2,PGAM1,ADA,GART,PDE7A,GMPS,NUDT3,MTHFD1L
GO:0035690	cellular response to drug	15	310	0.41	0.0157	CFTR,APEX1,PPIF,CDK4,ADCY3,PPAT,CAD,TP53,REN,HNRNPD,BLM,PCNA,BRCA1,TIMELESS,MYC
GO:0046394	carboxylic acid biosynthetic process	15	311	0.41	0.0161	MRI1,MTHFD1,ACLY,CAD,MCAT,NAGS,SHMT1,BCAT2,PGAM1,AKR1A1,GART,CEMIP,PYCR1,BRCA1,MTHFD1L
GO:0006767	water-soluble vitamin metabolic process	7	81	0.66	0.0165	MTHFD1,CD320,SHMT1,MCCC2,AKR1A1,MMAB,MTHFD1L
GO:0034248	regulation of cellular amide metabolic process	17	379	0.38	0.0165	CDK4,EIF4A3,RQCD1,ZFP36L2,GEMIN5,METTL3,GCN1L1,HNRNPD,SHMT1,PASK,PGAM1,TCOF1,AKT2,KIAA0020,KHSRP,ILF3,CIRBP
GO:0035999	tetrahydrofolate interconversion	3	9	1.25	0.0165	MTHFD1,SHMT1,MTHFD1L
GO:0048541	Peyer's patch development	3	9	1.25	0.0165	ID2,TOX,ADA
GO:0009220	pyrimidine ribonucleotide biosynthetic process	4	22	0.98	0.0166	DHODH,NME4,CAD,UCK2
GO:0031935	regulation of chromatin silencing	4	22	0.98	0.0166	TRIM28,DNMT1,CDC45,UHRF1
GO:2001020	regulation of response to DNA damage stimulus	11	188	0.49	0.0166	TRIM28,WDR76,CCAR2,RFWD3,PARP1,HNRNPK,PCNA,BRCA1,TIMELESS,MYC,BCL2L12
GO:0000288	nuclear-transcribed mRNA catabolic process, deadenylation-dependent decay	6	59	0.73	0.0167	EXOSC5,MLH1,RQCD1,ZFP36L2,EXOSC2,EXOSC9
GO:0006977	DNA damage response, signal transduction by p53 class mediator resulting in cell cycle arrest	6	59	0.73	0.0167	TP53,RQCD1,CARM1,E2F1,PCNA,PRMT1
GO:0048511	rhythmic process	13	250	0.44	0.017	ID2,CDK4,TP53,CIART,METTL3,CCAR2,HNRNPD,PRMT5,SUV39H1,SREBF1,PCNA,MYBBP1A,TIMELESS
GO:0030330	DNA damage response, signal transduction by p53 class mediator	7	82	0.66	0.0172	TP53,RQCD1,CARM1,E2F1,PCNA,PRMT1,BRCA1
GO:0006220	pyrimidine nucleotide metabolic process	6	60	0.72	0.0178	DHODH,NME4,UNG,CAD,SHMT1,UCK2
GO:0006541	glutamine metabolic process	4	23	0.96	0.0184	PPAT,CAD,PFAS,GMPS
GO:0046129	purine ribonucleoside biosynthetic process	4	23	0.96	0.0184	NME4,IMPDH1,ADA,GMPS
GO:0061157	mRNA destabilization	4	23	0.96	0.0184	ZFP36L2,METTL3,HNRNPD,KHSRP
GO:2001022	positive regulation of response to DNA damage stimulus	7	84	0.65	0.0188	TRIM28,CCAR2,PARP1,PCNA,BRCA1,TIMELESS,MYC
GO:0044282	small molecule catabolic process	17	388	0.37	0.0193	OXCT1,BLMH,PPAT,SORD,PNKD,MCAT,SHMT1,BCAT2,MCCC2,PGAM1,AKR1A1,ADA,ALDH1B1,CPT1C,CEMIP,HYKK,NUDT3
GO:0006222	UMP biosynthetic process	3	10	1.2	0.0194	DHODH,CAD,UCK2
GO:0010605	negative regulation of macromolecule metabolic process	69	2558	0.16	0.0194	CDC6,APEX1,FERMT1,DNAJC17,EXOSC5,GMNN,MLH1,MSH2,ID2,MSH6,MLLT1,TRIM28,NAT10,CDK4,PEBP1,TP53,EIF4A3,RQCD1,ZFP36L2,CIART,METTL3,LRP8,U2AF2,PPP1R14B,CCAR2,CTBP2,HNRNPD,DIS3L2,SHMT1,PRMT5,SRSF7,SUV39H1,E2F1,DUSP9,LYAR,BLM,SREBF1,PASK,XRCC6,DNMT1,PARP1,DKC1,EXOSC2,MRTO4,HNRNPK,SF1,EXOSC9,RBBP7,HR,MYBBP1A,HELLS,KHSRP,DERL3,RGS14,TONSL,VPRBP,LAPTM4B,ILF3,NLE1,TRA2B,BRCA1,NFXL1,PHB2,TIMELESS,CIRBP,GREM1,…
GO:0031126	snoRNA 3'-end processing	3	10	1.2	0.0194	EXOSC5,DKC1,EXOSC2
GO:0035247	peptidyl-arginine omega-N-methylation	3	10	1.2	0.0194	PRMT5,CARM1,PRMT1
GO:0090308	regulation of methylation-dependent chromatin silencing	3	10	1.2	0.0194	TRIM28,DNMT1,UHRF1
GO:0010629	negative regulation of gene expression	49	1670	0.19	0.0196	FERMT1,DNAJC17,EXOSC5,GMNN,MLH1,ID2,TRIM28,TP53,EIF4A3,RQCD1,ZFP36L2,CIART,METTL3,LRP8,U2AF2,CCAR2,CTBP2,HNRNPD,DIS3L2,SHMT1,SRSF7,SUV39H1,E2F1,LYAR,SREBF1,XRCC6,DNMT1,PARP1,EXOSC2,MRTO4,HNRNPK,EXOSC9,RBBP7,HR,MYBBP1A,HELLS,KHSRP,VPRBP,ILF3,TRA2B,BRCA1,NFXL1,PHB2,TIMELESS,CIRBP,GREM1,UHRF1,MYC,BCL2L12
GO:0140053	mitochondrial gene expression	9	137	0.54	0.0196	MRPL28,TRMT5,TRMU,MRPL11,MRRF,MRPS2,PUS1,EARS2,TFAM
GO:0016032	viral process	22	571	0.31	0.0201	NUP107,MSH6,UNG,NUP85,NUP54,TP53,KPNB1,CPSF4,BANF1,CTBP2,CARM1,SUV39H1,XRCC6,NDC1,RCC1,HNRNPK,POLA1,VPRBP,MICA,ALYREF,NUP37,IKBKG
GO:0002312	B cell activation involved in immune response	5	42	0.8	0.0206	MLH1,MSH2,MSH6,EXO1,ADA
GO:0098813	nuclear chromosome segregation	11	196	0.47	0.0206	DMC1,MLH1,CDCA5,KPNB1,DIS3L2,DSCC1,MCMBP,NDC1,ZWINT,DSN1,PHB2
GO:1902749	regulation of cell cycle G2/M phase transition	10	167	0.5	0.0209	CEP41,CDK4,TP53,CDC25A,CLSPN,TUBB,BLM,DTL,BRCA1,HAUS5
GO:0009167	purine ribonucleoside monophosphate metabolic process	12	230	0.44	0.0228	UQCRC1,MSH2,AMPD2,PPAT,PFAS,IMPDH1,PARP1,PGAM1,ADA,GART,GMPS,NUDT3
GO:0051172	negative regulation of nitrogen compound metabolic process	63	2307	0.16	0.0228	CDC6,APEX1,DNAJC17,PPIF,GMNN,MLH1,MSH2,ID2,MSH6,MLLT1,TRIM28,NAT10,CDK4,PEBP1,TP53,EIF4A3,RQCD1,ZFP36L2,CIART,METTL3,LRP8,U2AF2,PPP1R14B,CCAR2,CTBP2,HNRNPD,SHMT1,PRMT5,SRSF7,SUV39H1,E2F1,DUSP9,LYAR,BLM,SREBF1,XRCC6,DNMT1,PARP1,DKC1,HNRNPK,SF1,RBBP7,HR,MYBBP1A,HELLS,KHSRP,DERL3,RGS14,TONSL,VPRBP,LAPTM4B,ILF3,NLE1,TRA2B,BRCA1,NFXL1,PHB2,TIMELESS,CIRBP,GREM1,UHRF1,MYC,BCL2L12
GO:0000730	DNA recombinase assembly	3	11	1.16	0.0232	DMC1,XRCC2,XRCC3
GO:0009257	10-formyltetrahydrofolate biosynthetic process	2	2	1.72	0.0232	MTHFD1,MTHFD1L
GO:0019637	organophosphate metabolic process	33	1011	0.24	0.0232	UQCRC1,MTHFD1,DHODH,NME4,MSH2,UNG,ACLY,AMPD2,ADCY3,LIPG,PPAT,CAD,SORD,CPNE7,RPIA,FGFR4,FABP5,PFAS,SHMT1,DPM2,MCCC2,IMPDH1,PARP1,UCK2,PGAM1,AKR1A1,ADA,GART,TMEM55B,PDE7A,GMPS,NUDT3,PIGW
GO:0031125	rRNA 3'-end processing	3	11	1.16	0.0232	EXOSC5,EXOSC2,EXOSC9
GO:0044248	cellular catabolic process	48	1646	0.19	0.0232	OXCT1,EXOSC5,CTSC,MLH1,UNG,CLN6,HTRA2,LIPG,BLMH,USP13,PPAT,SORD,TP53,EIF4A3,RQCD1,PNKD,SKP2,VPS51,ZFP36L2,KPNB1,MCAT,FABP5,METTL3,FEN1,HNRNPD,DIS3L2,SHMT1,BCAT2,ANAPC1,MCCC2,DNA2,DTL,PGAM1,AKR1A1,EXOSC2,ADA,MRTO4,ALDH1B1,EXOSC9,CPT1C,CEMIP,KHSRP,DERL3,PDE7A,HYKK,NUDT3,UBXN8,UHRF1
GO:0045004	DNA replication proofreading	2	2	1.72	0.0232	POLE,POLD1
GO:0050684	regulation of mRNA processing	8	114	0.57	0.0232	DAZAP1,CPSF4,U2AF2,SRSF7,KHDRBS3,HNRNPK,PTCD2,TRA2B
GO:0051253	negative regulation of RNA metabolic process	40	1303	0.21	0.0232	APEX1,DNAJC17,GMNN,ID2,TRIM28,TP53,CIART,LRP8,U2AF2,CCAR2,CTBP2,HNRNPD,PRMT5,SRSF7,SUV39H1,E2F1,LYAR,SREBF1,XRCC6,DNMT1,PARP1,DKC1,HNRNPK,SF1,RBBP7,HR,MYBBP1A,HELLS,TONSL,VPRBP,ILF3,TRA2B,BRCA1,NFXL1,PHB2,TIMELESS,CIRBP,GREM1,UHRF1,MYC
GO:0090657	telomeric loop disassembly	3	11	1.16	0.0232	BLM,XRCC3,RECQL4
GO:0101030	tRNA-guanine transglycosylation	2	2	1.72	0.0232	QTRT1,QTRTD1
GO:0006221	pyrimidine nucleotide biosynthetic process	5	44	0.78	0.0235	DHODH,NME4,CAD,SHMT1,UCK2
GO:0090329	regulation of DNA-dependent DNA replication	5	44	0.78	0.0235	GMNN,DSCC1,BLM,RFC3,RFC4
GO:2000113	negative regulation of cellular macromolecule biosynthetic process	41	1348	0.21	0.0237	CDC6,DNAJC17,GMNN,ID2,TRIM28,NAT10,TP53,EIF4A3,RQCD1,ZFP36L2,CIART,METTL3,LRP8,CCAR2,CTBP2,HNRNPD,SHMT1,SUV39H1,E2F1,LYAR,BLM,SREBF1,PASK,XRCC6,DNMT1,PARP1,RBBP7,HR,MYBBP1A,HELLS,KHSRP,VPRBP,ILF3,BRCA1,NFXL1,PHB2,TIMELESS,CIRBP,GREM1,UHRF1,MYC
GO:0045830	positive regulation of isotype switching	4	26	0.91	0.0243	MLH1,MSH2,MSH6,UNG
GO:1903313	positive regulation of mRNA metabolic process	6	66	0.68	0.0243	DAZAP1,ZFP36L2,METTL3,HNRNPD,KHSRP,TRA2B
GO:1901137	carbohydrate derivative biosynthetic process	23	625	0.29	0.026	DHODH,NME4,ACLY,AMPD2,ADCY3,PPAT,CAD,SORD,B4GALT2,PFAS,SHMT1,B3GNT4,DPM2,IMPDH1,UCK2,PGAM1,AKR1A1,ADA,GART,CEMIP,DERL3,GMPS,PIGW
GO:0000280	nuclear division	13	268	0.41	0.0261	DMC1,MYBL2,MLH1,CDCA5,KPNB1,DIS3L2,DSCC1,XRCC2,NDC1,ZWINT,FANCA,DSN1,XRCC3
GO:0031324	negative regulation of cellular metabolic process	66	2463	0.15	0.0261	CDC6,APEX1,DNAJC17,PPIF,GMNN,MLH1,MSH2,ID2,MSH6,MLLT1,TRIM28,NAT10,CDK4,HTRA2,PEBP1,TP53,EIF4A3,RQCD1,ZFP36L2,CIART,METTL3,LRP8,U2AF2,PPP1R14B,CCAR2,CTBP2,HNRNPD,SHMT1,PRMT5,SRSF7,SUV39H1,E2F1,DUSP9,LYAR,BLM,SREBF1,PASK,XRCC6,DNMT1,PARP1,DKC1,HNRNPK,SF1,RBBP7,HR,MYBBP1A,HELLS,MPV17L,KHSRP,DERL3,RGS14,TONSL,VPRBP,LAPTM4B,ILF3,NLE1,TRA2B,BRCA1,NFXL1,PHB2,TIMELESS,CIRBP,GREM1,UHRF1,MYC,BCL2L12
GO:0006163	purine nucleotide metabolic process	18	442	0.33	0.0268	UQCRC1,MTHFD1,NME4,MSH2,ACLY,AMPD2,ADCY3,PPAT,PFAS,MCCC2,IMPDH1,PARP1,PGAM1,ADA,GART,PDE7A,GMPS,NUDT3
GO:0034661	ncRNA catabolic process	4	27	0.9	0.0268	EXOSC5,DIS3L2,EXOSC2,EXOSC9
GO:0034969	histone arginine methylation	3	12	1.12	0.0268	PRMT5,CARM1,PRMT1
GO:0042594	response to starvation	10	175	0.48	0.0268	OXCT1,DHODH,CAD,TP53,GCN1L1,FOXA3,C12orf66,SREBF1,MYBBP1A,FAM65A
GO:0050864	regulation of B cell activation	8	118	0.56	0.0268	MLH1,MSH2,ID2,MSH6,UNG,ZFP36L2,CD320,ADA
GO:0048522	positive regulation of cellular process	117	4898	0.1	0.0272	CFTR,OXCT1,CDC6,APEX1,MYBL2,FERMT1,DHODH,PPIF,DHX33,JADE1,CTSC,MLH1,DAZAP1,MSH2,ID2,MSH6,UNG,NUP85,SYMPK,CLN6,TRIM28,ACLY,ACTR3B,CDK4,HTRA2,FHOD1,ARHGEF17,LTK,USP13,GAL,TAF4B,TP53,EIF4A3,RQCD1,SKP2,CDCA5,PPRC1,ZFP36L2,MED27,FGFR4,FABP5,METTL3,GCN1L1,PELP1,CD320,GPR27,LRP8,CDC25A,FOXA3,FEN1,U2AF2,CCAR2,CTBP2,MLXIP,CLSPN,HNRNPD,PRMT5,DSCC1,WRAP53,CARM1,LPHN1,E2F1,DUSP9,LYAR,BLM,SREBF1,BCL11B,DNA2,P…
GO:0006402	mRNA catabolic process	11	207	0.45	0.0277	EXOSC5,MLH1,EIF4A3,RQCD1,ZFP36L2,METTL3,DIS3L2,EXOSC2,MRTO4,EXOSC9,KHSRP
GO:0009064	glutamine family amino acid metabolic process	6	69	0.66	0.0286	PPAT,CAD,NAGS,PFAS,PYCR1,GMPS
GO:0009116	nucleoside metabolic process	8	120	0.55	0.0286	DHODH,NME4,PPAT,CAD,IMPDH1,UCK2,ADA,GMPS
GO:0045910	negative regulation of DNA recombination	4	28	0.88	0.0295	MLH1,MSH2,MSH6,BLM
GO:0051225	spindle assembly	6	70	0.66	0.0302	MYBL2,MLH1,KPNB1,TUBB,RCC1,HAUS5
GO:0090502	RNA phosphodiester bond hydrolysis, endonucleolytic	6	70	0.66	0.0302	APEX1,UTP20,TSEN2,CPSF4,FEN1,EXO1
GO:0009892	negative regulation of metabolic process	72	2762	0.14	0.0307	CDC6,APEX1,FERMT1,DNAJC17,EXOSC5,PPIF,GMNN,MLH1,MSH2,ID2,MSH6,MLLT1,TRIM28,NAT10,CDK4,HTRA2,PEBP1,TP53,EIF4A3,RQCD1,ZFP36L2,CIART,METTL3,LRP8,U2AF2,PPP1R14B,CCAR2,CTBP2,HNRNPD,DIS3L2,SHMT1,PRMT5,SRSF7,SUV39H1,E2F1,DUSP9,LYAR,BLM,SREBF1,PASK,XRCC6,DNMT1,PARP1,DKC1,EXOSC2,MRTO4,HNRNPK,SF1,EXOSC9,RBBP7,HR,MYBBP1A,HELLS,MPV17L,KHSRP,DERL3,RGS14,TONSL,VPRBP,LAPTM4B,ILF3,NLE1,TRA2B,BRCA1,NFXL1,PHB2,TIM…
GO:0008340	determination of adult lifespan	3	13	1.09	0.0311	MSH2,MSH6,TP53
GO:0061158	3'-UTR-mediated mRNA destabilization	3	13	1.09	0.0311	ZFP36L2,HNRNPD,KHSRP
GO:0071028	nuclear mRNA surveillance	3	13	1.09	0.0311	EXOSC5,EXOSC2,EXOSC9
GO:1901070	guanosine-containing compound biosynthetic process	3	13	1.09	0.0311	NME4,IMPDH1,GMPS
GO:1904816	positive regulation of protein localization to chromosome, telomeric region	3	13	1.09	0.0311	WRAP53,DKC1,GNL3
GO:0000819	sister chromatid segregation	8	123	0.54	0.0319	CDCA5,KPNB1,DIS3L2,DSCC1,MCMBP,ZWINT,DSN1,PHB2
GO:0036297	interstrand cross-link repair	5	49	0.73	0.0329	ATRIP,RFWD3,UBE2T,FANCA,XRCC3
GO:0006177	GMP biosynthetic process	2	3	1.55	0.034	IMPDH1,GMPS
GO:0044205	'de novo' UMP biosynthetic process	2	3	1.55	0.034	DHODH,CAD
GO:0071163	DNA replication preinitiation complex assembly	2	3	1.55	0.034	GMNN,CDC45
GO:1902990	mitotic telomere maintenance via semi-conservative replication	2	3	1.55	0.034	DNA2,PCNA
GO:0031497	chromatin assembly	9	154	0.49	0.0347	CENPM,NASP,ASF1B,MCM2,TP53,CHAF1A,CHAF1B,RBBP7,HELLS
GO:0042752	regulation of circadian rhythm	7	98	0.58	0.0347	ID2,TP53,CCAR2,HNRNPD,SUV39H1,ADA,TIMELESS
GO:0043628	ncRNA 3'-end processing	4	30	0.85	0.0351	EXOSC5,DKC1,EXOSC2,EXOSC9
GO:0010628	positive regulation of gene expression	51	1826	0.17	0.0352	MYBL2,DHX33,DAZAP1,ID2,NUP85,TRIM28,CDK4,FHOD1,GAL,TAF4B,TP53,EIF4A3,PPRC1,FGFR4,METTL3,GCN1L1,PELP1,FOXA3,U2AF2,CTBP2,MLXIP,HNRNPD,CARM1,E2F1,BLM,SREBF1,BCL11B,PASK,XRCC6,DNMT1,ILF2,HEATR1,PARP1,HNRNPK,POLR1E,EXOSC9,MYBBP1A,GNL3,ILF3,TRA2B,BRCA1,TFR2,TFAM,ALYREF,CIRBP,TAF15,GREM1,UHRF1,MYC,BCL2L12,IKBKG
GO:0033147	negative regulation of intracellular estrogen receptor signaling pathway	3	14	1.06	0.0355	RQCD1,BRCA1,PHB2
GO:0043173	nucleotide salvage	3	14	1.06	0.0355	AMPD2,UCK2,ADA
GO:1901575	organic substance catabolic process	46	1609	0.18	0.0363	OXCT1,EXOSC5,CTSC,MLH1,UNG,CLN6,HTRA2,LIPG,BLMH,USP13,PPAT,SORD,EIF4A3,RQCD1,PNKD,SKP2,ZFP36L2,KPNB1,MCAT,FABP5,METTL3,FEN1,HNRNPD,DIS3L2,SHMT1,BCAT2,ANAPC1,MCCC2,DNA2,DTL,PGAM1,AKR1A1,EXOSC2,ADA,MRTO4,ALDH1B1,EXOSC9,CPT1C,CEMIP,KHSRP,DERL3,PDE7A,HYKK,NUDT3,UBXN8,UHRF1
GO:0007005	mitochondrion organization	17	424	0.33	0.0371	PPIF,HTRA2,FOXRED1,GRPEL1,TP53,PPRC1,CCAR2,ACAD9,NDUFAF3,E2F1,DNA2,PARP1,PTCD2,COA1,MPV17L,TFAM,PHB2
GO:0006283	transcription-coupled nucleotide-excision repair	6	75	0.63	0.0387	LIG1,PCNA,RFC3,RFC4,POLD1,POLD2
GO:0006796	phosphate-containing compound metabolic process	56	2065	0.16	0.0402	UQCRC1,MTHFD1,VRK1,APEX1,DHODH,NME4,MSH2,UNG,TRIM28,ACLY,AMPD2,CDK4,ADCY3,LIPG,PEBP1,LTK,PPAT,CAD,SORD,CPNE7,ZFP36L2,RPIA,FGFR4,FABP5,STK32C,CDC25A,CLSPN,PFAS,SHMT1,DPM2,MCCC2,IMPDH1,DUSP9,PASK,PARP1,UCK2,PGAM1,AKR1A1,ADA,EPHA10,PRDX4,GART,AKT2,MATK,TMEM55B,PDE7A,VPRBP,MAPKAPK3,ILF3,NT5DC2,GMPS,HYKK,NUDT3,MYC,PIGW,IKBKG
GO:0009152	purine ribonucleotide biosynthetic process	10	189	0.45	0.0402	NME4,ACLY,AMPD2,ADCY3,PPAT,PFAS,IMPDH1,PGAM1,GART,GMPS
GO:0000018	regulation of DNA recombination	6	76	0.62	0.0408	MLH1,MSH2,MSH6,UNG,BLM,ALYREF
GO:0006999	nuclear pore organization	3	15	1.03	0.0409	NUP107,NUP54,NDC1
GO:0009209	pyrimidine ribonucleoside triphosphate biosynthetic process	3	15	1.03	0.0409	NME4,CAD,UCK2
GO:0006335	DNA replication-dependent nucleosome assembly	4	32	0.82	0.0414	NASP,ASF1B,CHAF1A,CHAF1B
GO:0031572	G2 DNA damage checkpoint	4	32	0.82	0.0414	CLSPN,BLM,DTL,BRCA1
GO:1901976	regulation of cell cycle checkpoint	4	32	0.82	0.0414	WDR76,CCAR2,RFWD3,XRCC3
GO:0045739	positive regulation of DNA repair	5	53	0.7	0.0416	TRIM28,PARP1,PCNA,BRCA1,TIMELESS
GO:2001252	positive regulation of chromosome organization	9	160	0.47	0.0416	TRIM28,TP53,FEN1,HNRNPD,SREBF1,DNMT1,DKC1,GNL3,BRCA1
GO:0048024	regulation of mRNA splicing, via spliceosome	6	77	0.62	0.0422	DAZAP1,U2AF2,SRSF7,KHDRBS3,HNRNPK,TRA2B
GO:1903046	meiotic cell cycle process	9	161	0.47	0.0429	DMC1,MLH1,MSH2,MSH6,XRCC2,NDC1,FANCA,DSN1,XRCC3
GO:0006266	DNA ligation	3	16	1	0.0462	LIG1,XRCC6,PARP1
GO:0043137	DNA replication, removal of RNA primer	2	4	1.42	0.0462	FEN1,DNA2
GO:0043504	mitochondrial DNA repair	2	4	1.42	0.0462	DNA2,PARP1
GO:0051097	negative regulation of helicase activity	2	4	1.42	0.0462	MCM2,TP53
GO:0051782	negative regulation of cell division	3	16	1	0.0462	ORC6,BLM,MYC
GO:0090309	positive regulation of methylation-dependent chromatin silencing	2	4	1.42	0.0462	TRIM28,DNMT1
GO:0006323	DNA packaging	10	195	0.43	0.0463	CENPM,NASP,ASF1B,MCM2,TP53,CDCA5,CHAF1A,CHAF1B,RBBP7,HELLS
GO:0010332	response to gamma radiation	5	55	0.68	0.0463	TP53,XRCC6,XRCC2,PARP1,MYC
GO:0050871	positive regulation of B cell activation	6	80	0.6	0.0481	MLH1,MSH2,MSH6,UNG,CD320,ADA
GO:0043414	macromolecule methylation	11	229	0.41	0.0485	TRIM28,TRMT5,METTL3,PRMT5,CARM1,SUV39H1,DNMT1,WDR4,PRMT1,SNRPB,METTL21A

## Sheet: coral1
#term ID	term description	observed gene count	background gene count	strength	false discovery rate	matching proteins in your network (labels)
GO:0006614	SRP-dependent cotranslational protein targeting to membrane	57	92	1.59	5.38e-61	RPL19,RPS12,RPS16,RPL35,RPS11,RPS27A,RPL37,RPS3,RPS23,RPS9,RPL15,RPL38,RPL4,RPS7,RPL7,RPS21,RPL3,RPL27A,RPL21,RPS3A,RPSA,RPL12,RPL39,RPS27,RPL5,RPL7A,RPL11,RPS6,RPL13A,RPL24,RPL34,RPS29,RPL14,RPS8,RPS14,RPL31,RPL23A,RPS18,RPL6,RPL10,RPS24,RPL32,RPL37A,RPL29,RPL35A,RPL23,RPL30,RPS20,RPS25,RPS13,RPL18,ENSG00000229117,RPL26,RPL27,RPS19,RPS28,RPS5
GO:0006413	translational initiation	60	142	1.42	2.3e-57	EIF3D,RPL19,RPS12,RPS16,RPL35,RPS11,RPS27A,RPL37,RPS3,RPS23,RPS9,RPL15,RPL38,RPL4,RPS7,RPL7,RPS21,RPL3,RPL27A,RPL21,RPS3A,RPSA,RPL12,RPL39,RPS27,RPL5,RPL7A,RPL11,RPS6,RPL13A,RPL24,RPL34,RPS29,RPL14,RPS8,RPS14,RPL31,EIF4B,RPL23A,RPS18,RPL6,RPL10,RPS24,RPL32,EIF2A,RPL37A,RPL29,RPL35A,RPL23,RPL30,RPS20,RPS25,RPS13,RPL18,ENSG00000229117,RPL26,RPL27,RPS19,RPS28,RPS5
GO:0000184	nuclear-transcribed mRNA catabolic process, nonsense-mediated decay	57	118	1.48	5.04e-57	RPL19,RPS12,RPS16,RPL35,RPS11,RPS27A,RPL37,RPS3,RPS23,RPS9,RPL15,RPL38,RPL4,RPS7,RPL7,RPS21,RPL3,RPL27A,RPL21,RPS3A,RPSA,RPL12,RPL39,RPS27,RPL5,RPL7A,RPL11,RPS6,RPL13A,RPL24,RPL34,RPS29,RPL14,RPS8,RPS14,RPL31,RPL23A,RPS18,RPL6,RPL10,RPS24,RPL32,RPL37A,RPL29,RPL35A,RPL23,RPL30,RPS20,RPS25,RPS13,RPL18,ENSG00000229117,RPL26,RPL27,RPS19,RPS28,RPS5
GO:0006612	protein targeting to membrane	58	132	1.44	2.79e-56	RPL19,RPS12,RPS16,RPL35,RPS11,RPS27A,RPL37,RPS3,RPS23,RPS9,RPL15,RPL38,RPL4,RPS7,RPL7,RPS21,RPL3,RPL27A,RPL21,RPS3A,RPSA,MYO1C,RPL12,RPL39,RPS27,RPL5,RPL7A,RPL11,RPS6,RPL13A,RPL24,RPL34,RPS29,RPL14,RPS8,RPS14,RPL31,RPL23A,RPS18,RPL6,RPL10,RPS24,RPL32,RPL37A,RPL29,RPL35A,RPL23,RPL30,RPS20,RPS25,RPS13,RPL18,ENSG00000229117,RPL26,RPL27,RPS19,RPS28,RPS5
GO:0006412	translation	72	362	1.1	2.31e-50	EIF3D,RPL19,RPS12,RPS16,RPL35,MRPS18B,RPS11,RPS27A,RPL37,RPS3,RPS23,RPS9,EEF2,RPL15,RPL38,RPL4,MRPS31,EEF1A1,RPS7,RPL7,DALRD3,RPS21,RPL3,RPL27A,RPL21,RPS3A,RPSA,RPL12,RPL39,RMND1,RPS27,RPL5,RPL7A,RPL11,RPS6,RPL13A,EEF1B2,RPL24,RPL34,RPS29,RPL14,RPS8,RPS14,RPL31,EIF4B,RPL23A,RPS18,RPL6,RPL10,RPS24,RPL32,EIF2A,RPL37A,RPL29,RPL35A,RPL23,GNB2L1,RPL30,RPS20,RPS25,RPS13,POLG2,RPL18,NACA,ENSG00000229117…
GO:0043043	peptide biosynthetic process	73	386	1.07	8.19e-50	EIF3D,RPL19,RPS12,RPS16,RPL35,MRPS18B,RPS11,RPS27A,RPL37,RPS3,BDH2,RPS23,RPS9,EEF2,RPL15,RPL38,RPL4,MRPS31,EEF1A1,RPS7,RPL7,DALRD3,RPS21,RPL3,RPL27A,RPL21,RPS3A,RPSA,RPL12,RPL39,RMND1,RPS27,RPL5,RPL7A,RPL11,RPS6,RPL13A,EEF1B2,RPL24,RPL34,RPS29,RPL14,RPS8,RPS14,RPL31,EIF4B,RPL23A,RPS18,RPL6,RPL10,RPS24,RPL32,EIF2A,RPL37A,RPL29,RPL35A,RPL23,GNB2L1,RPL30,RPS20,RPS25,RPS13,POLG2,RPL18,NACA,ENSG000002…
GO:0000956	nuclear-transcribed mRNA catabolic process	58	191	1.28	7.03e-49	RPL19,RPS12,RPS16,RPL35,RPS11,RPS27A,RPL37,RPS3,RPS23,RPS9,RPL15,RPL38,RPL4,RPS7,RPL7,RPS21,RPL3,RPL27A,RPL21,RPS3A,RPSA,THRAP3,RPL12,RPL39,RPS27,RPL5,RPL7A,RPL11,RPS6,RPL13A,RPL24,RPL34,RPS29,RPL14,RPS8,RPS14,RPL31,RPL23A,RPS18,RPL6,RPL10,RPS24,RPL32,RPL37A,RPL29,RPL35A,RPL23,RPL30,RPS20,RPS25,RPS13,RPL18,ENSG00000229117,RPL26,RPL27,RPS19,RPS28,RPS5
GO:0090150	establishment of protein localization to membrane	59	217	1.23	1.86e-47	RPL19,RPS12,RPS16,RPL35,RPS11,RPS27A,RPL37,RPS3,RPS23,RPS9,RPL15,RPL38,RPL4,RPS7,RPL7,RPS21,RPL3,RPL27A,RPL21,RPS3A,RPSA,MYO1C,RPL12,RPL39,RPS27,RPL5,RPL7A,RPL11,RPS6,RPL13A,RPL24,RPL34,TIMM9,RPS29,RPL14,RPS8,RPS14,RPL31,RPL23A,RPS18,RPL6,RPL10,RPS24,RPL32,RPL37A,RPL29,RPL35A,RPL23,RPL30,RPS20,RPS25,RPS13,RPL18,ENSG00000229117,RPL26,RPL27,RPS19,RPS28,RPS5
GO:0043604	amide biosynthetic process	76	495	0.98	2.42e-46	EIF3D,RPL19,RPS12,RPS16,RPL35,MRPS18B,ACAT1,RPS11,RPS27A,RPL37,RPS3,BDH2,RPS23,RPS9,PDHB,EEF2,RPL15,RPL38,RPL4,MRPS31,EEF1A1,RPS7,RPL7,DALRD3,RPS21,RPL3,RPL27A,RPL21,RPS3A,RPSA,RPL12,RPL39,RMND1,RPS27,RPL5,RPL7A,RPL11,RPS6,RPL13A,EEF1B2,RPL24,RPL34,RPS29,RPL14,RPS8,RPS14,RPL31,EIF4B,RPL23A,RPS18,RPL6,RPL10,RPS24,RPL32,EIF2A,RPL37A,RPL29,RPL35A,RPL23,GNB2L1,RPL30,RPS20,RPS25,RPS13,POLG2,RPL18,NACA…
GO:0006401	RNA catabolic process	59	237	1.19	1.16e-45	RPL19,RPS12,RPS16,RPL35,RPS11,RPS27A,RPL37,RPS3,RPS23,RPS9,RPL15,RPL38,RPL4,RPS7,RPL7,RPS21,RPL3,RPL27A,RPL21,RPS3A,RPSA,THRAP3,SND1,RPL12,RPL39,RPS27,RPL5,RPL7A,RPL11,RPS6,RPL13A,RPL24,RPL34,RPS29,RPL14,RPS8,RPS14,RPL31,RPL23A,RPS18,RPL6,RPL10,RPS24,RPL32,RPL37A,RPL29,RPL35A,RPL23,RPL30,RPS20,RPS25,RPS13,RPL18,ENSG00000229117,RPL26,RPL27,RPS19,RPS28,RPS5
GO:0006518	peptide metabolic process	75	497	0.98	2.98e-45	EIF3D,RPL19,RPS12,RPS16,RPL35,MRPS18B,RPS11,RPS27A,RPL37,RPS3,BDH2,RPS23,RPS9,EEF2,RPL15,RPL38,RPL4,MRPS31,EEF1A1,RPS7,RPL7,DALRD3,GSTO2,RPS21,RPL3,RPL27A,RPL21,RPS3A,RPSA,RPL12,RPL39,RMND1,RPS27,RPL5,RPL7A,RPL11,RPS6,RPL13A,EEF1B2,RPL24,RPL34,RPS29,RPL14,RPS8,RPS14,RPL31,EIF4B,RPL23A,RPS18,RPL6,RPL10,RPS24,RPL32,EIF2A,RPL37A,RPL29,RPL35A,RPL23,XPNPEP1,GNB2L1,RPL30,RPS20,RPS25,RPS13,POLG2,RPL18,N…
GO:0043603	cellular amide metabolic process	83	732	0.85	6.94e-42	EIF3D,RPL19,RPS12,MCEE,RPS16,RPL35,MRPS18B,MCCC1,ACAT1,RPS11,RPS27A,RPL37,RPS3,OXSM,BDH2,RPS23,RPS9,PDHB,EEF2,RPL15,RPL38,RPL4,MRPS31,DLST,EEF1A1,RPS7,RPL7,DALRD3,GSTO2,RPS21,RPL3,RPL27A,RPL21,RPS3A,RPSA,RPL12,RPL39,RMND1,RPS27,RPL5,RPL7A,RPL11,RPS6,RPL13A,EEF1B2,FOLR1,RPL24,RPL34,RPS29,RPL14,RPS8,RPS14,RPL31,EIF4B,RPL23A,RPS18,RPL6,RPL10,RPS24,RPL32,EIF2A,RPL37A,RPL29,RPL35A,RPL23,XPNPEP1,GNB2L1…
GO:0006605	protein targeting	61	318	1.08	1.45e-41	ECH1,RPL19,RPS12,RPS16,RPL35,RPS11,RPS27A,RPL37,RPS3,RPS23,RPS9,RPL15,RPL38,RPL4,RPS7,RPL7,RPS21,RPL3,RPL27A,RPL21,RPS3A,RPSA,MYO1C,RPL12,RPL39,RPS27,RPL5,RPL7A,RPL11,ECI2,RPS6,RPL13A,RPL24,RPL34,TIMM9,RPS29,RPL14,RPS8,RPS14,RPL31,RPL23A,RPS18,RPL6,RPL10,RPS24,RPL32,RPL37A,RPL29,RPL35A,RPL23,RPL30,RPS20,RPS25,RPS13,RPL18,ENSG00000229117,RPL26,RPL27,RPS19,RPS28,RPS5
GO:0072594	establishment of protein localization to organelle	63	396	1	1.03e-38	ECH1,RPL19,RPS12,RPS16,RPL35,RPS11,RPS27A,RPL37,RPS3,RPS23,RPS9,RPL15,RPL38,RPL4,RPS7,RPL7,RPS21,RPL3,RPL27A,RPL21,RPS3A,RPSA,RPL12,RPL39,RPS27,RPL5,RPL7A,RPL11,ECI2,RPS6,RPL13A,RPL24,RPL34,TIMM9,RPS29,RPL14,RPS8,RPS14,RPL31,RPL23A,RPS18,RPL6,RPL10,RPS24,RPL32,RPL37A,RPL29,RPL35A,RPL23,RPL30,RPS20,RPS25,RPS13,RPL18,ENSG00000229117,SNUPN,NUP88,RPL26,RPL27,RPS19,RPS28,RPS5,AP2B1
GO:0072657	protein localization to membrane	61	405	0.98	3.49e-36	RPL19,RPS12,RPS16,RPL35,RPS11,RPS27A,RPL37,RPS3,RPS23,RPS9,RPL15,RPL38,RPL4,RPS7,RPL7,RPS21,RPL3,RPL27A,RPL21,ANXA2,RPS3A,RPSA,MYO1C,RPL12,RPL39,RPS27,RPL5,RPL7A,RPL11,RPS6,RPL13A,RPL24,RPL34,TIMM9,RPS29,RPL14,RPS8,RPS14,RPL31,RPL23A,RPS18,RPL6,RPL10,RPS24,RPL32,RPL37A,RPL29,RPL35A,RPL23,RPL30,RPS20,RPS25,RPS13,RPL18,ENSG00000229117,RAB40B,RPL26,RPL27,RPS19,RPS28,RPS5
GO:0034655	nucleobase-containing compound catabolic process	60	394	0.98	8.32e-36	RPL19,RPS12,RPS16,RPL35,ACAT1,RPS11,RPS27A,RPL37,RPS3,RPS23,RPS9,RPL15,RPL38,RPL4,RPS7,RPL7,RPS21,RPL3,RPL27A,RPL21,RPS3A,RPSA,THRAP3,SND1,RPL12,RPL39,RPS27,RPL5,RPL7A,RPL11,RPS6,RPL13A,RPL24,RPL34,RPS29,RPL14,RPS8,RPS14,RPL31,RPL23A,RPS18,RPL6,RPL10,RPS24,RPL32,RPL37A,RPL29,RPL35A,RPL23,RPL30,RPS20,RPS25,RPS13,RPL18,ENSG00000229117,RPL26,RPL27,RPS19,RPS28,RPS5
GO:0046700	heterocycle catabolic process	61	440	0.94	2.27e-34	RPL19,RPS12,RPS16,RPL35,ACAT1,RPS11,RPS27A,RPL37,RPS3,RPS23,RPS9,RPL15,RPL38,RPL4,AFMID,RPS7,RPL7,RPS21,RPL3,RPL27A,RPL21,RPS3A,RPSA,THRAP3,SND1,RPL12,RPL39,RPS27,RPL5,RPL7A,RPL11,RPS6,RPL13A,RPL24,RPL34,RPS29,RPL14,RPS8,RPS14,RPL31,RPL23A,RPS18,RPL6,RPL10,RPS24,RPL32,RPL37A,RPL29,RPL35A,RPL23,RPL30,RPS20,RPS25,RPS13,RPL18,ENSG00000229117,RPL26,RPL27,RPS19,RPS28,RPS5
GO:0044270	cellular nitrogen compound catabolic process	61	441	0.94	2.44e-34	RPL19,RPS12,RPS16,RPL35,ACAT1,RPS11,RPS27A,RPL37,RPS3,RPS23,RPS9,RPL15,RPL38,RPL4,AFMID,RPS7,RPL7,RPS21,RPL3,RPL27A,RPL21,RPS3A,RPSA,THRAP3,SND1,RPL12,RPL39,RPS27,RPL5,RPL7A,RPL11,RPS6,RPL13A,RPL24,RPL34,RPS29,RPL14,RPS8,RPS14,RPL31,RPL23A,RPS18,RPL6,RPL10,RPS24,RPL32,RPL37A,RPL29,RPL35A,RPL23,RPL30,RPS20,RPS25,RPS13,RPL18,ENSG00000229117,RPL26,RPL27,RPS19,RPS28,RPS5
GO:0019439	aromatic compound catabolic process	61	453	0.93	9.3e-34	RPL19,RPS12,RPS16,RPL35,ACAT1,RPS11,RPS27A,RPL37,RPS3,RPS23,RPS9,RPL15,RPL38,RPL4,AFMID,RPS7,RPL7,RPS21,RPL3,RPL27A,RPL21,RPS3A,RPSA,THRAP3,SND1,RPL12,RPL39,RPS27,RPL5,RPL7A,RPL11,RPS6,RPL13A,RPL24,RPL34,RPS29,RPL14,RPS8,RPS14,RPL31,RPL23A,RPS18,RPL6,RPL10,RPS24,RPL32,RPL37A,RPL29,RPL35A,RPL23,RPL30,RPS20,RPS25,RPS13,RPL18,ENSG00000229117,RPL26,RPL27,RPS19,RPS28,RPS5
GO:1901361	organic cyclic compound catabolic process	61	484	0.9	2.66e-32	RPL19,RPS12,RPS16,RPL35,ACAT1,RPS11,RPS27A,RPL37,RPS3,RPS23,RPS9,RPL15,RPL38,RPL4,AFMID,RPS7,RPL7,RPS21,RPL3,RPL27A,RPL21,RPS3A,RPSA,THRAP3,SND1,RPL12,RPL39,RPS27,RPL5,RPL7A,RPL11,RPS6,RPL13A,RPL24,RPL34,RPS29,RPL14,RPS8,RPS14,RPL31,RPL23A,RPS18,RPL6,RPL10,RPS24,RPL32,RPL37A,RPL29,RPL35A,RPL23,RPL30,RPS20,RPS25,RPS13,RPL18,ENSG00000229117,RPL26,RPL27,RPS19,RPS28,RPS5
GO:1901566	organonitrogen compound biosynthetic process	92	1370	0.62	5.33e-30	EIF3D,RPL19,RPS12,RPS16,SLC27A1,RPL35,MRPS18B,LMF1,CPOX,PAPSS1,ACAT1,ASGR1,RPS11,RPS27A,RPL37,RPS3,BDH2,RPS23,RPS9,PDHB,CANT1,EEF2,RPL15,RPL38,RPL4,CARKD,MRPS31,EEF1A1,RPS7,RPL7,DALRD3,GSTO2,RPS21,RPL3,RPL27A,RPL21,RPS3A,RPSA,RPL12,RPL39,ADSS,RMND1,RPS27,RPL5,ACADM,RPL7A,RPL11,ESD,RPS6,RPL13A,EEF1B2,RPL24,ATP5G2,RPL34,RPS29,RPL14,RPS8,PAICS,RPS14,RPL31,EIF4B,RPL23A,RPS18,TAMM41,RPL6,RPL10,RPS24,R…
GO:0033365	protein localization to organelle	65	649	0.8	3.1e-29	ECH1,RPL19,RPS12,RPS16,RPL35,RPS11,RPS27A,RPL37,RPS3,RPS23,RPS9,RPL15,BOD1,RPL38,RPL4,RPS7,RPL7,RPS21,RPL3,RPL27A,RPL21,RPS3A,RPSA,RPL12,RPL39,RPS27,RPL5,RPL7A,TXN,RPL11,ECI2,RPS6,RPL13A,RPL24,RPL34,TIMM9,RPS29,RPL14,RPS8,RPS14,RPL31,RPL23A,RPS18,RPL6,RPL10,RPS24,RPL32,RPL37A,RPL29,RPL35A,RPL23,RPL30,RPS20,RPS25,RPS13,RPL18,ENSG00000229117,SNUPN,NUP88,RPL26,RPL27,RPS19,RPS28,RPS5,AP2B1
GO:0016071	mRNA metabolic process	64	667	0.78	8.89e-28	HNRNPL,RPL19,RPS12,RPS16,RPL35,RPS11,RPS27A,RPL37,RPS3,RPS23,RPS9,RPL15,RPL38,RPL4,DHX15,RPS7,RPL7,RBPMS,RPS21,RPL3,RPL27A,RPL21,RPS3A,RPSA,THRAP3,RPL12,RPL39,RPS27,RPL5,RNF113A,RPL7A,RPL11,RPS6,RPL13A,RPL24,RPL34,RPS29,RPL14,RPS8,RPS14,RPL31,RPL23A,RPS18,RPL6,RPL10,RPS24,RPL32,RPL37A,RPL29,RPL35A,RPL23,RPL30,RPS20,RPS25,RPS13,RPL18,ENSG00000229117,HNRNPC,SNUPN,RPL26,RPL27,RPS19,RPS28,RPS5
GO:0002181	cytoplasmic translation	28	57	1.49	1.08e-27	EIF3D,RPL19,RPS3,RPS23,RPL15,RPL38,RPL4,RPS7,RPL7,RPS21,RPL27A,RPS3A,RPL39,RPL11,RPL24,RPS29,RPL31,EIF4B,RPL6,RPL32,RPL29,RPL35A,RPL30,RPS20,RPL18,ENSG00000229117,RPL26,RPS28
GO:0006886	intracellular protein transport	69	836	0.71	1.58e-26	ECH1,TBC1D17,RPL19,RPS12,IFT81,RPS16,RPL35,RPS11,RPS27A,RPL37,RPS3,RPS23,NPM1,RPS9,RPL15,RPL38,RPL4,RPS7,RPL7,RPS21,RPL3,RPL27A,RPL21,RPS3A,RPSA,MYO1C,RPL12,RPL39,RPS27,RPL5,RPL7A,RPL11,ECI2,RPS6,RPL13A,RPL24,RPL34,TIMM9,RPS29,RPL14,RPS8,RPS14,RPL31,RPL23A,RPS18,RPL6,RPL10,HID1,RPS24,RPL32,RPL37A,RPL29,RPL35A,RPL23,RPL30,RPS20,RPS25,RPS13,RPL18,ENSG00000229117,SNUPN,NUP88,RPL26,RPL27,RPS19,RPS28,…
GO:0044265	cellular macromolecule catabolic process	64	842	0.68	1.37e-22	RPL19,RPS12,RPS16,RPL35,RPS11,RPS27A,RPL37,RPS3,RPS23,UBAP1,RPS9,RNF181,RPL15,RPL38,RPL4,RPS7,RPL7,RPS21,RPL3,RPL27A,RPL21,RPS3A,RPSA,THRAP3,SND1,RPL12,RPL39,RPS27,RPL5,RPL7A,RPL11,RNF5,RPS6,RPL13A,RPL24,RPL34,RPS29,RPL14,RPS8,RPS14,RPL31,RPL23A,RPS18,RPL6,RPL10,RPS24,RPL32,FBXL2,RPL37A,RPL29,RPL35A,RPL23,RPL30,RPS20,RPS25,RPS13,RPL18,ENSG00000229117,RPL26,RPL27,RPS19,RPS28,RPS5,AP2B1
GO:0009057	macromolecule catabolic process	67	970	0.64	1.37e-21	RPL19,RPS12,RPS16,RPL35,RPS11,RPS27A,RPL37,RPS3,RPS23,UBAP1,RPS9,RNF181,RPL15,RPL38,RPL4,RPS7,RPL7,RPS21,RPL3,RPL27A,RPL21,ANXA2,RPS3A,RPSA,THRAP3,SND1,RPL12,RPL39,RPS27,OVGP1,RPL5,RPL7A,RPL11,RNF5,RPS6,RPL13A,RPL24,RPL34,RPS29,RPL14,RPS8,RPS14,RPL31,RPL23A,RPS18,RPL6,RPL10,RPS24,RPL32,FBXL2,RPL37A,RPL29,RPL35A,RPL23,RPL30,RPS20,RPS25,RPS13,RPL18,ENSG00000229117,LDLR,RPL26,RPL27,RPS19,RPS28,RPS5,…
GO:0015031	protein transport	80	1391	0.56	1.77e-21	ECH1,TBC1D17,RAB3A,RPL19,TVP23C,RPS12,IFT81,RPS16,RPL35,LMF1,RPS11,RPS27A,RPL37,RPS3,RPS23,NPM1,UBAP1,RPS9,RPL15,RPL38,RPL4,FRAS1,RPS7,RPL7,RPS21,RPL3,RPL27A,RPL21,RPS3A,RPSA,MYO1C,RAB25,RPL12,RPL39,RPS27,RPL5,GNAS,RPL7A,RPL11,ECI2,RPS6,BTF3,RPL13A,RPL24,RPL34,TIMM9,RPS29,RPL14,RPS8,RPS14,RPL31,RPL23A,PLEKHM1,RPS18,RPL6,RPL10,HID1,RPS24,RPL32,RPL37A,RPL29,RPL35A,RPL23,RPL30,RPS20,RPS25,RPS13,RPL1…
GO:0042886	amide transport	81	1440	0.55	3.25e-21	ECH1,TBC1D17,RAB3A,RPL19,TVP23C,RPS12,IFT81,RPS16,RPL35,LMF1,RPS11,RPS27A,RPL37,RPS3,RPS23,NPM1,UBAP1,RPS9,RPL15,RPL38,RPL4,FRAS1,RPS7,RPL7,RPS21,RPL3,RPL27A,RPL21,RPS3A,RPSA,MYO1C,RAB25,RPL12,RPL39,RPS27,RPL5,GNAS,RPL7A,RPL11,ECI2,RPS6,BTF3,RPL13A,FOLR1,RPL24,RPL34,TIMM9,RPS29,RPL14,RPS8,RPS14,RPL31,RPL23A,PLEKHM1,RPS18,RPL6,RPL10,HID1,RPS24,RPL32,RPL37A,RPL29,RPL35A,RPL23,RPL30,RPS20,RPS25,RPS1…
GO:0046907	intracellular transport	78	1390	0.55	2.85e-20	ECH1,TBC1D17,RAB3A,RPL19,RPS12,IFT81,RPS16,RPL35,LMF1,RPS11,RPS27A,RPL37,RPS3,RPS23,NPM1,UBAP1,RPS9,RPL15,RPL38,RPL4,DENND5A,UXT,RPS7,RPL7,RPS21,RPL3,RPL27A,RPL21,RPS3A,RPSA,MYO1C,RPL12,RPL39,F5,RPS27,RPL5,GNAS,RPL7A,RPL11,ECI2,RPS6,RPL13A,FOLR1,RPL24,RPL34,TIMM9,RPS29,RPL14,RPS8,RPS14,RPL31,RPL23A,RPS18,RPL6,RPL10,HID1,RPS24,RPL32,RPL37A,RPL29,RPL35A,RPL23,RPL30,RPS20,RPS25,RPS13,RPL18,ENSG00000…
GO:0042254	ribosome biogenesis	37	270	0.93	3.66e-20	RPS16,RPL35,NPM1,RPS9,RBFA,RPL38,RPS7,RPL7,RPS21,RPL3,RPSA,RPL12,RRNAD1,RPS27,RPL5,RPL7A,RPL11,RPS6,RCL1,RPL24,RPL34,RPL14,RPS8,RPS14,RPL23A,RPS18,RPL6,RPL10,RPS24,EIF2A,RPL35A,NUP88,RPL26,RPL27,RPS19,RPS28,RPS5
GO:0044248	cellular catabolic process	85	1646	0.51	3.78e-20	ECH1,TBC1D17,RPL19,RPS12,MCEE,RPS16,RPL35,MCCC1,ACAT1,RPS11,RPS27A,RPL37,RPS3,BDH2,RPS23,UBAP1,C10orf10,PRDX2,RPS9,RNF181,RPL15,RPL38,RPL4,AFMID,DLST,RPS7,RPL7,GSTO2,RPS21,RPL3,RPL27A,RPL21,RPS3A,RPSA,ETFB,THRAP3,SND1,RPL12,RPL39,RPS27,OVGP1,RPL5,ACADM,CYP4B1,RPL7A,RPL11,RNF5,ESD,ECI2,RPS6,RPL13A,RPL24,RPL34,RPS29,RPL14,RPS8,RPS14,RPL31,RPL23A,PLEKHM1,RPS18,CRYZ,RPL6,RPL10,RPS24,RPL32,FBXL2,RPL37…
GO:0009056	catabolic process	87	1859	0.47	5.04e-18	ECH1,TBC1D17,RPL19,RPS12,MCEE,RPS16,RPL35,MCCC1,ACAT1,RPS11,RPS27A,RPL37,RPS3,BDH2,RPS23,UBAP1,C10orf10,PRDX2,RPS9,RNF181,RPL15,RPL38,RPL4,AFMID,DLST,RPS7,RPL7,GSTO2,RPS21,RPL3,RPL27A,RPL21,ANXA2,RPS3A,RPSA,ETFB,THRAP3,SND1,RPL12,RPL39,RPS27,OVGP1,RPL5,ACADM,CYP4B1,RPL7A,RPL11,RNF5,ESD,ECI2,RPS6,RPL13A,RPL24,RPL34,RPS29,RPL14,RPS8,RPS14,RPL31,RPL23A,PLEKHM1,RPS18,CRYZ,RPL6,RPL10,RPS24,RPL32,FBXL2…
GO:0022613	ribonucleoprotein complex biogenesis	41	409	0.8	6.46e-18	EIF3D,RPS16,RPL35,RPS23,NPM1,RPS9,RBFA,RPL38,RPS7,RPL7,RPS21,RPL3,RPSA,RPL12,RRNAD1,RPS27,RPL5,RPL7A,RPL11,RPS6,RCL1,RPL24,RPL34,RPL14,RPS8,RPS14,EIF4B,RPL23A,RPS18,RPL6,RPL10,RPS24,EIF2A,RPL35A,SNUPN,NUP88,RPL26,RPL27,RPS19,RPS28,RPS5
GO:1901575	organic substance catabolic process	80	1609	0.49	7.61e-18	ECH1,RPL19,RPS12,MCEE,RPS16,RPL35,MCCC1,ACAT1,RPS11,RPS27A,RPL37,RPS3,BDH2,RPS23,UBAP1,RPS9,RNF181,RPL15,RPL38,RPL4,AFMID,DLST,RPS7,RPL7,RPS21,RPL3,RPL27A,RPL21,ANXA2,RPS3A,RPSA,ETFB,THRAP3,SND1,RPL12,RPL39,RPS27,OVGP1,RPL5,ACADM,RPL7A,RPL11,RNF5,ESD,ECI2,RPS6,RPL13A,RPL24,RPL34,RPS29,RPL14,RPS8,RPS14,RPL31,RPL23A,RPS18,RPL6,RPL10,RPS24,RPL32,FBXL2,RPL37A,RPL29,RPL35A,RPL23,XPNPEP1,RPL30,RPS20,RP…
GO:0051649	establishment of localization in cell	80	1616	0.49	9.55e-18	ECH1,TBC1D17,RAB3A,RPL19,RPS12,IFT81,RPS16,RPL35,LMF1,RPS11,RPS27A,RPL37,RPS3,SYN1,RPS23,NPM1,UBAP1,RPS9,RPL15,BOD1,RPL38,RPL4,DENND5A,UXT,RPS7,RPL7,RPS21,RPL3,RPL27A,RPL21,RPS3A,RPSA,MYO1C,RPL12,RPL39,F5,RPS27,RPL5,GNAS,RPL7A,RPL11,ECI2,RPS6,RPL13A,FOLR1,RPL24,RPL34,TIMM9,RPS29,RPL14,RPS8,RPS14,RPL31,RPL23A,RPS18,RPL6,RPL10,HID1,RPS24,RPL32,RPL37A,RPL29,RPL35A,RPL23,RPL30,RPS20,RPS25,RPS13,RPL18…
GO:0034613	cellular protein localization	73	1367	0.52	1.04e-17	ECH1,TBC1D17,RPL19,RPS12,IFT81,RPS16,RPL35,RPS11,RPS27A,RPL37,RPS3,RPS23,NPM1,RPS9,RPL15,BOD1,RPL38,RPL4,RPS7,RPL7,RPS21,RPL3,RPL27A,RPL21,ANXA2,RPS3A,RPSA,MYO1C,RPL12,RPL39,RPS27,RPL5,RPL7A,TXN,RPL11,ECI2,RPS6,RPL13A,RPL24,RPL34,TIMM9,RPS29,RPL14,RPS8,RPS14,RPL31,RPL23A,RPS18,RPL6,RPL10,HID1,RPS24,RPL32,RPL37A,RPL29,RPL35A,RPL23,RPL30,RPS20,RPS25,RPS13,RPL18,ENSG00000229117,SNUPN,NUP88,RAB40B,RP…
GO:0008104	protein localization	86	1966	0.44	4.45e-16	ECH1,TBC1D17,RAB3A,RPL19,TVP23C,RPS12,IFT81,RPS16,RPL35,LMF1,RPS11,RPS27A,RPL37,RPS3,STK11IP,RPS23,NPM1,UBAP1,RPS9,RPL15,BOD1,RPL38,RPL4,FRAS1,RPS7,RPL7,RPS21,RPL3,RPL27A,RPL21,ANXA2,RPS3A,RPSA,MYO1C,RAB25,RPL12,RPL39,RPS27,RPL5,GNAS,RPL7A,CUTA,TXN,RPL11,ECI2,RPS6,BTF3,RPL13A,RPL24,RPL34,TIMM9,RPS29,RPL14,RPS8,RPS14,RPL31,RPL23A,PLEKHM1,RPS18,RPL6,RPL10,HID1,RPS24,RPL32,RPL37A,RPL29,RPL35A,RPL23,…
GO:0071702	organic substance transport	87	2040	0.43	1.19e-15	ECH1,TBC1D17,RAB3A,RPL19,TVP23C,RPS12,IFT81,RPS16,SLC27A1,RPL35,LMF1,SLC27A5,RPS11,RPS27A,RPL37,RPS3,RPS23,NPM1,UBAP1,RPS9,RPL15,RPL38,ATP8B3,RPL4,FRAS1,RPS7,RPL7,RPS21,RPL3,RPL27A,RPL21,RPS3A,RPSA,MYO1C,RAB25,RPL12,RPL39,RPS27,RPL5,GNAS,RPL7A,RPL11,APOM,ECI2,RPS6,BTF3,RPL13A,FOLR1,RPL24,RPL34,TIMM9,RPS29,RPL14,RPS8,RPS14,RPL31,RPL23A,PLEKHM1,SLC16A5,RPS18,RPL6,RPL10,HID1,RPS24,RPL32,RPL37A,RPL29…
GO:0033036	macromolecule localization	91	2268	0.4	6.85e-15	ECH1,TBC1D17,RAB3A,RPL19,TVP23C,RPS12,IFT81,RPS16,SLC27A1,RPL35,LMF1,SLC27A5,RPS11,RPS27A,RPL37,RPS3,STK11IP,RPS23,NPM1,UBAP1,RPS9,RPL15,BOD1,RPL38,ATP8B3,RPL4,FRAS1,RPS7,RPL7,RPS21,RPL3,RPL27A,RPL21,ANXA2,RPS3A,RPSA,MYO1C,RAB25,RPL12,RPL39,RPS27,RPL5,GNAS,RPL7A,CUTA,TXN,RPL11,APOM,ECI2,RPS6,BTF3,RPL13A,RPL24,RPL34,TIMM9,RPS29,RPL14,RPS8,RPS14,RPL31,RPL23A,PLEKHM1,RPS18,RPL6,RPL10,HID1,RPS24,RPL3…
GO:0051641	cellular localization	88	2180	0.4	1.84e-14	ECH1,TBC1D17,RAB3A,RPL19,RPS12,IFT81,B9D2,RPS16,RPL35,B9D1,LMF1,RPS11,RPS27A,RPL37,RPS3,SYN1,RPS23,NPM1,UBAP1,RPS9,RPL15,BOD1,RPL38,RPL4,DENND5A,UXT,RPS7,RPL7,RPS21,RPL3,RPL27A,RPL21,ANXA2,RPS3A,RPSA,MYO1C,RPL12,RPL39,SDCCAG8,F5,RPS27,RPL5,GNAS,RPL7A,TXN,RPL11,ECI2,RPS6,RPL13A,MKS1,FOLR1,RPL24,RPL34,TIMM9,RPS29,RPL14,RPS8,RPS14,RPL31,RPL23A,PLEKHM1,RPS18,RPL6,RPL10,HID1,RPS24,RPL32,RPL37A,RPL29,R…
GO:0010629	negative regulation of gene expression	75	1670	0.45	2.65e-14	HNRNPL,RPL19,RPS12,RPS16,THAP1,RPL35,RPS11,RPS27A,RPL37,RPS3,RPS23,RPS9,RPL15,RPL38,RPL4,CPNE1,FOXC2,ANG,UXT,RPS7,RPL7,RPS21,RPL3,RPL27A,RPL21,RPS3A,RPSA,VPS72,THRAP3,SND1,RPL12,RPL39,HDGF,RPS27,RPL5,RPL7A,TXN,RPL11,RPS6,RPL13A,RPL24,RPL34,RPS29,RPL14,RPS8,RPS14,RPL31,RARG,RPL23A,RPS18,RPL6,FGFR2,ZNF814,RPL10,RPS24,RPL32,RPL37A,RPL29,RPL35A,RPL23,GNB2L1,RPL30,RPS20,RPS25,RPS13,RPL18,NACA,ENSG0000…
GO:0042255	ribosome assembly	17	58	1.26	1.19e-13	NPM1,RPL38,RPL3,RPSA,RPL12,RPS27,RPL5,RPL11,RPL24,RPS14,RPL23A,RPL6,RPL10,EIF2A,RPS19,RPS28,RPS5
GO:0044271	cellular nitrogen compound biosynthetic process	115	3528	0.31	3.64e-13	EIF3D,RPL19,RPS12,RPS16,THAP1,RPL35,MRPS18B,CPOX,PAPSS1,ACAT1,AK7,ERBB2,RPS11,SETDB1,RPS27A,RPL37,ZNF462,RPS3,BDH2,RPS23,RPS9,PDHB,EEF2,RPL15,RPL38,RPL4,CARKD,MRPS31,HKR1,CPNE1,FOXC2,ZSCAN22,ANG,UXT,EEF1A1,RPS7,RPL7,RBPMS,DALRD3,CRTC1,RPS21,RPL3,RPL27A,RPL21,RPS3A,RPSA,VPS72,THRAP3,SND1,HMGN5,RPL12,RPL39,ADSS,RMND1,HDGF,RPS27,RPL5,ACADM,RPL7A,HIVEP3,MAFB,TXN,RPL11,CHD3,RPS6,BTF3,IL33,RPL13A,EEF1B…
GO:0034641	cellular nitrogen compound metabolic process	145	5126	0.25	1.3e-12	ERCC1,EIF3D,HNRNPL,RPL19,RPS12,THG1L,EEPD1,MCEE,RPS16,THAP1,RPL35,MRPS18B,CPOX,SDHA,PAPSS1,MCCC1,ACAT1,RBM6,AK7,ERBB2,RPS11,SETDB1,RPS27A,RPL37,ZNF462,RPS3,OXSM,BDH2,RPS23,NPM1,MGMT,RPS9,RBFA,PDHB,EEF2,RPL15,RPL38,RPL4,CARKD,MRPS31,HKR1,CPNE1,FOXC2,AFMID,ZSCAN22,DLST,DHX15,ANG,UXT,EEF1A1,RPS7,RPL7,RBPMS,DALRD3,CRTC1,GSTO2,RPS21,RPL3,RPL27A,RPL21,RPS3A,RPSA,VPS72,THRAP3,SND1,NUDT13,HMGN5,RPL12,NSM…
GO:0006364	rRNA processing	24	192	0.89	3.91e-12	RPS16,RPL35,RPS9,RBFA,RPS7,RPL7,RPS21,RPSA,RRNAD1,RPS27,RPL5,RPL7A,RPL11,RPS6,RCL1,RPL14,RPS8,RPS14,RPS24,RPL35A,RPL26,RPL27,RPS19,RPS28
GO:0016072	rRNA metabolic process	25	217	0.86	6.09e-12	RPS16,RPL35,RPS9,RBFA,ANG,RPS7,RPL7,RPS21,RPSA,RRNAD1,RPS27,RPL5,RPL7A,RPL11,RPS6,RCL1,RPL14,RPS8,RPS14,RPS24,RPL35A,RPL26,RPL27,RPS19,RPS28
GO:0010467	gene expression	115	3733	0.29	1.7e-11	EIF3D,HNRNPL,RPL19,RPS12,THG1L,RPS16,THAP1,RPL35,MRPS18B,LMF1,RBM6,ERBB2,RPS11,SETDB1,RPS27A,RPL37,ZNF462,RPS3,RPS23,RPS9,RBFA,EEF2,RPL15,RPL38,RPL4,MRPS31,HKR1,CPNE1,FOXC2,ZSCAN22,DHX15,ANG,UXT,EEF1A1,RPS7,RPL7,RBPMS,DALRD3,CRTC1,RPS21,RPL3,RPL27A,RPL21,RPS3A,RPSA,VPS72,THRAP3,SND1,HMGN5,RPL12,RPL39,RMND1,HDGF,RRNAD1,RPS27,RPL5,RNF113A,RPL7A,HIVEP3,MAFB,TXN,RPL11,CHD3,RPS6,BTF3,IL33,RCL1,RPL13A,…
GO:1901564	organonitrogen compound metabolic process	144	5281	0.23	3.42e-11	QPCTL,PRSS22,EIF3D,RAB3A,LAMB1,RPL19,RPS12,MCEE,RPS16,SLC27A1,NUMBL,RPL35,MRPS18B,LMF1,CPOX,SDHA,PAPSS1,MCCC1,ACAT1,ASGR1,ERBB2,RPS11,SETDB1,CAPN9,RPS27A,RPL37,RPS3,OXSM,BDH2,RPS23,UBAP1,METTL21B,RPS9,RNF181,PDHB,CANT1,EEF2,RPL15,RPL38,RPL4,KLK10,CARKD,MRPS31,CPNE1,CDK20,AFMID,RIPK4,DLST,CELA3B,EEF1A1,RPS7,RPL7,DALRD3,GSTO2,RPS21,RPL3,RPL27A,RPL21,ANXA2,RPS3A,RPSA,NRP2,RPL12,NSMCE1,RPL39,ADSS,RMN…
GO:0044249	cellular biosynthetic process	130	4567	0.25	5.54e-11	EIF3D,RPL19,RPS12,RPS16,SLC27A1,THAP1,RPL35,MRPS18B,LMF1,SLC27A5,PLEKHA4,CPOX,PAPSS1,ALDH8A1,ACAT1,AK7,ASGR1,ERBB2,RPS11,SETDB1,RPS27A,RPL37,ZNF462,RPS3,OXSM,BDH2,RPS23,RPS9,PDHB,CANT1,EEF2,RPL15,RPL38,RPL4,CARKD,MRPS31,HKR1,CPNE1,FOXC2,ZSCAN22,ANG,UXT,EEF1A1,RPS7,RPL7,RBPMS,DALRD3,CRTC1,GSTO2,RPS21,RPL3,RPL27A,RPL21,RPS3A,RPSA,VPS72,THRAP3,SND1,HMGN5,RPL12,RPL39,ADSS,RMND1,HDGF,RPS27,DPH5,RPL5,A…
GO:0042273	ribosomal large subunit biogenesis	15	68	1.14	1.65e-10	RPL35,RPL38,RPL7,RPL3,RPL12,RPL5,RPL7A,RPL11,RPL24,RPL14,RPL23A,RPL6,RPL10,RPL35A,RPL26
GO:1901576	organic substance biosynthetic process	129	4656	0.24	5e-10	EIF3D,RPL19,RPS12,RPS16,SLC27A1,THAP1,RPL35,MRPS18B,LMF1,SLC27A5,PLEKHA4,CPOX,PAPSS1,ALDH8A1,ACAT1,AK7,ASGR1,ERBB2,RPS11,SETDB1,RPS27A,RPL37,ZNF462,RPS3,OXSM,BDH2,RPS23,RPS9,PDHB,CANT1,EEF2,RPL15,RPL38,RPL4,CARKD,MRPS31,HKR1,CPNE1,FOXC2,ZSCAN22,ANG,UXT,EEF1A1,RPS7,RPL7,RBPMS,DALRD3,CRTC1,GSTO2,RPS21,RPL3,RPL27A,RPL21,RPS3A,RPSA,VPS72,THRAP3,SND1,HMGN5,RPL12,RPL39,ADSS,RMND1,HDGF,RPS27,RPL5,ACADM,…
GO:0034645	cellular macromolecule biosynthetic process	106	3518	0.28	8.96e-10	EIF3D,RPL19,RPS12,RPS16,THAP1,RPL35,MRPS18B,LMF1,ASGR1,ERBB2,RPS11,SETDB1,RPS27A,RPL37,ZNF462,RPS3,RPS23,RPS9,CANT1,EEF2,RPL15,RPL38,RPL4,MRPS31,HKR1,CPNE1,FOXC2,ZSCAN22,ANG,UXT,EEF1A1,RPS7,RPL7,RBPMS,DALRD3,CRTC1,RPS21,RPL3,RPL27A,RPL21,RPS3A,RPSA,VPS72,THRAP3,SND1,HMGN5,RPL12,RPL39,RMND1,HDGF,RPS27,RPL5,RPL7A,HIVEP3,MAFB,TXN,RPL11,CHD3,RPS6,BTF3,IL33,RPL13A,EEF1B2,RPL24,RPL34,RPS29,RPL14,RPS8,R…
GO:0046483	heterocycle metabolic process	129	4716	0.23	1.18e-09	ERCC1,HNRNPL,RPL19,RPS12,THG1L,EEPD1,MCEE,RPS16,THAP1,RPL35,CPOX,SDHA,PAPSS1,MCCC1,ACAT1,RBM6,AK7,ERBB2,RPS11,SETDB1,RPS27A,RPL37,ZNF462,RPS3,OXSM,BDH2,RPS23,NPM1,MGMT,RPS9,RBFA,PDHB,RPL15,RPL38,RPL4,CARKD,HKR1,CPNE1,FOXC2,AFMID,ZSCAN22,DLST,DHX15,ANG,UXT,EEF1A1,RPS7,RPL7,RBPMS,DALRD3,CRTC1,RPS21,RPL3,RPL27A,RPL21,RPS3A,RPSA,VPS72,THRAP3,SND1,NUDT13,HMGN5,RPL12,NSMCE1,RPL39,ADSS,HDGF,RRNAD1,RPS27…
GO:0019538	protein metabolic process	119	4194	0.25	1.19e-09	QPCTL,PRSS22,EIF3D,RAB3A,LAMB1,RPL19,RPS12,RPS16,NUMBL,RPL35,MRPS18B,LMF1,ASGR1,ERBB2,RPS11,SETDB1,CAPN9,RPS27A,RPL37,RPS3,RPS23,UBAP1,METTL21B,RPS9,RNF181,CANT1,EEF2,RPL15,RPL38,RPL4,KLK10,MRPS31,CPNE1,CDK20,RIPK4,DLST,CELA3B,EEF1A1,RPS7,RPL7,DALRD3,RPS21,RPL3,RPL27A,RPL21,ANXA2,RPS3A,RPSA,NRP2,RPL12,NSMCE1,RPL39,RMND1,F5,RPS27,DPH5,RPL5,RPL7A,RPL11,RNF5,CSNK2B,APOM,CHD3,RPS6,IL33,RPL13A,EEF1B2,…
GO:0042274	ribosomal small subunit biogenesis	14	68	1.11	1.81e-09	RPS16,RPL38,RPS7,RPS21,RPSA,RPS27,RPS6,RCL1,RPS8,RPS14,RPS24,RPS19,RPS28,RPS5
GO:1901360	organic cyclic compound metabolic process	133	4963	0.23	1.84e-09	ERCC1,HNRNPL,RPL19,RPS12,THG1L,EEPD1,MCEE,RPS16,THAP1,RPL35,SLC27A5,CPOX,SDHA,PAPSS1,MCCC1,ACAT1,RBM6,AK7,ERBB2,RPS11,SETDB1,RPS27A,RPL37,ZNF462,RPS3,OXSM,BDH2,RPS23,NPM1,MGMT,RPS9,RBFA,PDHB,RPL15,RPL38,RPL4,CARKD,HKR1,CPNE1,FOXC2,AFMID,ZSCAN22,DLST,DHX15,ANG,UXT,EEF1A1,RPS7,RPL7,RBPMS,DALRD3,CRTC1,RPS21,RPL3,RPL27A,RPL21,RPS3A,RPSA,VPS72,THRAP3,SND1,NUDT13,HMGN5,RPL12,NSMCE1,RPL39,ADSS,HDGF,RRNA…
GO:0006725	cellular aromatic compound metabolic process	129	4754	0.23	1.95e-09	ERCC1,HNRNPL,RPL19,RPS12,THG1L,EEPD1,MCEE,RPS16,THAP1,RPL35,CPOX,SDHA,PAPSS1,ACAT1,RBM6,AK7,ERBB2,RPS11,SETDB1,RPS27A,RPL37,ZNF462,RPS3,OXSM,BDH2,RPS23,NPM1,MGMT,RPS9,RBFA,PDHB,RPL15,RPL38,RPL4,CARKD,HKR1,CPNE1,FOXC2,AFMID,ZSCAN22,DLST,DHX15,ANG,UXT,EEF1A1,RPS7,RPL7,RBPMS,DALRD3,CRTC1,RPS21,RPL3,RPL27A,RPL21,RPS3A,RPSA,VPS72,THRAP3,SND1,NUDT13,HMGN5,RPL12,NSMCE1,RPL39,ADSS,HDGF,RRNAD1,RPS27,RPL5,…
GO:0022618	ribonucleoprotein complex assembly	21	203	0.81	3.1e-09	EIF3D,RPS23,NPM1,RPL38,RPL3,RPSA,RPL12,RPS27,RPL5,RPL11,RPL24,RPS14,EIF4B,RPL23A,RPL6,RPL10,EIF2A,SNUPN,RPS19,RPS28,RPS5
GO:0044267	cellular protein metabolic process	106	3603	0.27	3.31e-09	QPCTL,EIF3D,RAB3A,LAMB1,RPL19,RPS12,RPS16,RPL35,MRPS18B,LMF1,ASGR1,ERBB2,RPS11,SETDB1,RPS27A,RPL37,RPS3,RPS23,UBAP1,METTL21B,RPS9,RNF181,EEF2,RPL15,RPL38,RPL4,MRPS31,CDK20,RIPK4,DLST,EEF1A1,RPS7,RPL7,DALRD3,RPS21,RPL3,RPL27A,RPL21,RPS3A,RPSA,NRP2,RPL12,NSMCE1,RPL39,RMND1,F5,RPS27,DPH5,RPL5,RPL7A,RPL11,RNF5,CSNK2B,CHD3,RPS6,IL33,RPL13A,EEF1B2,RPL24,RPL34,RPS29,RPL14,RPS8,RPS14,RPL31,LAMB2,EIF4B,RP…
GO:0006139	nucleobase-containing compound metabolic process	124	4551	0.23	4.61e-09	ERCC1,HNRNPL,RPL19,RPS12,THG1L,EEPD1,MCEE,RPS16,THAP1,RPL35,SDHA,PAPSS1,ACAT1,RBM6,AK7,ERBB2,RPS11,SETDB1,RPS27A,RPL37,ZNF462,RPS3,OXSM,RPS23,NPM1,MGMT,RPS9,RBFA,PDHB,RPL15,RPL38,RPL4,CARKD,HKR1,CPNE1,FOXC2,ZSCAN22,DLST,DHX15,ANG,UXT,EEF1A1,RPS7,RPL7,RBPMS,DALRD3,CRTC1,RPS21,RPL3,RPL27A,RPL21,RPS3A,RPSA,VPS72,THRAP3,SND1,NUDT13,HMGN5,RPL12,NSMCE1,RPL39,ADSS,HDGF,RRNAD1,RPS27,RPL5,GNAS,RNF113A,RPL…
GO:0034470	ncRNA processing	26	340	0.68	7.64e-09	THG1L,RPS16,RPL35,RPS9,RBFA,RPS7,RPL7,RPS21,RPSA,RRNAD1,RPS27,RPL5,RNF113A,RPL7A,RPL11,RPS6,RCL1,RPL14,RPS8,RPS14,RPS24,RPL35A,RPL26,RPL27,RPS19,RPS28
GO:0010605	negative regulation of macromolecule metabolic process	82	2558	0.3	2.32e-08	ERCC1,HNRNPL,RPL19,RPS12,RPS16,THAP1,RPL35,RPS11,RPS27A,RPL37,RPS3,RPS23,NPM1,RPS9,RPL15,BOD1,RPL38,RPL4,CPNE1,FOXC2,ANG,UXT,RPS7,RPL7,SPRY4,RPS21,RPL3,RPL27A,RPL21,ANXA2,RPS3A,RPSA,VPS72,THRAP3,SND1,RPL12,RPL39,HDGF,RPS27,RPL5,RPL7A,TXN,RPL11,RPS6,SERPINB5,RPL13A,RPL24,RPL34,RPS29,RPL14,RPS8,RPS14,RPL31,RARG,RPL23A,RPS18,RPL6,FGFR2,ZNF814,RPL10,RPS24,RPL32,RPL37A,RPL29,RPL35A,RPL23,GNB2L1,RPL30,…
GO:0016070	RNA metabolic process	100	3430	0.26	2.4e-08	HNRNPL,RPL19,RPS12,THG1L,RPS16,THAP1,RPL35,RBM6,ERBB2,RPS11,SETDB1,RPS27A,RPL37,ZNF462,RPS3,RPS23,RPS9,RBFA,RPL15,RPL38,RPL4,HKR1,CPNE1,FOXC2,ZSCAN22,DHX15,ANG,UXT,EEF1A1,RPS7,RPL7,RBPMS,DALRD3,CRTC1,RPS21,RPL3,RPL27A,RPL21,RPS3A,RPSA,VPS72,THRAP3,SND1,HMGN5,RPL12,RPL39,HDGF,RRNAD1,RPS27,RPL5,RNF113A,RPL7A,HIVEP3,MAFB,TXN,RPL11,CHD3,RPS6,BTF3,IL33,RCL1,RPL13A,RPL24,RPL34,RPS29,RPL14,RPS8,RPS14,RP…
GO:0009892	negative regulation of metabolic process	86	2762	0.29	2.99e-08	ERCC1,HNRNPL,RPL19,RPS12,RPS16,SLC27A1,THAP1,RPL35,RPS11,RPS27A,RPL37,RPS3,RPS23,NPM1,RPS9,RPL15,BOD1,RPL38,RPL4,CPNE1,FOXC2,ANG,UXT,RPS7,RPL7,SPRY4,RPS21,RPL3,RPL27A,RPL21,ANXA2,RPS3A,RPSA,VPS72,THRAP3,SND1,RPL12,RPL39,HDGF,RPS27,RPL5,RPL7A,TXN,RPL11,RNF5,RPS6,SERPINB5,RPL13A,RPL24,RPL34,RPS29,RPL14,RPS8,RPS14,RPL31,RARG,RPL23A,RPS18,RPL6,FGFR2,ZNF814,RPL10,RPS24,RPL32,RPL37A,RPL29,RPL35A,RPL23,…
GO:0044237	cellular metabolic process	193	8797	0.14	8.8e-08	QPCTL,ERCC1,EIF3D,ECH1,HNRNPL,TBC1D17,RAB3A,LAMB1,RPL19,RPS12,THG1L,EEPD1,MCEE,RPS16,SLC27A1,THAP1,RDH5,RPL35,MRPS18B,LMF1,SLC27A5,PLEKHA4,CPOX,SDHA,PAPSS1,MCCC1,ALDH8A1,ACAT1,RBM6,AK7,RLBP1,ASGR1,ERBB2,RPS11,SETDB1,RPS27A,RPL37,ZNF462,RPS3,OXSM,BDH2,RPS23,NPM1,UBAP1,C10orf10,METTL21B,PRDX2,MGMT,RPS9,RBFA,RNF181,PDHB,CANT1,EEF2,RPL15,RPL38,RPL4,CARKD,MRPS31,HKR1,CPNE1,CDK20,GANC,FOXC2,AFMID,ZSCAN…
GO:0008152	metabolic process	205	9569	0.13	9.33e-08	QPCTL,ERCC1,PRSS22,EIF3D,ECH1,HNRNPL,TBC1D17,RAB3A,LAMB1,RPL19,RPS12,THG1L,EEPD1,MCEE,RPS16,SLC27A1,NUMBL,THAP1,RDH5,RPL35,MRPS18B,LMF1,SLC27A5,PLEKHA4,CPOX,SDHA,PAPSS1,MCCC1,ALDH8A1,ACAT1,RBM6,AK7,RLBP1,ASGR1,ERBB2,RPS11,SETDB1,CAPN9,RPS27A,RPL37,ZNF462,RPS3,OXSM,BDH2,RPS23,NPM1,UBAP1,C10orf10,METTL21B,PRDX2,MGMT,RPS9,RBFA,RNF181,PDHB,CANT1,EEF2,RPL15,RPL38,RPL4,KLK10,CARKD,MRPS31,HKR1,CPNE1,CDK…
GO:0090304	nucleic acid metabolic process	108	3941	0.24	1.11e-07	ERCC1,HNRNPL,RPL19,RPS12,THG1L,EEPD1,RPS16,THAP1,RPL35,RBM6,ERBB2,RPS11,SETDB1,RPS27A,RPL37,ZNF462,RPS3,RPS23,NPM1,MGMT,RPS9,RBFA,RPL15,RPL38,RPL4,HKR1,CPNE1,FOXC2,ZSCAN22,DHX15,ANG,UXT,EEF1A1,RPS7,RPL7,RBPMS,DALRD3,CRTC1,RPS21,RPL3,RPL27A,RPL21,RPS3A,RPSA,VPS72,THRAP3,SND1,HMGN5,RPL12,NSMCE1,RPL39,HDGF,RRNAD1,RPS27,RPL5,GNAS,RNF113A,RPL7A,HIVEP3,MAFB,ACRC,TXN,RPL11,CHD3,RPS6,BTF3,IL33,RCL1,RPL13…
GO:0034660	ncRNA metabolic process	29	497	0.56	2.16e-07	THG1L,RPS16,RPL35,RPS9,RBFA,ANG,RPS7,RPL7,DALRD3,RPS21,RPSA,RRNAD1,RPS27,RPL5,RNF113A,RPL7A,RPL11,RPS6,RCL1,RPL14,RPS8,RPS14,RPS24,RPL35A,POLG2,RPL26,RPL27,RPS19,RPS28
GO:0000027	ribosomal large subunit assembly	9	29	1.29	2.36e-07	RPL38,RPL3,RPL12,RPL5,RPL11,RPL24,RPL23A,RPL6,RPL10
GO:0006810	transport	110	4130	0.22	3.47e-07	ECH1,TBC1D17,RAB3A,RPL19,TVP23C,RPS12,ARAP3,IFT81,RPS16,SLC27A1,RPL35,LMF1,SLC27A5,ASGR1,RPS11,RPS27A,RPL37,RPS3,STK11IP,SYN1,RPS23,NPM1,UBAP1,RPS9,CANT1,EEF2,RPL15,RPL38,ATP8B3,RPL4,CPNE1,FRAS1,DENND5A,UXT,EEF1A1,RPS7,RPL7,CLCN1,RPS21,RPL3,RPL27A,RPL21,ANXA2,RPS3A,RPSA,MYO1C,RAB25,RPL12,RPL39,F5,RPS27,SLC39A1,S100A6,RPL5,SLC17A9,GNAS,RPL7A,RPL11,RNF5,CSNK2B,APOM,ECI2,RPS6,BTF3,RPL13A,FOLR1,RPL24…
GO:0071704	organic substance metabolic process	196	9135	0.13	3.96e-07	QPCTL,ERCC1,PRSS22,EIF3D,ECH1,HNRNPL,RAB3A,LAMB1,RPL19,RPS12,THG1L,EEPD1,MCEE,RPS16,SLC27A1,NUMBL,THAP1,RDH5,RPL35,MRPS18B,LMF1,SLC27A5,PLEKHA4,CPOX,SDHA,PAPSS1,MCCC1,ALDH8A1,ACAT1,RBM6,AK7,RLBP1,ASGR1,ERBB2,RPS11,SETDB1,CAPN9,RPS27A,RPL37,ZNF462,RPS3,OXSM,BDH2,RPS23,NPM1,UBAP1,METTL21B,MGMT,RPS9,RBFA,RNF181,PDHB,CANT1,EEF2,RPL15,RPL38,RPL4,KLK10,CARKD,MRPS31,HKR1,CPNE1,CDK20,GANC,FOXC2,AFMID,ZSC…
GO:0044238	primary metabolic process	190	8808	0.13	6.69e-07	QPCTL,ERCC1,PRSS22,EIF3D,ECH1,HNRNPL,RAB3A,LAMB1,RPL19,RPS12,THG1L,EEPD1,MCEE,RPS16,SLC27A1,NUMBL,THAP1,RDH5,RPL35,MRPS18B,LMF1,SLC27A5,PLEKHA4,SDHA,PAPSS1,MCCC1,ALDH8A1,ACAT1,RBM6,AK7,RLBP1,ASGR1,ERBB2,RPS11,SETDB1,CAPN9,RPS27A,RPL37,ZNF462,RPS3,OXSM,BDH2,RPS23,NPM1,UBAP1,METTL21B,MGMT,RPS9,RBFA,RNF181,PDHB,CANT1,EEF2,RPL15,RPL38,RPL4,KLK10,CARKD,MRPS31,HKR1,CPNE1,CDK20,GANC,FOXC2,AFMID,ZSCAN22,…
GO:0051234	establishment of localization	111	4248	0.21	7.98e-07	ECH1,TBC1D17,RAB3A,RPL19,TVP23C,RPS12,ARAP3,IFT81,RPS16,SLC27A1,RPL35,LMF1,SLC27A5,ASGR1,RPS11,RPS27A,RPL37,RPS3,STK11IP,SYN1,RPS23,NPM1,UBAP1,RPS9,CANT1,EEF2,RPL15,BOD1,RPL38,ATP8B3,RPL4,CPNE1,FRAS1,DENND5A,UXT,EEF1A1,RPS7,RPL7,CLCN1,RPS21,RPL3,RPL27A,RPL21,ANXA2,RPS3A,RPSA,MYO1C,RAB25,RPL12,RPL39,F5,RPS27,SLC39A1,S100A6,RPL5,SLC17A9,GNAS,RPL7A,RPL11,RNF5,CSNK2B,APOM,ECI2,RPS6,BTF3,RPL13A,FOLR1,…
GO:0006807	nitrogen compound metabolic process	182	8349	0.14	9.8e-07	QPCTL,ERCC1,PRSS22,EIF3D,HNRNPL,RAB3A,LAMB1,RPL19,RPS12,THG1L,EEPD1,MCEE,RPS16,SLC27A1,NUMBL,THAP1,RPL35,MRPS18B,LMF1,CPOX,SDHA,PAPSS1,MCCC1,ACAT1,RBM6,AK7,ASGR1,ERBB2,RPS11,SETDB1,CAPN9,RPS27A,RPL37,ZNF462,RPS3,OXSM,BDH2,RPS23,NPM1,UBAP1,METTL21B,MGMT,RPS9,RBFA,RNF181,PDHB,CANT1,EEF2,RPL15,RPL38,RPL4,KLK10,CARKD,MRPS31,HKR1,CPNE1,CDK20,FOXC2,AFMID,ZSCAN22,RIPK4,DLST,DHX15,ANG,UXT,CELA3B,EEF1A1,R…
GO:0000028	ribosomal small subunit assembly	7	17	1.41	2.36e-06	RPL38,RPSA,RPS27,RPS14,RPS19,RPS28,RPS5
GO:0044085	cellular component biogenesis	75	2556	0.26	5.29e-06	ERCC1,EIF3D,THG1L,BCL9,IFT81,B9D2,RPS16,ATXN10,RPL35,B9D1,DNAH5,MCCC1,ACAT1,RPS27A,RPS3,RPS23,NPM1,MYOZ3,RPS9,RBFA,TBCA,RPL38,ANG,RPS7,RPL7,DMKN,CRTC1,RPS21,RPL3,ANXA2,RPSA,RPL12,SDCCAG8,F5,RRNAD1,RPS27,RPL5,RPL7A,RPL11,HSD17B8,CSNK2B,APOM,CLYBL,RPS6,RCL1,MKS1,FOLR1,RPL24,RPL34,RPL14,RPS8,RPS14,VSTM5,EIF4B,RPL23A,RPS18,CRYZ,RPL6,CCNB1IP1,MMS19,RPL10,RPS24,EIF2A,RPL35A,SNUPN,NUP88,RPL26,RPL27,RPS1…
GO:0000462	maturation of SSU-rRNA from tricistronic rRNA transcript (SSU-rRNA, 5.8S rRNA, LSU-rRNA)	8	36	1.14	1.4e-05	RPS16,RPS21,RPSA,RCL1,RPS8,RPS14,RPS24,RPS19
GO:0030490	maturation of SSU-rRNA	9	52	1.04	1.65e-05	RPS16,RPS21,RPSA,RCL1,RPS8,RPS14,RPS24,RPS19,RPS28
GO:0010468	regulation of gene expression	110	4533	0.18	4.32e-05	EIF3D,HNRNPL,RPL19,RPS12,BCL9,RPS16,THAP1,RPL35,ERBB2,RPS11,SETDB1,RPS27A,RPL37,ZNF462,RPS3,RPS23,NPM1,RPS9,EEF2,RPL15,RPL38,RPL4,HKR1,CPNE1,SAV1,FOXC2,ZSCAN22,RIPK4,ANG,UXT,EEF1A1,RPS7,RPL7,RBPMS,CRTC1,RPS21,RPL3,RPL27A,RPL21,RPS3A,RPSA,VPS72,THRAP3,SND1,HMGN5,MYO1C,RPL12,RPL39,RMND1,HDGF,RPS27,DPH5,RPL5,PDLIM1,RPL7A,HIVEP3,MAFB,TXN,RPL11,CKS2,CHD3,RPS6,BTF3,IL33,RPL13A,RPL24,RPL34,RPS29,RPL14,R…
GO:0071840	cellular component organization or biogenesis	124	5342	0.16	5.98e-05	ERCC1,EIF3D,ECH1,RAB3A,LAMB1,THG1L,TMSB10,BCL9,ARAP3,IFT81,B9D2,RPS16,NUMBL,ATXN10,RPL35,MRPS18B,B9D1,DNAH5,MCCC1,ACAT1,AK7,ERBB2,SETDB1,RPS27A,ZNF462,RPS3,HIRIP3,STC1,CHCHD6,RPS23,NPM1,MYOZ3,RPS9,SDPR,RBFA,TBCA,BOD1,RPL38,ATP8B3,MRPS31,CPNE1,FOXC2,KIF9,ANG,EPB41L1,UXT,RPS7,RPL7,DMKN,CRTC1,RPS21,RPL3,ANXA2,RPSA,VPS72,COL27A1,HMGN5,MYO1C,NRP2,RAB25,RPL12,SDCCAG8,F5,RRNAD1,RPS27,S100A6,RPL5,RPL7A,R…
GO:0006396	RNA processing	33	825	0.4	7.55e-05	HNRNPL,THG1L,RPS16,RPL35,RBM6,RPS9,RBFA,DHX15,RPS7,RPL7,RBPMS,RPS21,RPSA,THRAP3,RRNAD1,RPS27,RPL5,RNF113A,RPL7A,RPL11,RPS6,RCL1,RPL14,RPS8,RPS14,RPS24,RPL35A,HNRNPC,SNUPN,RPL26,RPL27,RPS19,RPS28
GO:0006417	regulation of translation	19	327	0.56	9.37e-05	EIF3D,HNRNPL,ERBB2,RPS3,NPM1,RPS9,EEF2,RPL38,ANG,RMND1,DPH5,RPL5,RPL13A,RPS14,EIF4B,RPL10,EIF2A,GNB2L1,RPL26
GO:0051179	localization	121	5233	0.16	0.00011	ECH1,TBC1D17,RAB3A,LAMB1,RPL19,TVP23C,RPS12,ARAP3,IFT81,B9D2,RPS16,SLC27A1,RPL35,B9D1,LMF1,SLC27A5,DNAH5,ASGR1,RPS11,RPS27A,RPL37,RPS3,STK11IP,SYN1,RPS23,NPM1,UBAP1,RPS9,CANT1,EEF2,RPL15,BOD1,RPL38,ATP8B3,RPL4,CPNE1,FRAS1,DENND5A,ANG,UXT,EEF1A1,RPS7,RPL7,CLCN1,RPS21,RPL3,RPL27A,RPL21,ANXA2,RPS3A,RPSA,MYO1C,RAB25,RPL12,RPL39,SDCCAG8,F5,RPS27,SLC39A1,S100A6,DPCD,RPL5,SLC17A9,GNAS,RPL7A,CUTA,TXN,RPL…
GO:0010608	posttranscriptional regulation of gene expression	22	441	0.5	0.00016	EIF3D,HNRNPL,ERBB2,RPS27A,RPS3,NPM1,RPS9,EEF2,RPL38,ANG,THRAP3,RMND1,DPH5,RPL5,RPL13A,RPS14,EIF4B,RPL10,EIF2A,GNB2L1,HNRNPC,RPL26
GO:0034248	regulation of cellular amide metabolic process	20	379	0.52	0.0002	EIF3D,HNRNPL,ERBB2,RPS3,NPM1,RPS9,EEF2,RPL38,ANG,EEF1A1,RMND1,DPH5,RPL5,RPL13A,RPS14,EIF4B,RPL10,EIF2A,GNB2L1,RPL26
GO:0009987	cellular process	266	14652	0.06	0.00023	QPCTL,ERCC1,SEMA4G,EIF3D,ECH1,HNRNPL,TBC1D17,RAB3A,CADM4,LAMB1,RPL19,TVP23C,GPRC5D,RPS12,THG1L,TMSB10,BCL9,ARAP3,EEPD1,IFT81,B9D2,MCEE,RPS16,SLC27A1,NUMBL,ATXN10,THAP1,DSG3,RDH5,RPL35,MRPS18B,B9D1,LMF1,SLC27A5,PLEKHA4,CPOX,SDHA,DNAH5,PAPSS1,MCCC1,ALDH8A1,ACAT1,RBM6,AK7,RLBP1,ASGR1,ERBB2,RPS11,SETDB1,RPS27A,RPL37,ZNF462,RPS3,HIRIP3,OXSM,IGSF10,STC1,CHCHD6,STK11IP,SYN1,BDH2,RPS23,NPM1,MYOZ3,UBAP1,C…
GO:0043170	macromolecule metabolic process	157	7453	0.12	0.0003	QPCTL,ERCC1,PRSS22,EIF3D,HNRNPL,RAB3A,LAMB1,RPL19,RPS12,THG1L,EEPD1,RPS16,NUMBL,THAP1,RPL35,MRPS18B,LMF1,RBM6,ASGR1,ERBB2,RPS11,SETDB1,CAPN9,RPS27A,RPL37,ZNF462,RPS3,RPS23,NPM1,UBAP1,METTL21B,MGMT,RPS9,RBFA,RNF181,CANT1,EEF2,RPL15,RPL38,RPL4,KLK10,MRPS31,HKR1,CPNE1,CDK20,FOXC2,ZSCAN22,RIPK4,DLST,DHX15,ANG,UXT,CELA3B,EEF1A1,RPS7,RPL7,RBPMS,DALRD3,CRTC1,RPS21,RPL3,RPL27A,RPL21,ANXA2,RPS3A,RPSA,VPS7…
GO:0070925	organelle assembly	27	666	0.41	0.0005	IFT81,B9D2,ATXN10,B9D1,DNAH5,RPS3,RPS23,NPM1,MYOZ3,RPL38,RPL3,RPSA,RPL12,SDCCAG8,RPS27,RPL5,RPL11,MKS1,RPL24,RPS14,RPL23A,RPL6,RPL10,EIF2A,RPS19,RPS28,RPS5
GO:0034622	cellular protein-containing complex assembly	30	832	0.35	0.0014	EIF3D,DNAH5,RPS27A,RPS23,NPM1,TBCA,RPL38,ANG,RPL3,RPSA,RPL12,RPS27,RPL5,RPL11,CSNK2B,RPL24,RPS14,EIF4B,RPL23A,RPL6,RPL10,EIF2A,SNUPN,RPS19,RPS28,RPS5,FCHO1,SHFM1,AP2B1,OXA1L
GO:0048519	negative regulation of biological process	111	4953	0.15	0.0014	ERCC1,HNRNPL,RPL19,RPS12,ARAP3,RPS16,SLC27A1,THAP1,RPL35,ERBB2,RPS11,RPS27A,RPL37,RPS3,CD96,STC1,LZTFL1,RPS23,NPM1,PRDX2,MGMT,RPS9,RPL15,BOD1,RPL38,RPL4,CPNE1,SAV1,FOXC2,DENND5A,ANG,UXT,RPS7,RPL7,SPRY4,CRTC1,RPS21,RPL3,RPL27A,RPL21,ANXA2,RPS3A,RPSA,VPS72,THRAP3,SND1,HMGN5,RPL12,RPL39,HDGF,RPS27,RGS10,OVGP1,RPL5,GNAS,RPL7A,MAFB,TXN,RPL11,RNF5,CSNK2B,APOM,RPS6,IL33,SERPINB5,RPL13A,RPL24,RPL34,RPS29…
GO:0044260	cellular macromolecule metabolic process	136	6413	0.12	0.0016	QPCTL,ERCC1,EIF3D,RAB3A,LAMB1,RPL19,RPS12,EEPD1,RPS16,THAP1,RPL35,MRPS18B,LMF1,ASGR1,ERBB2,RPS11,SETDB1,RPS27A,RPL37,ZNF462,RPS3,RPS23,NPM1,UBAP1,METTL21B,MGMT,RPS9,RNF181,CANT1,EEF2,RPL15,RPL38,RPL4,MRPS31,HKR1,CPNE1,CDK20,FOXC2,ZSCAN22,RIPK4,DLST,ANG,UXT,EEF1A1,RPS7,RPL7,RBPMS,DALRD3,CRTC1,RPS21,RPL3,RPL27A,RPL21,RPS3A,RPSA,VPS72,THRAP3,SND1,HMGN5,NRP2,RPL12,NSMCE1,RPL39,RMND1,F5,HDGF,RRNAD1,RP…
GO:1904667	negative regulation of ubiquitin protein ligase activity	4	10	1.4	0.0017	RPS7,RPL5,RPL11,RPL23
GO:0006635	fatty acid beta-oxidation	7	56	0.89	0.0019	ECH1,ACAT1,BDH2,ETFB,ACADM,ECI2,ACADVL
GO:0043933	protein-containing complex subunit organization	50	1770	0.25	0.0021	EIF3D,THG1L,BCL9,ATXN10,MRPS18B,DNAH5,MCCC1,ACAT1,RPS27A,RPS23,NPM1,TBCA,RPL38,MRPS31,FOXC2,ANG,CRTC1,RPL3,ANXA2,RPSA,VPS72,RPL12,F5,RPS27,RPL5,RPL11,HSD17B8,CSNK2B,APOM,CLYBL,FOLR1,RPL24,RPS14,VSTM5,EIF4B,RPL23A,CRYZ,RPL6,RPL10,EIF2A,RPL23,SNUPN,RPS19,RPS28,RPS5,FCHO1,SHFM1,AP2B1,OXA1L,MRPL45
GO:0034250	positive regulation of cellular amide metabolic process	10	131	0.68	0.0025	EIF3D,HNRNPL,ERBB2,NPM1,RPS9,EEF2,RMND1,RPL5,GNB2L1,RPL26
GO:0009062	fatty acid catabolic process	8	84	0.78	0.0032	ECH1,MCEE,ACAT1,BDH2,ETFB,ACADM,ECI2,ACADVL
GO:0065003	protein-containing complex assembly	44	1514	0.26	0.0033	EIF3D,THG1L,BCL9,ATXN10,DNAH5,MCCC1,ACAT1,RPS27A,RPS23,NPM1,TBCA,RPL38,ANG,CRTC1,RPL3,ANXA2,RPSA,RPL12,F5,RPS27,RPL5,RPL11,HSD17B8,CSNK2B,APOM,CLYBL,FOLR1,RPL24,RPS14,VSTM5,EIF4B,RPL23A,CRYZ,RPL6,RPL10,EIF2A,SNUPN,RPS19,RPS28,RPS5,FCHO1,SHFM1,AP2B1,OXA1L
GO:0045727	positive regulation of translation	9	110	0.71	0.0034	EIF3D,HNRNPL,ERBB2,NPM1,RPS9,EEF2,RMND1,RPL5,RPL26
GO:0003416	endochondral bone growth	4	20	1.1	0.0146	STC1,COL27A1,RARG,FGFR2
GO:0000447	endonucleolytic cleavage in ITS1 to separate SSU-rRNA from 5.8S rRNA and LSU-rRNA from tricistronic rRNA transcript (SSU-rRNA, 5.8S rRNA, LSU-rRNA)	3	9	1.32	0.0221	RPS21,RPSA,RCL1
GO:0006414	translational elongation	8	116	0.64	0.0221	MRPS18B,EEF2,MRPS31,EEF1A1,EEF1B2,GNB2L1,OXA1L,MRPL45
GO:0046951	ketone body biosynthetic process	3	9	1.32	0.0221	SLC27A5,ACAT1,BDH2
GO:0019222	regulation of metabolic process	131	6516	0.1	0.0258	ERCC1,EIF3D,HNRNPL,RPL19,RPS12,BCL9,RPS16,SLC27A1,THAP1,RPL35,LMF1,ERBB2,RPS11,SETDB1,RPS27A,RPL37,ZNF462,RPS3,RPS23,NPM1,C10orf10,MGMT,RPS9,EEF2,RPL15,BOD1,RPL38,RPL4,HKR1,CPNE1,CDK20,SAV1,FOXC2,ZSCAN22,RIPK4,ANG,UXT,EEF1A1,RPS7,RPL7,RBPMS,SPRY4,CRTC1,RPS21,RPL3,RPL27A,RPL21,ANXA2,RPS3A,RPSA,VPS72,THRAP3,SND1,HMGN5,MYO1C,RPL12,RPL39,RMND1,HDGF,RPS27,DPH5,RPL5,ACADM,GNAS,PDLIM1,RPL7A,HIVEP3,MAFB,…
GO:0060255	regulation of macromolecule metabolic process	123	6072	0.1	0.0312	ERCC1,EIF3D,HNRNPL,RPL19,RPS12,BCL9,RPS16,SLC27A1,THAP1,RPL35,ERBB2,RPS11,SETDB1,RPS27A,RPL37,ZNF462,RPS3,RPS23,NPM1,MGMT,RPS9,EEF2,RPL15,BOD1,RPL38,RPL4,HKR1,CPNE1,CDK20,SAV1,FOXC2,ZSCAN22,RIPK4,ANG,UXT,EEF1A1,RPS7,RPL7,RBPMS,SPRY4,CRTC1,RPS21,RPL3,RPL27A,RPL21,ANXA2,RPS3A,RPSA,VPS72,THRAP3,SND1,HMGN5,MYO1C,RPL12,RPL39,RMND1,HDGF,RPS27,DPH5,RPL5,GNAS,PDLIM1,RPL7A,HIVEP3,MAFB,TXN,RPL11,CKS2,CSNK2…
GO:0051593	response to folic acid	3	11	1.23	0.034	MGMT,EEF2,FOLR1
GO:0000461	endonucleolytic cleavage to generate mature 3'-end of SSU-rRNA from (SSU-rRNA, 5.8S rRNA, LSU-rRNA)	2	2	1.8	0.0394	RPS21,RPSA
GO:0060350	endochondral bone morphogenesis	5	49	0.81	0.0418	STC1,COL27A1,GNAS,ALPL,RARG
GO:0009636	response to toxic substance	17	468	0.36	0.0482	CPOX,SETDB1,RPS3,PRDX2,MGMT,EEF2,RPL15,DHX15,GSTO2,RGS10,TXN,APOM,ESD,EEF1B2,FGFR2,SEPW1,PCGF2
GO:0003417	growth plate cartilage development	3	13	1.16	0.0488	STC1,COL27A1,RARG

## Sheet: darkolivegreen
#term ID	term description	observed gene count	background gene count	strength	false discovery rate	matching proteins in your network (labels)
GO:0140014	mitotic nuclear division	10	136	1.08	6.02e-05	KIF22,NCAPH,ESPL1,PLK1,CDT1,BIRC5,UBE2C,CDC20,KIFC1,KIF18B
GO:0000070	mitotic sister chromatid segregation	8	101	1.11	0.00048	KIF22,NCAPH,ESPL1,PLK1,CDT1,CDC20,KIFC1,KIF18B
GO:0007059	chromosome segregation	10	253	0.81	0.0033	KIF22,NCAPH,ESPL1,PLK1,CDT1,BIRC5,CDC20,KIFC1,KIF18B,FAM83D
GO:0098813	nuclear chromosome segregation	9	196	0.87	0.0033	KIF22,NCAPH,ESPL1,PLK1,CDT1,CDC20,KIFC1,KIF18B,FAM83D
GO:0016192	vesicle-mediated transport	26	1699	0.4	0.0043	KIF22,FCGRT,MAPK8IP3,RARA,RHOF,PFKL,SH3GL1,CALM3,ADRBK1,BIN1,VPS37D,SH3BP1,CYTH1,CYB5R3,AGPAT2,AGER,TNK2,SYT12,HOOK2,JMJD6,ARHGAP27,CRACR2A,DMTN,HMHA1,ADAM8,STX10
GO:0051301	cell division	13	483	0.64	0.0043	NCAPH,ESPL1,WNT3A,PLK1,CDT1,BIRC5,REEP4,UBE2C,CDC20,KIFC1,CDCA3,KIF18B,FAM83D
GO:1903047	mitotic cell cycle process	14	564	0.61	0.0043	KIF22,NCAPH,ESPL1,PLK1,CDT1,BIRC5,REEP4,EIF4EBP1,UBE2C,CDC20,PPME1,KIFC1,TNKS1BP1,KIF18B
GO:0030071	regulation of mitotic metaphase/anaphase transition	5	49	1.22	0.0049	ESPL1,PLK1,CDT1,BIRC5,UBE2C
GO:0051234	establishment of localization	46	4248	0.25	0.0059	OSBPL7,KIF22,FCGRT,MAPK8IP3,RARA,ESPL1,PITPNM3,RHOF,PFKL,SH3GL1,WNT3A,CALM3,MFI2,PLK1,CDT1,SLC25A23,BIRC5,LTBP4,ADRBK1,BIN1,MAMDC4,VPS37D,TMC8,MFSD10,NISCH,SH3BP1,CYTH1,CYB5R3,KCNC4,AGPAT2,GJB3,AGER,XK,TNK2,SYT12,HOOK2,KIFC1,JMJD6,ARHGAP27,CRACR2A,DMTN,HMHA1,ADAM8,STX10,ZFP36,FAM83D
GO:0006468	protein phosphorylation	17	923	0.48	0.0092	EFNB1,SH2D3A,MAPK8IP3,RARA,LMTK3,CALM3,PLK1,BIRC5,LTBP4,ADRBK1,EPHB4,PIM3,BMP2,TNK2,CDK18,PAK4,ZFP36
GO:0051179	localization	52	5233	0.21	0.0102	OSBPL7,KIF22,PPP1R15A,EFNB1,FCGRT,MAPK8IP3,RARA,ESPL1,PITPNM3,RHOF,PFKL,SH3GL1,WNT3A,CALM3,MFI2,PLK1,CDT1,SLC25A23,BIRC5,LTBP4,ADRBK1,BIN1,MAMDC4,VPS37D,TMC8,MFSD10,NISCH,SH3BP1,EPHB4,CYTH1,CYB5R3,KCNC4,AGPAT2,GJB3,AGER,NFKBIL1,XK,TNK2,SYT12,HOOK2,KIFC1,JMJD6,ARHGAP27,CRACR2A,DMTN,HMHA1,ADAM8,STX10,PAK4,ZFP36,CCDC120,FAM83D
GO:0051303	establishment of chromosome localization	5	72	1.05	0.0152	KIF22,CDT1,BIRC5,KIFC1,FAM83D
GO:0010646	regulation of cell communication	37	3327	0.26	0.0154	PPP1R15A,EPS8L1,IGFBP2,SH2D3A,MAPK8IP3,RARA,RHOF,PFKL,SH3GL1,CBLC,WNT3A,CALM3,IHH,BIRC5,LTBP4,ADRBK1,TMC8,JAG2,BCL9L,NISCH,RBCK1,SH3BP1,PIM3,CYTH1,KCNC4,AGPAT2,CDC20,AGER,NFKBIL1,BMP2,SYT12,PPP1R13L,DMTN,HMHA1,ADAM8,PAK4,FAM83D
GO:0022402	cell cycle process	16	890	0.47	0.0154	KIF22,PPP1R15A,NCAPH,ESPL1,PLK1,CDT1,BIRC5,REEP4,EIF4EBP1,UBE2C,CDC20,PPME1,KIFC1,TNKS1BP1,KIF18B,FAM83D
GO:0022409	positive regulation of cell-cell adhesion	8	238	0.74	0.0154	EFNB1,IGFBP2,RARA,WNT3A,IHH,AGER,DMTN,ADAM8
GO:0048711	positive regulation of astrocyte differentiation	3	14	1.54	0.0154	BIN1,AGER,BMP2
GO:0050867	positive regulation of cell activation	9	308	0.68	0.0154	EFNB1,IGFBP2,RARA,WNT3A,IHH,AGER,WHSC1,DMTN,ADAM8
GO:1904668	positive regulation of ubiquitin protein ligase activity	3	13	1.58	0.0154	PLK1,UBE2C,CDC20
GO:0010799	regulation of peptidyl-threonine phosphorylation	4	43	1.18	0.0176	CALM3,PLK1,DMTN,TNKS1BP1
GO:0023051	regulation of signaling	37	3360	0.25	0.0176	PPP1R15A,EPS8L1,IGFBP2,SH2D3A,MAPK8IP3,RARA,RHOF,PFKL,SH3GL1,CBLC,WNT3A,CALM3,IHH,BIRC5,LTBP4,ADRBK1,TMC8,JAG2,BCL9L,NISCH,RBCK1,SH3BP1,PIM3,CYTH1,KCNC4,AGPAT2,CDC20,AGER,NFKBIL1,BMP2,SYT12,PPP1R13L,DMTN,HMHA1,ADAM8,PAK4,FAM83D
GO:0051726	regulation of cell cycle	18	1129	0.41	0.0176	PPP1R15A,RARA,ESPL1,CTDSP1,CALM3,PLK1,CDT1,BIRC5,FOSL1,BIN1,EIF4EBP1,UBE2C,PIM3,CDC20,BMP2,TNKS1BP1,PAK4,FAM83D
GO:1901989	positive regulation of cell cycle phase transition	5	81	1	0.0176	ESPL1,CDT1,BIRC5,UBE2C,FAM83D
GO:0051251	positive regulation of lymphocyte activation	8	260	0.7	0.0205	EFNB1,IGFBP2,RARA,WNT3A,IHH,AGER,WHSC1,ADAM8
GO:0032535	regulation of cellular component size	9	333	0.64	0.0207	PPP1R15A,VASP,WNT3A,SSH3,BIN1,SH3BP1,PLXNA3,XK,DMTN
GO:0007010	cytoskeleton organization	16	953	0.44	0.0214	VASP,ESPL1,RHOF,PLK1,BIRC5,BIN1,CCDC183,NISCH,SH3BP1,CDC20,HOOK2,KIFC1,DMTN,KIF18B,PAK4,CCDC120
GO:0007049	cell cycle	19	1263	0.39	0.0214	KIF22,PPP1R15A,NCAPH,ESPL1,PLK1,CDT1,BIRC5,REEP4,EIF4EBP1,UBE2C,PIM3,CDC20,PPME1,KIFC1,TNKS1BP1,CDCA3,KIF18B,PAK4,FAM83D
GO:0065009	regulation of molecular function	36	3322	0.25	0.0243	PPP1R15A,NCAPH,SH2D3A,MAPK8IP3,RARA,SERGEF,LMTK3,CBLC,WNT3A,TIMP4,CALM3,PLK1,CDT1,BIRC5,GNB2,FOSL1,BIN1,TMC8,JAG2,RBCK1,UBE2C,SH3BP1,CYTH1,CDC20,AGER,NFKBIL1,BMP2,TNK2,PPME1,ARHGAP27,CRACR2A,SH3RF2,HMHA1,ADAM8,PAK4,ZFP36
GO:0051310	metaphase plate congression	4	51	1.11	0.0261	KIF22,CDT1,KIFC1,FAM83D
GO:0045840	positive regulation of mitotic nuclear division	4	54	1.08	0.03	ESPL1,CDT1,BIRC5,UBE2C
GO:0060537	muscle tissue development	8	284	0.66	0.03	RARA,WNT3A,IHH,BCL9L,MAFF,XK,BMP2,PPP1R13L
GO:0022407	regulation of cell-cell adhesion	9	366	0.6	0.0328	EFNB1,IGFBP2,RARA,WNT3A,IHH,AGER,BMP2,DMTN,ADAM8
GO:0030155	regulation of cell adhesion	12	623	0.5	0.033	EFNB1,IGFBP2,RARA,WNT3A,IHH,MFI2,JAG2,CYTH1,AGER,BMP2,DMTN,ADAM8
GO:0016321	female meiosis chromosome segregation	2	4	1.91	0.034	NCAPH,PLK1
GO:0016310	phosphorylation	18	1236	0.38	0.0354	EFNB1,SH2D3A,MAPK8IP3,RARA,PFKL,LMTK3,CALM3,PLK1,BIRC5,LTBP4,ADRBK1,EPHB4,PIM3,BMP2,TNK2,CDK18,PAK4,ZFP36
GO:0045787	positive regulation of cell cycle	9	376	0.59	0.0354	RARA,ESPL1,CDT1,BIRC5,FOSL1,EIF4EBP1,UBE2C,TNKS1BP1,FAM83D
GO:0065008	regulation of biological quality	37	3559	0.23	0.0354	PPP1R15A,VASP,RARA,PFKL,SH3GL1,WNT3A,CALM3,IHH,MFI2,PLK1,SLC25A23,P2RY2,LTBP4,SSH3,ADRBK1,BIN1,TMC8,NISCH,MAFF,UBE2C,SH3BP1,PIM3,PLXNA3,KCNC4,ADAMTS13,CDC20,AGER,NFKBIL1,XK,BMP2,SYT12,JMJD6,PPP1R13L,DMTN,TNKS1BP1,ADAM8,ZFP36
GO:0090066	regulation of anatomical structure size	10	464	0.55	0.0367	PPP1R15A,VASP,WNT3A,P2RY2,SSH3,BIN1,SH3BP1,PLXNA3,XK,DMTN
GO:0010921	regulation of phosphatase activity	6	167	0.77	0.0372	PPP1R15A,LMTK3,CALM3,BMP2,PPME1,SH3RF2
GO:0003007	heart morphogenesis	7	235	0.69	0.0384	RARA,WNT3A,IHH,EPHB4,BMP2,WHSC1,PPP1R13L
GO:0051128	regulation of cellular component organization	27	2306	0.28	0.0384	PPP1R15A,EPS8L1,IGFBP2,VASP,ESPL1,SH3GL1,WNT3A,MFI2,SPIDR,PLK1,CDT1,BIRC5,FOSL1,LTBP4,SSH3,BIN1,TMC8,BCL9L,UBE2C,SH3BP1,PLXNA3,CDC20,XK,TNK2,RASSF7,DMTN,PAK4
GO:0050794	regulation of cellular process	82	10484	0.11	0.0385	OSBPL7,KDM4B,PPP1R15A,EPS8L1,EFNB1,FA2H,FCGRT,IGFBP2,SH2D3A,VASP,MAPK8IP3,RARA,ESPL1,SERGEF,RHOF,PFKL,SH3GL1,LMTK3,CBLC,CTDSP1,WNT3A,TIMP4,CALM3,IHH,MFI2,SPIDR,PLK1,CDT1,SLC25A23,BIRC5,AKNA,GNB2,RFX2,FOSL1,P2RY2,LTBP4,SSH3,ADRBK1,BIN1,RAI1,TMC8,JAG2,BCL9L,NISCH,EIF4EBP1,MAFF,RBCK1,UBE2C,SH3BP1,EPHB4,PIM3,CYTH1,PLXNA3,KCNC4,AGPAT2,ADAMTS13,CDC20,AGER,NFKBIL1,WDR13,XK,BMP2,TNK2,WHSC1,SYT12,RASSF7,P…
GO:0000226	microtubule cytoskeleton organization	9	393	0.57	0.0407	ESPL1,PLK1,BIRC5,CCDC183,CDC20,HOOK2,KIFC1,KIF18B,CCDC120
GO:0048523	negative regulation of cellular process	43	4454	0.2	0.0413	PPP1R15A,IGFBP2,RARA,ESPL1,SERGEF,PFKL,LMTK3,CBLC,CTDSP1,WNT3A,TIMP4,CALM3,IHH,MFI2,PLK1,CDT1,BIRC5,FOSL1,ADRBK1,BIN1,TMC8,BCL9L,NISCH,EIF4EBP1,RBCK1,SH3BP1,PIM3,PLXNA3,AGER,NFKBIL1,WDR13,BMP2,WHSC1,PPME1,PPP1R13L,HSBP1L1,SH3RF2,DMTN,TP53I11,TNKS1BP1,ADAM8,PAK4,ZFP36
GO:1901992	positive regulation of mitotic cell cycle phase transition	4	65	1	0.0413	ESPL1,CDT1,BIRC5,UBE2C
GO:0048522	positive regulation of cellular process	46	4898	0.19	0.0431	OSBPL7,PPP1R15A,EPS8L1,EFNB1,IGFBP2,SH2D3A,VASP,MAPK8IP3,RARA,ESPL1,SH3GL1,WNT3A,CALM3,IHH,MFI2,SPIDR,PLK1,CDT1,BIRC5,AKNA,RFX2,FOSL1,ADRBK1,BIN1,RAI1,JAG2,BCL9L,EIF4EBP1,MAFF,RBCK1,UBE2C,PLXNA3,AGPAT2,CDC20,AGER,BMP2,TNK2,WHSC1,SYT12,PPP1R13L,DMTN,TNKS1BP1,ADAM8,PAK4,ZFP36,FAM83D
GO:0033046	negative regulation of sister chromatid segregation	3	29	1.23	0.0444	ESPL1,PLK1,BIRC5
GO:0006464	cellular protein modification process	32	2999	0.24	0.0457	KDM4B,PPP1R15A,EFNB1,SH2D3A,MAPK8IP3,RARA,LMTK3,CBLC,CTDSP1,CALM3,MFI2,PLK1,BIRC5,LTBP4,SSH3,ADRBK1,RBCK1,UBE2C,EPHB4,PIM3,CDC20,BMP2,TNK2,WHSC1,PPME1,JMJD6,CDK18,SH3RF2,CDCA3,MAN2C1,PAK4,ZFP36
GO:0007154	cell communication	48	5219	0.18	0.0457	PPP1R15A,EPS8L1,EFNB1,FCGRT,IGFBP2,SH2D3A,MAPK8IP3,RARA,SERGEF,RHOF,SH3GL1,CBLC,WNT3A,TIMP4,CALM3,IHH,PLK1,BIRC5,GNB2,FOSL1,P2RY2,LTBP4,ADRBK1,JAG2,BCL9L,NISCH,EIF4EBP1,RBCK1,SH3BP1,EPHB4,PLXNA3,KCNC4,ADAMTS13,GJB3,AGER,NFKBIL1,BMP2,TNK2,SYT12,RASSF7,JMJD6,ARHGAP27,DMTN,TNKS1BP1,HMHA1,PLEKHH3,PAK4,ZFP36
GO:0010800	positive regulation of peptidyl-threonine phosphorylation	3	30	1.21	0.0457	CALM3,PLK1,TNKS1BP1
GO:0031536	positive regulation of exit from mitosis	2	6	1.74	0.0457	BIRC5,UBE2C
GO:0032268	regulation of cellular protein metabolic process	28	2486	0.26	0.0457	OSBPL7,PPP1R15A,MAPK8IP3,RARA,ESPL1,CBLC,CTDSP1,WNT3A,TIMP4,CALM3,MFI2,PLK1,BIRC5,BIN1,EIF4EBP1,UBE2C,CDC20,AGER,BMP2,TNK2,PPME1,SH3RF2,DMTN,TNKS1BP1,ADAM8,PAK4,ZFP36,FAM83D
GO:0051783	regulation of nuclear division	6	184	0.73	0.0457	ESPL1,PLK1,CDT1,BIRC5,UBE2C,CDC20
GO:0006482	protein demethylation	3	31	1.2	0.0463	KDM4B,PPME1,JMJD6
GO:0010922	positive regulation of phosphatase activity	3	31	1.2	0.0463	PPP1R15A,CALM3,BMP2
GO:1901700	response to oxygen-containing compound	19	1427	0.34	0.0463	OSBPL7,IGFBP2,RARA,PFKL,WNT3A,TIMP4,IHH,SPIDR,CDT1,FOSL1,P2RY2,ADRBK1,EIF4EBP1,ADAMTS13,GJB3,AGER,NFKBIL1,DMTN,ZFP36
GO:0023052	signaling	47	5108	0.18	0.047	PPP1R15A,EPS8L1,EFNB1,FCGRT,IGFBP2,SH2D3A,MAPK8IP3,RARA,SERGEF,RHOF,SH3GL1,CBLC,WNT3A,TIMP4,CALM3,IHH,PLK1,BIRC5,GNB2,P2RY2,LTBP4,ADRBK1,BIN1,JAG2,BCL9L,NISCH,EIF4EBP1,RBCK1,SH3BP1,EPHB4,PLXNA3,KCNC4,ADAMTS13,AGER,NFKBIL1,BMP2,TNK2,SYT12,RASSF7,JMJD6,ARHGAP27,DMTN,TNKS1BP1,HMHA1,PLEKHH3,PAK4,ZFP36
GO:0006810	transport	40	4130	0.2	0.0484	OSBPL7,KIF22,FCGRT,MAPK8IP3,RARA,PITPNM3,RHOF,PFKL,SH3GL1,WNT3A,CALM3,MFI2,SLC25A23,LTBP4,ADRBK1,BIN1,MAMDC4,VPS37D,TMC8,MFSD10,NISCH,SH3BP1,CYTH1,CYB5R3,KCNC4,AGPAT2,GJB3,AGER,XK,TNK2,SYT12,HOOK2,JMJD6,ARHGAP27,CRACR2A,DMTN,HMHA1,ADAM8,STX10,ZFP36
GO:0006897	endocytosis	10	510	0.5	0.0484	RARA,SH3GL1,ADRBK1,BIN1,SH3BP1,AGER,TNK2,HOOK2,JMJD6,ARHGAP27
GO:0045842	positive regulation of mitotic metaphase/anaphase transition	2	7	1.67	0.0484	ESPL1,CDT1
GO:0050870	positive regulation of T cell activation	6	193	0.7	0.0496	EFNB1,IGFBP2,RARA,IHH,AGER,ADAM8
GO:0051246	regulation of protein metabolic process	29	2668	0.25	0.0496	OSBPL7,PPP1R15A,MAPK8IP3,RARA,ESPL1,CBLC,CTDSP1,WNT3A,TIMP4,CALM3,MFI2,PLK1,BIRC5,LTBP4,BIN1,EIF4EBP1,UBE2C,CDC20,AGER,BMP2,TNK2,PPME1,SH3RF2,DMTN,TNKS1BP1,ADAM8,PAK4,ZFP36,FAM83D

## Sheet: lightsteelblue
#term ID	term description	observed gene count	background gene count	strength	false discovery rate	matching proteins in your network (labels)
GO:0009812	flavonoid metabolic process	7	15	1.64	6.44e-06	UGT1A6,UGT1A10,UGT1A4,UGT1A1,CYP1A1,UGT1A3,POR
GO:0006805	xenobiotic metabolic process	12	108	1.02	8.9e-06	UGT1A6,CES2,UGT1A10,UGT1A4,UGT1A1,CYP1A1,ALDH3A1,UGT1A3,POR,NCEH1,NAT1,CYP1B1
GO:0009056	catabolic process	47	1859	0.37	2.82e-05	SNAP29,CYP4F3,PRKAB1,RNF103,SESN2,UGGT1,RIPK1,USP2,PSMD11,SCPEP1,GABARAPL1,AMDHD1,C18orf8,HGD,AMFR,DTX3L,LIPH,USP42,DCXR,UBXN2A,KCTD2,SGSH,CES2,TRIM25,ENTPD5,DNAJB2,NT5C2,SMPD1,ALDH3A2,UBE2A,UGT1A4,UGT1A1,PSMB9,PSMB8,PINK1,GBA2,CYP1A1,NFE2L2,PLA2G4F,VIMP,GDPD3,SYNJ1,POR,NUDT16,ETFDH,NCEH1,CYP1B1
GO:0044248	cellular catabolic process	43	1646	0.39	3.9e-05	SNAP29,CYP4F3,PRKAB1,RNF103,SESN2,UGGT1,RIPK1,USP2,PSMD11,SCPEP1,GABARAPL1,AMDHD1,C18orf8,HGD,AMFR,DTX3L,USP42,DCXR,UBXN2A,KCTD2,SGSH,TRIM25,ENTPD5,DNAJB2,NT5C2,SMPD1,ALDH3A2,UBE2A,UGT1A4,UGT1A1,PSMB9,PSMB8,PINK1,GBA2,CYP1A1,NFE2L2,PLA2G4F,VIMP,GDPD3,POR,NUDT16,ETFDH,CYP1B1
GO:0032787	monocarboxylic acid metabolic process	21	477	0.62	5.19e-05	CYP4F3,PRKAB1,SESN2,SCPEP1,AMDHD1,UGT1A6,DCXR,CES2,UGT1A10,ALDH3A2,MPC1,UGT1A4,UGT1A1,GBA2,CYP1A1,PLA2G4F,ABHD5,UGT1A3,POR,ETFDH,CYP1B1
GO:0052696	flavonoid glucuronidation	5	9	1.72	8.16e-05	UGT1A6,UGT1A10,UGT1A4,UGT1A1,UGT1A3
GO:1901575	organic substance catabolic process	41	1609	0.38	8.16e-05	CYP4F3,RNF103,SESN2,UGGT1,RIPK1,USP2,PSMD11,SCPEP1,AMDHD1,HGD,AMFR,DTX3L,LIPH,USP42,DCXR,UBXN2A,KCTD2,SGSH,TRIM25,ENTPD5,DNAJB2,NT5C2,SMPD1,ALDH3A2,UBE2A,UGT1A4,UGT1A1,PSMB9,PSMB8,PINK1,GBA2,CYP1A1,NFE2L2,PLA2G4F,VIMP,GDPD3,SYNJ1,NUDT16,ETFDH,NCEH1,CYP1B1
GO:1904224	negative regulation of glucuronosyltransferase activity	5	8	1.77	8.16e-05	UGT1A6,UGT1A10,UGT1A4,UGT1A1,UGT1A3
GO:2001030	negative regulation of cellular glucuronidation	5	8	1.77	8.16e-05	UGT1A6,UGT1A10,UGT1A4,UGT1A1,UGT1A3
GO:0052697	xenobiotic glucuronidation	5	11	1.63	0.00012	UGT1A6,UGT1A10,UGT1A4,UGT1A1,UGT1A3
GO:0019585	glucuronate metabolic process	6	24	1.37	0.00014	UGT1A6,DCXR,UGT1A10,UGT1A4,UGT1A1,UGT1A3
GO:1901565	organonitrogen compound catabolic process	29	958	0.45	0.00014	RNF103,UGGT1,RIPK1,USP2,PSMD11,SCPEP1,AMDHD1,HGD,AMFR,DTX3L,USP42,UBXN2A,KCTD2,SGSH,TRIM25,DNAJB2,NT5C2,SMPD1,UBE2A,UGT1A4,UGT1A1,PSMB9,PSMB8,PINK1,GBA2,NFE2L2,VIMP,GDPD3,NUDT16
GO:0044255	cellular lipid metabolic process	27	946	0.43	0.00085	CYP4F3,PRKAB1,RBP2,SESN2,SCPEP1,PPAP2A,CHKA,ABHD3,LIPH,ABHD15,CES2,SMPD1,ALDH3A2,PIP4K2C,UGT1A1,GBA2,CYP1A1,PLA2G4F,GDPD3,ABHD5,SYNJ1,UGT1A3,POR,ETFDH,MPPE1,CYP1B1,AGPAT9
GO:0070887	cellular response to chemical stimulus	53	2672	0.27	0.00094	NMI,HCN2,SESN2,SORT1,UGGT1,RIPK1,THBS1,TRIP4,IL1A,BIRC3,RAPGEF2,PPAP2A,VPS26B,AMFR,UGT1A6,UBXN2A,PPM1E,CES2,TRIM25,MEF2C,UGT1A10,OCLN,CCRL2,MAX,MPC1,CASP7,GCLM,RAPGEF1,UGT1A4,UGT1A1,SLC31A1,PSMB8,PINK1,CYP1A1,LRRC19,NFE2L2,PLA2G4F,VIMP,IL1R1,OAS1,MAPK9,MYD88,ALDH3A1,UGT1A3,POR,TIPARP,TOB1,NCEH1,NAT1,B2M,CYP1B1,TNFRSF9,PTPN9
GO:0019752	carboxylic acid metabolic process	25	854	0.44	0.0011	CYP4F3,PRKAB1,SLC35D1,SESN2,SCPEP1,AMDHD1,HGD,UGT1A6,DCXR,AHCYL2,CES2,UGT1A10,ALDH3A2,MPC1,GCLM,UGT1A4,UGT1A1,GBA2,CYP1A1,PLA2G4F,ABHD5,UGT1A3,POR,ETFDH,CYP1B1
GO:0009410	response to xenobiotic stimulus	13	262	0.67	0.0012	UGT1A6,CES2,SMPD1,UGT1A10,UGT1A4,UGT1A1,CYP1A1,ALDH3A1,UGT1A3,POR,NCEH1,NAT1,CYP1B1
GO:0006082	organic acid metabolic process	26	959	0.4	0.0021	CYP4F3,PRKAB1,SLC35D1,ABCG2,SESN2,SCPEP1,AMDHD1,HGD,UGT1A6,DCXR,AHCYL2,CES2,UGT1A10,ALDH3A2,MPC1,GCLM,UGT1A4,UGT1A1,GBA2,CYP1A1,PLA2G4F,ABHD5,UGT1A3,POR,ETFDH,CYP1B1
GO:0006629	lipid metabolic process	30	1192	0.37	0.0021	CYP4F3,PRKAB1,RBP2,SESN2,SCPEP1,PPAP2A,CHKA,ABHD3,LIPH,ABHD15,CES2,SMPD1,ALDH3A2,PIP4K2C,UGT1A1,GBA2,CYP1A1,PLA2G4F,GDPD3,ABHD5,SYNJ1,UGT1A3,POR,TIPARP,ETFDH,NCEH1,MPPE1,CYP1B1,AGPAT9,DHRS11
GO:0030163	protein catabolic process	20	615	0.48	0.0021	RNF103,UGGT1,RIPK1,USP2,PSMD11,SCPEP1,AMFR,DTX3L,USP42,UBXN2A,KCTD2,SGSH,TRIM25,DNAJB2,UBE2A,PSMB9,PSMB8,PINK1,NFE2L2,VIMP
GO:0044257	cellular protein catabolic process	19	562	0.5	0.0021	RNF103,UGGT1,RIPK1,USP2,PSMD11,SCPEP1,AMFR,DTX3L,USP42,UBXN2A,KCTD2,TRIM25,DNAJB2,UBE2A,PSMB9,PSMB8,PINK1,NFE2L2,VIMP
GO:0010677	negative regulation of cellular carbohydrate metabolic process	6	46	1.09	0.0022	UGT1A6,UGT1A10,UGT1A4,UGT1A1,VIMP,UGT1A3
GO:0051603	proteolysis involved in cellular protein catabolic process	18	532	0.5	0.0028	RNF103,UGGT1,USP2,PSMD11,SCPEP1,AMFR,DTX3L,USP42,UBXN2A,KCTD2,TRIM25,DNAJB2,UBE2A,PSMB9,PSMB8,PINK1,NFE2L2,VIMP
GO:0045922	negative regulation of fatty acid metabolic process	5	30	1.19	0.0035	UGT1A6,UGT1A10,UGT1A4,UGT1A1,UGT1A3
GO:0044281	small molecule metabolic process	37	1779	0.29	0.008	CYP4F3,PRKAB1,RBP2,SLC35D1,ABCG2,SESN2,UGGT1,SCPEP1,CHKA,AMDHD1,HGD,UGT1A6,DCXR,AHCYL2,CES2,ENTPD5,NT5C2,UGT1A10,ALDH3A2,MPC1,ATP1B1,GCLM,PPCS,UGT1A4,UGT1A1,GBA2,CYP1A1,PLA2G4F,OAS1,ABHD5,SYNJ1,UGT1A3,POR,NUDT16,ETFDH,CYP1B1,AGPAT9
GO:0016101	diterpenoid metabolic process	7	93	0.85	0.0094	RBP2,SCPEP1,ALDH3A2,UGT1A1,CYP1A1,UGT1A3,CYP1B1
GO:0006631	fatty acid metabolic process	12	294	0.58	0.0104	CYP4F3,PRKAB1,SESN2,CES2,ALDH3A2,UGT1A1,CYP1A1,PLA2G4F,ABHD5,POR,ETFDH,CYP1B1
GO:0044242	cellular lipid catabolic process	9	167	0.7	0.0105	CYP4F3,SESN2,SMPD1,ALDH3A2,GBA2,PLA2G4F,GDPD3,ETFDH,CYP1B1
GO:0042573	retinoic acid metabolic process	4	21	1.25	0.0119	SCPEP1,UGT1A1,CYP1A1,UGT1A3
GO:1902532	negative regulation of intracellular signal transduction	16	514	0.46	0.0152	STK38,SESN2,TMEM127,RIPK1,THBS1,SENP2,DUSP16,SMPD1,RAPGEF1,PINK1,TLE1,LRRC19,RCAN1,NFE2L2,VIMP,PARP14
GO:0010033	response to organic substance	50	2815	0.22	0.0153	RNF103,NMI,HCN2,SESN2,SORT1,UGGT1,RIPK1,THBS1,TRIP4,IL1A,BIRC3,RAPGEF2,PPAP2A,LAMP3,CHKA,VPS26B,AMFR,UBXN2A,TRIM25,DNAJB2,SMPD1,MEF2C,OCLN,CCRL2,MAX,MPC1,CASP7,GCLM,RAPGEF1,UGT1A1,PSMB8,CYP1A1,LRRC19,AREG,NFE2L2,PLA2G4F,VIMP,RBBP8,IL1R1,OAS1,MAPK9,MYD88,POR,TIPARP,TOB1,FICD,B2M,CYP1B1,TNFRSF9,PTPN9
GO:0016042	lipid catabolic process	11	265	0.59	0.0153	CYP4F3,SESN2,LIPH,SMPD1,ALDH3A2,GBA2,PLA2G4F,GDPD3,ETFDH,NCEH1,CYP1B1
GO:0038180	nerve growth factor signaling pathway	3	8	1.55	0.0153	SORT1,RAPGEF2,RAPGEF1
GO:0043086	negative regulation of catalytic activity	21	809	0.39	0.0153	STK38,SORT1,THBS1,BIRC3,FNIP2,LAMP3,DTX3L,LMTK2,DUSP16,UGT1A6,PPM1E,MYO1D,SMPD1,UGT1A10,UGT1A4,UGT1A1,LRRC19,UGT1A3,POR,FICD,CDC42SE1
GO:0044092	negative regulation of molecular function	26	1119	0.34	0.0153	STK38,SORT1,THBS1,BIRC3,FNIP2,LAMP3,DTX3L,SENP2,LMTK2,DUSP16,UGT1A6,PPM1E,MYO1D,DNAJB2,SMPD1,UGT1A10,CRTAC1,UGT1A4,UGT1A1,LRRC19,UGT1A3,POR,FICD,B2M,CDC42SE1,CYP1B1
GO:0071310	cellular response to organic substance	42	2219	0.25	0.0153	NMI,HCN2,SESN2,SORT1,UGGT1,RIPK1,THBS1,TRIP4,IL1A,BIRC3,RAPGEF2,PPAP2A,VPS26B,AMFR,UBXN2A,TRIM25,MEF2C,OCLN,CCRL2,MAX,MPC1,CASP7,GCLM,RAPGEF1,UGT1A1,PSMB8,CYP1A1,LRRC19,NFE2L2,PLA2G4F,VIMP,IL1R1,OAS1,MAPK9,MYD88,POR,TIPARP,TOB1,B2M,CYP1B1,TNFRSF9,PTPN9
GO:0008210	estrogen metabolic process	4	25	1.18	0.0173	UGT1A1,TIPARP,CYP1B1,DHRS11
GO:0034754	cellular hormone metabolic process	7	109	0.78	0.0173	SCPEP1,UGT1A1,CYP1A1,UGT1A3,TIPARP,CYP1B1,DHRS11
GO:0034976	response to endoplasmic reticulum stress	10	240	0.59	0.0238	RNF103,SESN2,UGGT1,THBS1,AMFR,TRIM25,DNAJB2,NFE2L2,VIMP,FICD
GO:0044265	cellular macromolecule catabolic process	21	842	0.37	0.0238	RNF103,UGGT1,RIPK1,USP2,PSMD11,SCPEP1,AMFR,DTX3L,USP42,UBXN2A,KCTD2,SGSH,TRIM25,DNAJB2,UBE2A,PSMB9,PSMB8,PINK1,NFE2L2,VIMP,NUDT16
GO:0006109	regulation of carbohydrate metabolic process	8	158	0.68	0.0266	SESN2,UGT1A6,ENTPD5,UGT1A10,UGT1A4,UGT1A1,VIMP,UGT1A3
GO:0036503	ERAD pathway	6	85	0.82	0.0271	RNF103,UGGT1,AMFR,TRIM25,DNAJB2,VIMP
GO:0051716	cellular response to stimulus	90	6212	0.13	0.0271	STRADB,PRDM4,PRKAB1,STK38,RNF103,NMI,KCNJ2,HCN2,SESN2,SORT1,UGGT1,RIPK1,THBS1,TRIP4,IL1A,BIRC3,RAPGEF2,FNIP2,PPAP2A,GABARAPL1,FGD2,VPS26B,CASP10,AMFR,DTX3L,SENP2,PEX11A,UGT1A6,UBXN2A,PPM1E,CES2,TRIM25,VIPR1,DNAJB2,LRRC8D,KRCC1,SMPD1,MEF2C,UGT1A10,KIAA0247,OCLN,CCRL2,MAX,MPC1,ATP1B1,CASP7,GCLM,OGFRL1,UBE2A,RAPGEF1,UGT1A4,UGT1A1,SLC31A1,HTR1D,PSMB8,PINK1,TLE1,EXT1,ADRA1D,CYP1A1,LRRC19,RCAN1,EXT2,AR…
GO:0001523	retinoid metabolic process	6	87	0.81	0.029	RBP2,SCPEP1,UGT1A1,CYP1A1,UGT1A3,CYP1B1
GO:0009896	positive regulation of catabolic process	13	399	0.48	0.029	SESN2,STX5,DTX3L,ENTPD5,DNAJB2,PIP4K2C,PINK1,NFE2L2,NSF,ABHD5,MAPK9,TIPARP,TOB1
GO:1901564	organonitrogen compound metabolic process	79	5281	0.15	0.029	RHBDD2,PRDM4,PRKAB1,STK38,SLC35D1,RNF103,ABCG2,UGGT1,RIPK1,USP2,THBS1,PSMD11,SCPEP1,BIRC3,RAPGEF2,FNIP2,PPAP2A,CHKA,AMDHD1,TRIM36,HGD,CASP10,ABHD3,AMFR,DTX3L,SENP2,LMTK2,FBXO33,DUSP16,USP42,PPIC,DCXR,UBXN2A,PPM1E,KCTD2,SGSH,AHCYL2,TRIM25,ENTPD5,DNAJB2,NT5C2,SMPD1,MEF2C,ALDH3A2,MPC1,ATP1B1,CASP7,GCLM,UBE2A,PPCS,UGT1A4,UGT1A1,PSMB9,PSMB8,PINK1,GBA2,EXT1,CYP1A1,GOLM1,EXT2,NFE2L2,PLA2G4F,VIMP,GDPD3,L…
GO:0006511	ubiquitin-dependent protein catabolic process	14	461	0.45	0.0322	RNF103,USP2,PSMD11,AMFR,DTX3L,USP42,UBXN2A,KCTD2,TRIM25,DNAJB2,UBE2A,PINK1,NFE2L2,VIMP
GO:0032092	positive regulation of protein binding	6	90	0.8	0.0322	RAPGEF2,AMFR,DTX3L,MEF2C,BAMBI,B2M
GO:0042221	response to chemical	65	4153	0.17	0.0332	RNF103,ABCG2,NMI,HCN2,SESN2,SORT1,UGGT1,RIPK1,THBS1,TRIP4,IL1A,BIRC3,RAPGEF2,PPAP2A,LAMP3,CHKA,VPS26B,AMFR,UGT1A6,UBXN2A,PPM1E,CES2,TRIM25,DNAJB2,SMPD1,MEF2C,UGT1A10,OCLN,CCRL2,MAX,MPC1,CASP7,GCLM,RAPGEF1,UGT1A4,UGT1A1,SLC31A1,HTR1D,PSMB8,PINK1,EXT1,CYP1A1,LRRC19,AREG,NFE2L2,PLA2G4F,VIMP,RBBP8,IL1R1,OAS1,MAPK9,MYD88,ALDH3A1,UGT1A3,POR,TIPARP,TOB1,NCEH1,NAT1,FICD,B2M,ABCB1,CYP1B1,TNFRSF9,PTPN9
GO:0043393	regulation of protein binding	9	213	0.6	0.0342	RAPGEF2,AMFR,DTX3L,SENP2,DNAJB2,MEF2C,CRTAC1,BAMBI,B2M
GO:0051348	negative regulation of transferase activity	11	310	0.52	0.0347	STK38,DTX3L,DUSP16,UGT1A6,PPM1E,SMPD1,UGT1A10,UGT1A4,UGT1A1,LRRC19,UGT1A3
GO:0044861	protein transport into plasma membrane raft	2	2	1.97	0.035	ATP1B1,CLIP1
GO:0071345	cellular response to cytokine stimulus	22	953	0.33	0.0353	NMI,RIPK1,THBS1,IL1A,BIRC3,VPS26B,UBXN2A,TRIM25,OCLN,CCRL2,MPC1,GCLM,RAPGEF1,PSMB8,LRRC19,NFE2L2,IL1R1,OAS1,MYD88,B2M,TNFRSF9,PTPN9
GO:0010675	regulation of cellular carbohydrate metabolic process	7	133	0.69	0.0376	SESN2,UGT1A6,UGT1A10,UGT1A4,UGT1A1,VIMP,UGT1A3
GO:0006793	phosphorus metabolic process	38	2086	0.23	0.041	PRKAB1,STK38,SLC35D1,UGGT1,RIPK1,RAPGEF2,FNIP2,PPAP2A,CHKA,ABHD3,LIPH,LMTK2,DUSP16,DCXR,PPM1E,ENTPD5,NT5C2,SMPD1,MEF2C,PIP4K2C,MPC1,ATP1B1,PPCS,PINK1,ACYP2,PLA2G4F,GDPD3,LTBP1,OAS1,ABHD5,MAPK9,SYNJ1,NUDT16,ACVR1B,CDK11B,MPPE1,AGPAT9,PTPN9
GO:0034097	response to cytokine	23	1035	0.32	0.041	NMI,RIPK1,THBS1,IL1A,BIRC3,LAMP3,VPS26B,UBXN2A,TRIM25,OCLN,CCRL2,MPC1,GCLM,RAPGEF1,PSMB8,LRRC19,NFE2L2,IL1R1,OAS1,MYD88,B2M,TNFRSF9,PTPN9
GO:1901031	regulation of response to reactive oxygen species	4	36	1.02	0.041	SESN2,RIPK1,PINK1,NFE2L2
GO:0030433	ubiquitin-dependent ERAD pathway	5	65	0.86	0.0416	RNF103,AMFR,TRIM25,DNAJB2,VIMP
GO:0098659	inorganic cation import across plasma membrane	5	66	0.85	0.0437	KCNJ2,HCN2,SLC9A9,ATP1B1,SLC31A1
GO:1904380	endoplasmic reticulum mannose trimming	3	16	1.24	0.0455	RNF103,UGGT1,AMFR
GO:0006789	bilirubin conjugation	2	3	1.8	0.049	UGT1A4,UGT1A1

## Sheet: plum4
#term ID	term description	observed gene count	background gene count	strength	false discovery rate	matching proteins in your network (labels)
GO:0022613	ribonucleoprotein complex biogenesis	25	409	0.57	7.9e-05	RRN3,SNRPD3,GTPBP10,SETX,KRR1,MPHOSPH10,EIF2S1,CPSF6,POLR2D,RIOK2,ABCE1,UTP15,UTP23,WDR75,GNL3L,BRIX1,ZNHIT6,SRPK1,TAF9,G3BP1,DDX3X,STRAP,EXOSC6,RPF2,WDR36
GO:0044237	cellular metabolic process	193	8797	0.13	7.9e-05	RRN3,PSMD5,SNRPD3,SUPT16H,GNPNAT1,BRMS1L,TWISTNB,PON2,FKTN,SETX,ATE1,RPS6KB1,KRR1,ZBTB24,SLC19A2,TBPL1,MPHOSPH10,MTERF1,DHX29,FUS,EFR3A,EIF2S1,IGF2BP3,HUS1,TLR2,TTPA,DCUN1D5,EPT1,DBR1,ASNSD1,TMEM5,USP14,EIF3J,DDX18,HAT1,AGPS,TXNDC9,RBBP5,FASTKD3,PRDM5,ERCC8,GPAM,NBN,IDE,ARNTL2,CPSF6,DUSP11,POLR2D,PYURF,AASDHPPT,DLAT,IL18,NDUFC2,RIOK2,UBP1,GTF2E1,RPMS17,OTUD6B,AGPAT5,SPRTN,PIGX,ABCE1,UBLCP1,UTP15,…
GO:0006396	RNA processing	36	825	0.43	0.00018	SNRPD3,SETX,KRR1,MPHOSPH10,DHX29,FUS,DBR1,USP14,CPSF6,DUSP11,POLR2D,RIOK2,UTP15,CPSF2,UTP23,TRMT10C,WDR75,PRKRA,PUS7,TSEN15,PRPF38B,MAGOH,SRSF3,SRPK1,PRPF4,HNRNPR,RPP30,STRAP,EXOSC6,RPF2,RPP14,SLBP,WDR36,PLRG1,RBMXL1,RBM8A
GO:0034641	cellular nitrogen compound metabolic process	125	5126	0.17	0.0003	RRN3,SNRPD3,SUPT16H,GNPNAT1,BRMS1L,TWISTNB,SETX,KRR1,ZBTB24,SLC19A2,TBPL1,MPHOSPH10,MTERF1,DHX29,FUS,EIF2S1,IGF2BP3,HUS1,DBR1,ASNSD1,USP14,EIF3J,DDX18,TXNDC9,RBBP5,PRDM5,ERCC8,GPAM,NBN,IDE,ARNTL2,CPSF6,DUSP11,POLR2D,AASDHPPT,DLAT,NDUFC2,RIOK2,UBP1,GTF2E1,RPMS17,AGPAT5,SPRTN,ABCE1,UTP15,ORC5,CPSF2,ATMIN,PPM1D,CYCS,UTP23,CLOCK,ERCC4,TRMT10C,RNASEH1,WDR75,UBE2N,DEGS1,HARBI1,PRKRA,FUBP3,ORMDL1,SS18L1…
GO:0006807	nitrogen compound metabolic process	180	8349	0.12	0.00045	RRN3,PSMD5,SNRPD3,SUPT16H,GNPNAT1,BRMS1L,TWISTNB,FKTN,SETX,ATE1,RPS6KB1,KRR1,ZBTB24,SLC19A2,TBPL1,MPHOSPH10,MTERF1,DHX29,FUS,EIF2S1,IGF2BP3,HUS1,TLR2,DCUN1D5,DBR1,ASNSD1,TMEM5,USP14,EIF3J,DDX18,HAT1,TXNDC9,RBBP5,FASTKD3,PRDM5,ERCC8,GPAM,NBN,IDE,ARNTL2,CPSF6,DUSP11,POLR2D,PYURF,AASDHPPT,DLAT,IL18,NDUFC2,RIOK2,UBP1,GTF2E1,RPMS17,OTUD6B,AGPAT5,ZFYVE9,SPRTN,PIGX,ABCE1,UBLCP1,UTP15,ORC5,LRR1,CPSF2,ATM…
GO:0044238	primary metabolic process	187	8808	0.11	0.00051	RRN3,PSMD5,SNRPD3,SUPT16H,GNPNAT1,BRMS1L,TWISTNB,PON2,FKTN,SETX,ATE1,RPS6KB1,KRR1,ZBTB24,TBPL1,MPHOSPH10,MTERF1,DHX29,FUS,EFR3A,EIF2S1,IGF2BP3,HUS1,TLR2,TTPA,DCUN1D5,EPT1,DBR1,ASNSD1,TMEM5,USP14,EIF3J,DDX18,HAT1,AGPS,TXNDC9,RBBP5,FASTKD3,PRDM5,ERCC8,GPAM,NBN,IDE,ARNTL2,CPSF6,DUSP11,POLR2D,PYURF,AASDHPPT,DLAT,IL18,NDUFC2,RIOK2,UBP1,GTF2E1,RPMS17,OTUD6B,AGPAT5,ZFYVE9,SPRTN,PIGX,ABCE1,UBLCP1,UTP15,O…
GO:0008152	metabolic process	199	9569	0.11	0.00053	RRN3,PSMD5,SNRPD3,SUPT16H,GNPNAT1,BRMS1L,TWISTNB,PON2,FKTN,SETX,ATE1,RPS6KB1,KRR1,ZBTB24,SLC19A2,TBPL1,MPHOSPH10,METTL25,MTERF1,DHX29,FUS,EFR3A,EIF2S1,IGF2BP3,HUS1,TLR2,TTPA,DCUN1D5,EPT1,DBR1,ASNSD1,TMEM5,USP14,EIF3J,DDX18,HAT1,AGPS,TXNDC9,RBBP5,FASTKD3,PRDM5,ERCC8,GPAM,NBN,IDE,ARNTL2,CPSF6,DUSP11,POLR2D,PYURF,AASDHPPT,DLAT,IL18,NDUFC2,RIOK2,UBP1,GTF2E1,RPMS17,OTUD6B,AGPAT5,ZFYVE9,SPRTN,PIGX,ABCE…
GO:0071704	organic substance metabolic process	191	9135	0.11	0.0008	RRN3,PSMD5,SNRPD3,SUPT16H,GNPNAT1,BRMS1L,TWISTNB,PON2,FKTN,SETX,ATE1,RPS6KB1,KRR1,ZBTB24,SLC19A2,TBPL1,MPHOSPH10,MTERF1,DHX29,FUS,EFR3A,EIF2S1,IGF2BP3,HUS1,TLR2,TTPA,DCUN1D5,EPT1,DBR1,ASNSD1,TMEM5,USP14,EIF3J,DDX18,HAT1,AGPS,TXNDC9,RBBP5,FASTKD3,PRDM5,ERCC8,GPAM,NBN,IDE,ARNTL2,CPSF6,DUSP11,POLR2D,PYURF,AASDHPPT,DLAT,IL18,NDUFC2,RIOK2,UBP1,GTF2E1,RPMS17,OTUD6B,AGPAT5,ZFYVE9,SPRTN,PIGX,ABCE1,UBLCP1…
GO:0034622	cellular protein-containing complex assembly	33	832	0.39	0.0015	RRN3,PSMD5,SNRPD3,SETX,EIF2S1,HAT1,FASTKD3,CPSF6,POLR2D,NDUFC2,OTUD6B,DNAAF2,PSMG1,VMA21,ARL6,BRIX1,COPS8,TMEM126B,EXOC8,ZNHIT6,SRPK1,LYRM7,TAF9,G3BP1,GTF2A2,DDX3X,ARPC4,STRAP,RPF2,CLASP2,TMEM33,SRP19,DNM1L
GO:0044085	cellular component biogenesis	71	2556	0.23	0.0018	RRN3,ZW10,PSMD5,SNRPD3,CNIH1,GTPBP10,SETX,KRR1,TBPL1,MPHOSPH10,EIF2S1,TLR2,KPNA3,CEP76,HAT1,RBBP5,FASTKD3,NBN,IDE,CPSF6,POLR2D,NDUFC2,RIOK2,OTUD6B,ABCE1,UTP15,DNAAF2,ATMIN,YWHAG,UTP23,FBXO45,WDR75,CUL1,PSMG1,VMA21,USP16,ARL6,MTDH,GNL3L,BRIX1,COPS8,TMEM126B,EXOC8,BCCIP,SEC23IP,STXBP3,ZNHIT6,SRPK1,MAPRE1,ISCA1,VPS36,LYRM7,TAF9,PPP6R3,G3BP1,GTF2A2,DDX3X,ARPC4,STRAP,EXOSC6,RPF2,BEND3,CLASP2,GCH1,TMEM…
GO:0010608	posttranscriptional regulation of gene expression	22	441	0.49	0.002	RPS6KB1,EIF2S1,IGF2BP3,FASTKD3,POLR2D,OTUD6B,TRMT10C,PRKRA,USP16,PUS7,ANGEL2,MAGOH,YTHDF2,HNRNPR,LARP4,DDX3X,EXOSC6,CNOT10,FASTKD1,SELT,EIF4E,RBM8A
GO:0006417	regulation of translation	18	327	0.53	0.0035	RPS6KB1,EIF2S1,IGF2BP3,FASTKD3,POLR2D,OTUD6B,TRMT10C,USP16,PUS7,MAGOH,YTHDF2,HNRNPR,LARP4,DDX3X,CNOT10,SELT,EIF4E,RBM8A
GO:0006913	nucleocytoplasmic transport	16	263	0.57	0.0035	SNRPD3,XPO4,KPNA3,CSE1L,POLR2D,ABCE1,CPSF2,KPNA4,KPNA1,MAGOH,SRSF3,SEH1L,SLBP,TMEM33,EIF4E,RBM8A
GO:0042254	ribosome biogenesis	16	270	0.56	0.0036	RRN3,GTPBP10,KRR1,MPHOSPH10,RIOK2,ABCE1,UTP15,UTP23,WDR75,GNL3L,BRIX1,ZNHIT6,DDX3X,EXOSC6,RPF2,WDR36
GO:0043170	macromolecule metabolic process	159	7453	0.12	0.0036	RRN3,PSMD5,SNRPD3,SUPT16H,BRMS1L,TWISTNB,FKTN,SETX,ATE1,RPS6KB1,KRR1,ZBTB24,TBPL1,MPHOSPH10,MTERF1,DHX29,FUS,EIF2S1,IGF2BP3,HUS1,TLR2,DCUN1D5,DBR1,TMEM5,USP14,EIF3J,DDX18,HAT1,RBBP5,FASTKD3,PRDM5,ERCC8,NBN,IDE,ARNTL2,CPSF6,DUSP11,POLR2D,PYURF,IL18,RIOK2,UBP1,GTF2E1,RPMS17,OTUD6B,ZFYVE9,SPRTN,PIGX,ABCE1,UBLCP1,UTP15,ORC5,LRR1,CPSF2,ATMIN,ALG8,N6AMT1,RNFT1,PPM1D,CYCS,UTP23,CLOCK,FBXO45,ERCC4,TRMT10…
GO:0043933	protein-containing complex subunit organization	53	1770	0.26	0.0036	RRN3,ZW10,PSMD5,SNRPD3,SUPT16H,CNIH1,SETX,EIF2S1,KPNA3,HAT1,RBBP5,FASTKD3,IDE,CPSF6,POLR2D,NDUFC2,RPMS17,OTUD6B,ABCE1,DNAAF2,CUL1,PSMG1,VMA21,USP16,ARL6,BRIX1,COPS8,TMEM126B,EXOC8,SEC23IP,STXBP3,ZNHIT6,SRPK1,LYRM7,TAF9,PPP6R3,G3BP1,GTF2A2,SEH1L,DDX3X,ARPC4,STRAP,RPF2,BEND3,CLASP2,GCH1,TMEM33,MRPS30,SRP19,SOD2,DNM1L,MRPL42,SPAST
GO:0065003	protein-containing complex assembly	47	1514	0.28	0.004	RRN3,ZW10,PSMD5,SNRPD3,CNIH1,SETX,EIF2S1,KPNA3,HAT1,RBBP5,FASTKD3,IDE,CPSF6,POLR2D,NDUFC2,OTUD6B,DNAAF2,CUL1,PSMG1,VMA21,USP16,ARL6,BRIX1,COPS8,TMEM126B,EXOC8,SEC23IP,STXBP3,ZNHIT6,SRPK1,LYRM7,TAF9,PPP6R3,G3BP1,GTF2A2,DDX3X,ARPC4,STRAP,RPF2,BEND3,CLASP2,GCH1,TMEM33,SRP19,SOD2,DNM1L,SPAST
GO:0006139	nucleobase-containing compound metabolic process	107	4551	0.16	0.0041	RRN3,SNRPD3,SUPT16H,GNPNAT1,BRMS1L,TWISTNB,SETX,KRR1,ZBTB24,TBPL1,MPHOSPH10,MTERF1,DHX29,FUS,HUS1,DBR1,USP14,DDX18,TXNDC9,RBBP5,PRDM5,ERCC8,GPAM,NBN,ARNTL2,CPSF6,DUSP11,POLR2D,DLAT,NDUFC2,RIOK2,UBP1,GTF2E1,AGPAT5,SPRTN,UTP15,ORC5,CPSF2,ATMIN,PPM1D,CYCS,UTP23,CLOCK,ERCC4,TRMT10C,RNASEH1,WDR75,UBE2N,HARBI1,PRKRA,FUBP3,SS18L1,USP16,KPNA1,COPS8,PUS7,RPE,TAF13,TSEN15,GLRX2,BCCIP,AMD1,PRPF38B,MAGOH,RBL…
GO:0046483	heterocycle metabolic process	110	4716	0.16	0.0041	RRN3,SNRPD3,SUPT16H,GNPNAT1,BRMS1L,TWISTNB,SETX,KRR1,ZBTB24,SLC19A2,TBPL1,MPHOSPH10,MTERF1,DHX29,FUS,HUS1,TTPA,DBR1,USP14,DDX18,TXNDC9,RBBP5,PRDM5,ERCC8,GPAM,NBN,ARNTL2,CPSF6,DUSP11,POLR2D,DLAT,NDUFC2,RIOK2,UBP1,GTF2E1,AGPAT5,SPRTN,UTP15,ORC5,CPSF2,ATMIN,PPM1D,CYCS,UTP23,CLOCK,ERCC4,TRMT10C,RNASEH1,WDR75,UBE2N,HARBI1,PRKRA,FUBP3,SS18L1,USP16,KPNA1,COPS8,PUS7,RPE,TAF13,TSEN15,GLRX2,BCCIP,AMD1,PRPF…
GO:0034248	regulation of cellular amide metabolic process	19	379	0.49	0.0042	RPS6KB1,EIF2S1,IGF2BP3,FASTKD3,POLR2D,OTUD6B,TRMT10C,ORMDL1,USP16,PUS7,MAGOH,YTHDF2,HNRNPR,LARP4,DDX3X,CNOT10,SELT,EIF4E,RBM8A
GO:0006725	cellular aromatic compound metabolic process	110	4754	0.15	0.0051	RRN3,SNRPD3,SUPT16H,GNPNAT1,BRMS1L,TWISTNB,PON2,SETX,KRR1,ZBTB24,SLC19A2,TBPL1,MPHOSPH10,MTERF1,DHX29,FUS,HUS1,DBR1,USP14,DDX18,TXNDC9,RBBP5,PRDM5,ERCC8,GPAM,NBN,ARNTL2,CPSF6,DUSP11,POLR2D,DLAT,NDUFC2,RIOK2,UBP1,GTF2E1,AGPAT5,SPRTN,UTP15,ORC5,CPSF2,ATMIN,PPM1D,CYCS,UTP23,CLOCK,ERCC4,TRMT10C,RNASEH1,WDR75,UBE2N,HARBI1,PRKRA,FUBP3,SS18L1,USP16,KPNA1,COPS8,PUS7,RPE,TAF13,TSEN15,GLRX2,BCCIP,AMD1,PRPF…
GO:0034660	ncRNA metabolic process	22	497	0.43	0.0055	KRR1,MPHOSPH10,USP14,POLR2D,RIOK2,GTF2E1,UTP15,UTP23,TRMT10C,WDR75,PRKRA,PUS7,TAF13,TSEN15,EEF1E1,TAF9,GTF2A2,RPP30,EXOSC6,RPF2,RPP14,WDR36
GO:0044267	cellular protein metabolic process	88	3603	0.18	0.0064	PSMD5,SNRPD3,BRMS1L,FKTN,SETX,ATE1,RPS6KB1,DHX29,EIF2S1,IGF2BP3,HUS1,TLR2,DCUN1D5,TMEM5,USP14,EIF3J,HAT1,RBBP5,FASTKD3,PRDM5,ERCC8,IDE,DUSP11,PYURF,IL18,RIOK2,RPMS17,OTUD6B,PIGX,ABCE1,UBLCP1,LRR1,ALG8,N6AMT1,RNFT1,PPM1D,CYCS,CLOCK,FBXO45,UBE2N,RABGGTB,PRKRA,CUL1,PRMT3,USP16,BMP2K,COPS8,PIK3R4,CALM1,NAE1,UBA3,TULP4,ZDHHC6,PIGK,ALG6,ZMPSTE24,SRPK1,DCAF17,ABHD13,TPP2,VPS36,NAA16,EEF1E1,TAF9,ZDHHC21,…
GO:0022618	ribonucleoprotein complex assembly	13	203	0.59	0.0067	SNRPD3,SETX,EIF2S1,CPSF6,POLR2D,BRIX1,ZNHIT6,SRPK1,TAF9,G3BP1,DDX3X,STRAP,RPF2
GO:0051726	regulation of cell cycle	37	1129	0.3	0.0078	ZW10,CGRRF1,RPS6KB1,HUS1,CEP76,NBN,RIOK2,YWHAG,CLOCK,ZWILCH,CUL1,USP16,CCNYL1,MCPH1,GNAI1,PIK3R4,CALM1,NAE1,UBA3,ANGEL2,BCCIP,RBL1,YTHDF2,MAPRE1,STXBP4,TXLNG,RAD1,SLC38A9,DDX3X,CNOT10,PLRG1,EIF4E,CCNE2,CDC27,DDIAS,FZD3,SPAST
GO:0034613	cellular protein localization	42	1367	0.28	0.0096	ZW10,PEX1,EFR3A,KPNA3,MESDC2,AP4E1,TRAM1,CSE1L,AGPS,SSR3,IDE,POLR2D,ABCE1,CPSF2,YWHAG,KPNA4,ARL6,MCPH1,KPNA1,AP3M1,PIK3R4,EXOC8,TULP4,SEC23IP,PIGK,MAGOH,SRSF3,MAPRE1,STXBP4,VPS36,SEH1L,DDX3X,RPF2,CLASP2,SLBP,PAQR3,TMEM33,PLRG1,SRP19,EIF4E,RBM8A,DYNLL2
GO:0090304	nucleic acid metabolic process	93	3941	0.16	0.0104	RRN3,SNRPD3,SUPT16H,BRMS1L,TWISTNB,SETX,KRR1,ZBTB24,TBPL1,MPHOSPH10,MTERF1,DHX29,FUS,HUS1,DBR1,USP14,DDX18,RBBP5,PRDM5,ERCC8,NBN,ARNTL2,CPSF6,DUSP11,POLR2D,RIOK2,UBP1,GTF2E1,SPRTN,UTP15,ORC5,CPSF2,ATMIN,PPM1D,UTP23,CLOCK,ERCC4,TRMT10C,RNASEH1,WDR75,UBE2N,HARBI1,PRKRA,FUBP3,SS18L1,USP16,KPNA1,COPS8,PUS7,TAF13,TSEN15,GLRX2,BCCIP,PRPF38B,MAGOH,RBL1,SRSF3,SRPK1,PRPF4,HNRNPR,VPS36,EEF1E1,TXLNG,TAF9,CO…
GO:0051168	nuclear export	11	161	0.62	0.012	XPO4,CSE1L,POLR2D,ABCE1,CPSF2,MAGOH,SRSF3,SEH1L,SLBP,EIF4E,RBM8A
GO:0000375	RNA splicing, via transesterification reactions	15	287	0.51	0.0126	SNRPD3,SETX,MPHOSPH10,FUS,DBR1,POLR2D,CPSF2,MAGOH,SRSF3,SRPK1,PRPF4,HNRNPR,STRAP,PLRG1,RBM8A
GO:0008380	RNA splicing	18	391	0.45	0.0126	SNRPD3,SETX,MPHOSPH10,FUS,DBR1,POLR2D,CPSF2,TSEN15,PRPF38B,MAGOH,SRSF3,SRPK1,PRPF4,HNRNPR,STRAP,PLRG1,RBMXL1,RBM8A
GO:0033036	macromolecule localization	60	2268	0.21	0.0129	ZW10,RPS6KB1,PEX1,EFR3A,XPO4,IGF2BP3,TLR2,TTPA,KPNA3,MESDC2,AP4E1,TRAM1,CSE1L,AGPS,SSR3,GPAM,IDE,POLR2D,RFT1,ABCE1,CPSF2,YWHAG,CCDC132,ARV1,STXBP5,KPNA4,ARL6,MCPH1,KPNA1,AP3M1,PIK3R4,UNC50,EXOC8,TULP4,SERAC1,SEC23IP,STXBP3,ZNHIT6,PIGK,MAGOH,TIMM8A,SRSF3,MAPRE1,STXBP4,VPS36,SEH1L,DDX3X,RPF2,CLASP2,SLBP,PVRL3,SELT,PAQR3,TMEM33,PLRG1,TMEM167A,SRP19,EIF4E,RBM8A,DYNLL2
GO:0045116	protein neddylation	4	13	1.28	0.0129	DCUN1D5,NAE1,UBA3,UBE2F
GO:0045727	positive regulation of translation	9	110	0.7	0.0129	RPS6KB1,FASTKD3,POLR2D,OTUD6B,TRMT10C,USP16,YTHDF2,LARP4,DDX3X
GO:1901360	organic cyclic compound metabolic process	111	4963	0.14	0.0129	RRN3,SNRPD3,SUPT16H,GNPNAT1,BRMS1L,TWISTNB,SETX,KRR1,ZBTB24,SLC19A2,TBPL1,MPHOSPH10,MTERF1,DHX29,FUS,HUS1,TTPA,DBR1,USP14,DDX18,TXNDC9,RBBP5,PRDM5,ERCC8,GPAM,NBN,ARNTL2,CPSF6,DUSP11,POLR2D,DLAT,NDUFC2,RIOK2,UBP1,GTF2E1,AGPAT5,SPRTN,UTP15,ORC5,CPSF2,ATMIN,PPM1D,CYCS,UTP23,CLOCK,ERCC4,TRMT10C,ARV1,RNASEH1,WDR75,UBE2N,HARBI1,PRKRA,FUBP3,SS18L1,USP16,KPNA1,COPS8,PUS7,RPE,TAF13,TSEN15,GLRX2,BCCIP,AMD1…
GO:0000278	mitotic cell cycle	24	628	0.37	0.0132	ZW10,RPS6KB1,HUS1,CEP76,PRDM5,NBN,ORC5,YWHAG,PPM1D,ZWILCH,CUL1,USP16,MCPH1,NAE1,UBA3,BCCIP,MAPRE1,SEH1L,CNOT10,CLASP2,EIF4E,CCNE2,CDC27,SPAST
GO:0031123	RNA 3'-end processing	9	112	0.69	0.0132	CPSF6,POLR2D,CPSF2,TRMT10C,MAGOH,SRSF3,EXOSC6,SLBP,RBM8A
GO:0099116	tRNA 5'-end processing	4	14	1.24	0.0142	USP14,TRMT10C,RPP30,RPP14
GO:1901564	organonitrogen compound metabolic process	116	5281	0.13	0.0147	PSMD5,SNRPD3,BRMS1L,FKTN,SETX,ATE1,RPS6KB1,SLC19A2,TBPL1,DHX29,EIF2S1,IGF2BP3,HUS1,TLR2,DCUN1D5,ASNSD1,TMEM5,USP14,EIF3J,HAT1,TXNDC9,RBBP5,FASTKD3,PRDM5,ERCC8,GPAM,IDE,DUSP11,PYURF,AASDHPPT,DLAT,IL18,NDUFC2,RIOK2,RPMS17,OTUD6B,AGPAT5,ZFYVE9,PIGX,ABCE1,UBLCP1,LRR1,ALG8,N6AMT1,RNFT1,PPM1D,CYCS,CLOCK,FBXO45,ARV1,UBE2N,DEGS1,RABGGTB,PRKRA,CUL1,ORMDL1,PRMT3,USP16,BMP2K,STARD7,COPS8,PIK3R4,CALM1,NAE1,R…
GO:0008104	protein localization	53	1966	0.22	0.018	ZW10,PEX1,EFR3A,XPO4,TLR2,KPNA3,MESDC2,AP4E1,TRAM1,CSE1L,AGPS,SSR3,GPAM,IDE,POLR2D,ABCE1,CPSF2,YWHAG,CCDC132,STXBP5,KPNA4,ARL6,MCPH1,KPNA1,AP3M1,PIK3R4,UNC50,EXOC8,TULP4,SEC23IP,STXBP3,PIGK,MAGOH,TIMM8A,SRSF3,MAPRE1,STXBP4,VPS36,SEH1L,DDX3X,RPF2,CLASP2,SLBP,PVRL3,SELT,PAQR3,TMEM33,PLRG1,TMEM167A,SRP19,EIF4E,RBM8A,DYNLL2
GO:0034470	ncRNA processing	16	340	0.46	0.018	KRR1,MPHOSPH10,USP14,RIOK2,UTP15,UTP23,TRMT10C,WDR75,PRKRA,PUS7,TSEN15,RPP30,EXOSC6,RPF2,RPP14,WDR36
GO:0006397	mRNA processing	19	456	0.41	0.0199	SNRPD3,SETX,FUS,DBR1,CPSF6,POLR2D,CPSF2,TSEN15,PRPF38B,MAGOH,SRSF3,SRPK1,PRPF4,HNRNPR,STRAP,SLBP,PLRG1,RBMXL1,RBM8A
GO:0007049	cell cycle	38	1263	0.27	0.0199	ZW10,CGRRF1,RPS6KB1,HUS1,CEP76,PRDM5,NBN,RIOK2,ORC5,YWHAG,PPM1D,ERCC4,ZWILCH,CUL1,USP16,MCPH1,GNAI1,NAE1,UBA3,BCCIP,RBL1,MAPRE1,TXLNG,KLHL42,RAD1,SLC38A9,SEH1L,CNOT10,CLASP2,SLBP,ANAPC13,EIF4E,CCNE2,EID1,CDC27,DDIAS,SPAST,LIG4
GO:0010467	gene expression	87	3733	0.16	0.0199	RRN3,SNRPD3,SUPT16H,BRMS1L,TWISTNB,SETX,KRR1,ZBTB24,TBPL1,MPHOSPH10,MTERF1,DHX29,FUS,EIF2S1,IGF2BP3,DBR1,USP14,EIF3J,RBBP5,PRDM5,ARNTL2,CPSF6,DUSP11,POLR2D,RIOK2,UBP1,GTF2E1,RPMS17,ABCE1,UTP15,CPSF2,ATMIN,PPM1D,UTP23,CLOCK,TRMT10C,WDR75,PRKRA,FUBP3,SS18L1,USP16,PUS7,TAF13,TSEN15,PRPF38B,MAGOH,ZMPSTE24,RBL1,SRSF3,SRPK1,PRPF4,HNRNPR,ISCA1,VPS36,NAA16,EEF1E1,TXLNG,TAF9,COMMD8,TDG,RNF14,GTF2A2,LARP4,…
GO:0051641	cellular localization	57	2180	0.21	0.0199	ZW10,SNRPD3,CNIH1,PEX1,EFR3A,XPO4,KPNA3,MESDC2,AP4E1,CEP76,TRAM1,CSE1L,AGPS,SSR3,IDE,POLR2D,ABCE1,CPSF2,YWHAG,CCDC132,KPNA4,ARL6,MCPH1,KPNA1,AP3M1,PIK3R4,EXOC8,TULP4,SERAC1,BCCIP,SEC23IP,STXBP3,PIGK,MAGOH,SRSF3,MAPRE1,STXBP4,VPS36,PPP6R3,SEH1L,DDX3X,RPF2,CLASP2,SLBP,SELT,MFN1,PAQR3,TMEM33,PLRG1,TMEM167A,SRP19,EIF4E,LEPROTL1,DNM1L,RBM8A,DYNLL2,SPAST
GO:0071426	ribonucleoprotein complex export from nucleus	9	124	0.65	0.0213	POLR2D,ABCE1,CPSF2,MAGOH,SRSF3,SEH1L,SLBP,EIF4E,RBM8A
GO:0022607	cellular component assembly	60	2343	0.2	0.0218	RRN3,ZW10,PSMD5,SNRPD3,CNIH1,SETX,TBPL1,EIF2S1,TLR2,KPNA3,CEP76,HAT1,RBBP5,FASTKD3,NBN,IDE,CPSF6,POLR2D,NDUFC2,OTUD6B,DNAAF2,ATMIN,YWHAG,FBXO45,CUL1,PSMG1,VMA21,USP16,ARL6,MTDH,BRIX1,COPS8,TMEM126B,EXOC8,BCCIP,SEC23IP,STXBP3,ZNHIT6,SRPK1,MAPRE1,ISCA1,VPS36,LYRM7,TAF9,PPP6R3,G3BP1,GTF2A2,DDX3X,ARPC4,STRAP,RPF2,BEND3,CLASP2,GCH1,TMEM33,SRP19,SOD2,DNM1L,DYNLL2,SPAST
GO:0000398	mRNA splicing, via spliceosome	14	284	0.48	0.0229	SNRPD3,SETX,FUS,DBR1,POLR2D,CPSF2,MAGOH,SRSF3,SRPK1,PRPF4,HNRNPR,STRAP,PLRG1,RBM8A
GO:0006886	intracellular protein transport	28	836	0.31	0.0229	PEX1,KPNA3,AP4E1,TRAM1,CSE1L,AGPS,SSR3,IDE,POLR2D,ABCE1,CPSF2,YWHAG,KPNA4,ARL6,KPNA1,AP3M1,PIK3R4,SEC23IP,MAGOH,SRSF3,STXBP4,VPS36,SEH1L,SLBP,SRP19,EIF4E,RBM8A,DYNLL2
GO:0044260	cellular macromolecule metabolic process	134	6413	0.11	0.0239	RRN3,PSMD5,SNRPD3,SUPT16H,BRMS1L,TWISTNB,FKTN,SETX,ATE1,RPS6KB1,ZBTB24,TBPL1,MTERF1,DHX29,EIF2S1,IGF2BP3,HUS1,TLR2,DCUN1D5,TMEM5,USP14,EIF3J,HAT1,RBBP5,FASTKD3,PRDM5,ERCC8,NBN,IDE,ARNTL2,DUSP11,POLR2D,PYURF,IL18,RIOK2,UBP1,GTF2E1,RPMS17,OTUD6B,SPRTN,PIGX,ABCE1,UBLCP1,UTP15,ORC5,LRR1,CPSF2,ATMIN,ALG8,N6AMT1,RNFT1,PPM1D,CYCS,CLOCK,FBXO45,ERCC4,TRMT10C,RNASEH1,WDR75,UBE2N,RABGGTB,PRKRA,FUBP3,CUL1,PR…
GO:0090305	nucleic acid phosphodiester bond hydrolysis	14	287	0.48	0.0239	DBR1,CPSF6,CPSF2,UTP23,ERCC4,RNASEH1,HARBI1,KPNA1,TSEN15,RAD1,TSN,G3BP1,RPP30,RPP14
GO:0015031	protein transport	40	1391	0.25	0.0253	ZW10,PEX1,XPO4,TLR2,KPNA3,AP4E1,TRAM1,CSE1L,AGPS,SSR3,GPAM,IDE,POLR2D,ABCE1,CPSF2,YWHAG,CCDC132,STXBP5,KPNA4,ARL6,KPNA1,AP3M1,PIK3R4,UNC50,EXOC8,SEC23IP,STXBP3,MAGOH,TIMM8A,SRSF3,STXBP4,VPS36,SEH1L,SLBP,SELT,TMEM167A,SRP19,EIF4E,RBM8A,DYNLL2
GO:0031124	mRNA 3'-end processing	7	78	0.74	0.0253	CPSF6,POLR2D,CPSF2,MAGOH,SRSF3,SLBP,RBM8A
GO:0042886	amide transport	41	1440	0.24	0.0253	ZW10,SLC19A2,PEX1,XPO4,TLR2,KPNA3,AP4E1,TRAM1,CSE1L,AGPS,SSR3,GPAM,IDE,POLR2D,ABCE1,CPSF2,YWHAG,CCDC132,STXBP5,KPNA4,ARL6,KPNA1,AP3M1,PIK3R4,UNC50,EXOC8,SEC23IP,STXBP3,MAGOH,TIMM8A,SRSF3,STXBP4,VPS36,SEH1L,SLBP,SELT,TMEM167A,SRP19,EIF4E,RBM8A,DYNLL2
GO:0046907	intracellular transport	40	1390	0.25	0.0253	ZW10,SNRPD3,CNIH1,PEX1,XPO4,KPNA3,AP4E1,TRAM1,CSE1L,AGPS,SSR3,IDE,POLR2D,ABCE1,CPSF2,YWHAG,CCDC132,KPNA4,ARL6,KPNA1,AP3M1,PIK3R4,SERAC1,SEC23IP,MAGOH,SRSF3,STXBP4,VPS36,PPP6R3,SEH1L,SLBP,TMEM33,TMEM167A,SRP19,EIF4E,LEPROTL1,DNM1L,RBM8A,DYNLL2,SPAST
GO:0006259	DNA metabolic process	26	773	0.31	0.0284	SUPT16H,SETX,HUS1,ERCC8,NBN,POLR2D,SPRTN,ORC5,PPM1D,ERCC4,RNASEH1,UBE2N,KPNA1,COPS8,GLRX2,BCCIP,RAD1,TSN,TDG,EXOSC6,PMS1,BEND3,SLBP,CCNE2,TEFM,LIG4
GO:0006406	mRNA export from nucleus	8	107	0.66	0.0284	POLR2D,CPSF2,MAGOH,SRSF3,SEH1L,SLBP,EIF4E,RBM8A
GO:0044770	cell cycle phase transition	13	263	0.48	0.0284	RPS6KB1,CEP76,ORC5,YWHAG,PPM1D,CUL1,MAPRE1,CLASP2,SLBP,EIF4E,CCNE2,CDC27,SPAST
GO:1903047	mitotic cell cycle process	21	564	0.36	0.0284	ZW10,RPS6KB1,HUS1,CEP76,NBN,ORC5,YWHAG,PPM1D,ZWILCH,CUL1,MCPH1,NAE1,BCCIP,MAPRE1,SEH1L,CNOT10,CLASP2,EIF4E,CCNE2,CDC27,SPAST
GO:1901566	organonitrogen compound biosynthetic process	39	1370	0.24	0.0298	FKTN,TBPL1,DHX29,EIF2S1,IGF2BP3,ASNSD1,TMEM5,EIF3J,TXNDC9,GPAM,PYURF,AASDHPPT,DLAT,IL18,RPMS17,AGPAT5,PIGX,ABCE1,ALG8,DEGS1,STARD7,AMD1,ZDHHC6,PIGK,ALG6,SLC35B3,EEF1E1,ZDHHC21,NADK2,EOGT,LARP4,DDX3X,SELT,GCH1,RWDD1,ELOVL7,MRPS30,EIF4E,MRPL42
GO:0043412	macromolecule modification	75	3197	0.16	0.0319	PSMD5,SNRPD3,BRMS1L,FKTN,SETX,ATE1,RPS6KB1,EIF2S1,HUS1,TLR2,DCUN1D5,TMEM5,USP14,HAT1,RBBP5,FASTKD3,PRDM5,ERCC8,DUSP11,PYURF,IL18,RIOK2,OTUD6B,PIGX,UBLCP1,LRR1,ALG8,N6AMT1,RNFT1,PPM1D,CYCS,CLOCK,FBXO45,TRMT10C,UBE2N,RABGGTB,PRKRA,CUL1,PRMT3,USP16,BMP2K,COPS8,PUS7,PIK3R4,CALM1,NAE1,UBA3,TULP4,ZDHHC6,PIGK,ALG6,SRPK1,DCAF17,ABHD13,TPP2,NAA16,TAF9,ZDHHC21,KLHL42,MTMR6,EOGT,TDG,RNF14,SOCS4,EXOSC6,FASTK…
GO:0051649	establishment of localization in cell	44	1616	0.22	0.0319	ZW10,SNRPD3,CNIH1,PEX1,XPO4,KPNA3,AP4E1,TRAM1,CSE1L,AGPS,SSR3,IDE,POLR2D,ABCE1,CPSF2,YWHAG,CCDC132,KPNA4,ARL6,MCPH1,KPNA1,AP3M1,PIK3R4,SERAC1,BCCIP,SEC23IP,MAGOH,SRSF3,STXBP4,VPS36,PPP6R3,SEH1L,CLASP2,SLBP,SELT,TMEM33,TMEM167A,SRP19,EIF4E,LEPROTL1,DNM1L,RBM8A,DYNLL2,SPAST
GO:0043604	amide biosynthetic process	19	495	0.37	0.0321	DHX29,EIF2S1,IGF2BP3,ASNSD1,EIF3J,DLAT,RPMS17,ABCE1,DEGS1,EEF1E1,LARP4,DDX3X,SELT,GCH1,RWDD1,ELOVL7,MRPS30,EIF4E,MRPL42
GO:0006464	cellular protein modification process	71	2999	0.16	0.0347	PSMD5,SNRPD3,BRMS1L,FKTN,SETX,ATE1,RPS6KB1,EIF2S1,HUS1,TLR2,DCUN1D5,TMEM5,USP14,HAT1,RBBP5,FASTKD3,PRDM5,ERCC8,DUSP11,PYURF,IL18,RIOK2,OTUD6B,PIGX,UBLCP1,LRR1,ALG8,N6AMT1,RNFT1,PPM1D,CYCS,CLOCK,FBXO45,UBE2N,RABGGTB,PRKRA,CUL1,PRMT3,USP16,BMP2K,COPS8,PIK3R4,CALM1,NAE1,UBA3,TULP4,ZDHHC6,PIGK,ALG6,SRPK1,DCAF17,ABHD13,TPP2,NAA16,TAF9,ZDHHC21,KLHL42,MTMR6,EOGT,RNF14,SOCS4,FASTKD1,VKORC1L1,USP46,BEND3,…
GO:1903311	regulation of mRNA metabolic process	12	238	0.49	0.0347	IGF2BP3,FASTKD3,CPSF6,ANGEL2,MAGOH,SRSF3,YTHDF2,SRPK1,HNRNPR,EXOSC6,FASTKD1,RBM8A
GO:0016071	mRNA metabolic process	23	667	0.33	0.0358	SNRPD3,SETX,FUS,DBR1,CPSF6,POLR2D,CPSF2,TRMT10C,PUS7,TSEN15,PRPF38B,MAGOH,SRSF3,SRPK1,PRPF4,HNRNPR,STRAP,EXOSC6,CNOT10,SLBP,PLRG1,RBMXL1,RBM8A
GO:0045324	late endosome to vacuole transport	3	9	1.31	0.0358	PIK3R4,VPS36,LEPROTL1
GO:2000234	positive regulation of rRNA processing	3	9	1.31	0.0358	RIOK2,UTP15,WDR75
GO:0006403	RNA localization	11	211	0.5	0.0399	IGF2BP3,POLR2D,ABCE1,CPSF2,ZNHIT6,MAGOH,SRSF3,SEH1L,SLBP,EIF4E,RBM8A
GO:0051028	mRNA transport	9	148	0.57	0.0411	IGF2BP3,POLR2D,CPSF2,MAGOH,SRSF3,SEH1L,SLBP,EIF4E,RBM8A
GO:0002381	immunoglobulin production involved in immunoglobulin mediated immune response	4	25	0.99	0.0457	NBN,HLA-DQB1,EXOSC6,LIG4
GO:0045948	positive regulation of translational initiation	4	25	0.99	0.0457	RPS6KB1,POLR2D,YTHDF2,DDX3X
GO:0043603	cellular amide metabolic process	24	732	0.3	0.0478	DHX29,EIF2S1,IGF2BP3,ASNSD1,EIF3J,GPAM,IDE,AASDHPPT,DLAT,RPMS17,ABCE1,DEGS1,ORMDL1,GLRX2,EEF1E1,LARP4,DDX3X,SELT,GCH1,RWDD1,ELOVL7,MRPS30,EIF4E,MRPL42
GO:0002440	production of molecular mediator of immune response	6	69	0.73	0.0499	TLR2,NBN,IL18,HLA-DQB1,EXOSC6,LIG4
GO:0044772	mitotic cell cycle phase transition	12	254	0.46	0.0499	RPS6KB1,CEP76,ORC5,YWHAG,PPM1D,CUL1,MAPRE1,CLASP2,EIF4E,CCNE2,CDC27,SPAST

## Sheet: skyblue4
#term ID	term description	observed gene count	background gene count	strength	false discovery rate	matching proteins in your network (labels)
GO:1902653	secondary alcohol biosynthetic process	17	42	2.18	2.66e-28	CYP51A1,HSD17B7,C14orf1,SQLE,HMGCR,MVD,HMGCS1,INSIG1,DHCR7,FDPS,ACAT2,NSDHL,DHCR24,LSS,EBP,MVK,FDFT1
GO:0016126	sterol biosynthetic process	17	46	2.14	4.81e-28	CYP51A1,HSD17B7,C14orf1,SQLE,HMGCR,MVD,HMGCS1,INSIG1,DHCR7,FDPS,ACAT2,NSDHL,DHCR24,LSS,EBP,MVK,FDFT1
GO:0006695	cholesterol biosynthetic process	16	41	2.17	1.01e-26	CYP51A1,HSD17B7,SQLE,HMGCR,MVD,HMGCS1,INSIG1,DHCR7,FDPS,ACAT2,NSDHL,DHCR24,LSS,EBP,MVK,FDFT1
GO:1902652	secondary alcohol metabolic process	18	119	1.76	5.29e-24	CYP51A1,HSD17B7,C14orf1,SQLE,HMGCR,MVD,PCSK9,HMGCS1,INSIG1,DHCR7,FDPS,ACAT2,NSDHL,DHCR24,LSS,EBP,MVK,FDFT1
GO:0016125	sterol metabolic process	18	127	1.73	1.03e-23	CYP51A1,HSD17B7,C14orf1,SQLE,HMGCR,MVD,PCSK9,HMGCS1,INSIG1,DHCR7,FDPS,ACAT2,NSDHL,DHCR24,LSS,EBP,MVK,FDFT1
GO:0008203	cholesterol metabolic process	17	109	1.77	5.64e-23	CYP51A1,HSD17B7,SQLE,HMGCR,MVD,PCSK9,HMGCS1,INSIG1,DHCR7,FDPS,ACAT2,NSDHL,DHCR24,LSS,EBP,MVK,FDFT1
GO:0008610	lipid biosynthetic process	24	575	1.2	7.2e-21	CYP51A1,HSD17B7,ALDH3B2,C14orf1,SQLE,HMGCR,MVD,FASN,FADS1,HMGCS1,INSIG1,DHCR7,FDPS,QKI,ACAT2,NSDHL,DHCR24,LSS,LPIN1,EBP,ACSL1,MVK,FDFT1,ACACA
GO:0006066	alcohol metabolic process	19	290	1.39	1.73e-19	CYP51A1,HSD17B7,ALDH3B2,C14orf1,SQLE,HMGCR,MVD,PCSK9,HMGCS1,INSIG1,DHCR7,FDPS,ACAT2,NSDHL,DHCR24,LSS,EBP,MVK,FDFT1
GO:0045540	regulation of cholesterol biosynthetic process	12	42	2.03	9.18e-19	CYP51A1,SQLE,HMGCR,MVD,FASN,HMGCS1,DHCR7,FDPS,LSS,MVK,FDFT1,ACACA
GO:0044283	small molecule biosynthetic process	22	569	1.16	2.24e-18	CYP51A1,HSD17B7,C14orf1,SQLE,HMGCR,MVD,FASN,FADS1,HMGCS1,AACS,INSIG1,DHCR7,FDPS,QKI,ACAT2,NSDHL,DHCR24,LSS,EBP,MVK,FDFT1,ACACA
GO:0050810	regulation of steroid biosynthetic process	13	84	1.77	1.8e-17	CYP51A1,SQLE,HMGCR,MVD,FASN,HMGCS1,INSIG1,DHCR7,FDPS,LSS,MVK,FDFT1,ACACA
GO:0006629	lipid metabolic process	26	1192	0.91	2.05e-16	CYP51A1,HSD17B7,ALDH3B2,C14orf1,SQLE,HMGCR,MVD,PCSK9,FASN,FADS1,HMGCS1,AACS,INSIG1,DHCR7,FDPS,QKI,ACAT2,NSDHL,DHCR24,LSS,LPIN1,EBP,ACSL1,MVK,FDFT1,ACACA
GO:0019216	regulation of lipid metabolic process	16	373	1.21	1.22e-13	CYP51A1,SQLE,HMGCR,MVD,FASN,FADS1,HMGCS1,INSIG1,DHCR7,FDPS,ANKRD1,LSS,ACSL1,MVK,FDFT1,ACACA
GO:0044281	small molecule metabolic process	27	1779	0.76	2.23e-13	CYP51A1,HSD17B7,ALDH3B2,C14orf1,SQLE,HMGCR,MVD,PCSK9,FASN,FADS1,HMGCS1,AACS,INSIG1,FMOD,DHCR7,FDPS,QKI,ACAT2,NSDHL,DHCR24,LSS,LPIN1,EBP,ACSL1,MVK,FDFT1,ACACA
GO:0062012	regulation of small molecule metabolic process	13	332	1.17	2.08e-10	CYP51A1,SQLE,HMGCR,MVD,FASN,HMGCS1,INSIG1,DHCR7,FDPS,LSS,MVK,FDFT1,ACACA
GO:0044255	cellular lipid metabolic process	18	946	0.85	9.91e-10	ALDH3B2,C14orf1,HMGCR,MVD,PCSK9,FASN,FADS1,HMGCS1,AACS,INSIG1,FDPS,QKI,ACAT2,LPIN1,ACSL1,MVK,FDFT1,ACACA
GO:0008299	isoprenoid biosynthetic process	6	26	1.94	1.01e-08	HMGCR,MVD,HMGCS1,FDPS,MVK,FDFT1
GO:0016129	phytosteroid biosynthetic process	3	3	2.58	1.54e-05	C14orf1,DHCR7,FDFT1
GO:0033489	cholesterol biosynthetic process via desmosterol	3	4	2.45	2.51e-05	DHCR7,DHCR24,EBP
GO:0033490	cholesterol biosynthetic process via lathosterol	3	4	2.45	2.51e-05	DHCR7,DHCR24,EBP
GO:0006084	acetyl-CoA metabolic process	4	27	1.75	4.41e-05	MVD,FASN,MVK,ACACA
GO:0006631	fatty acid metabolic process	8	294	1.01	4.41e-05	FASN,FADS1,AACS,QKI,ACAT2,LPIN1,ACSL1,ACACA
GO:0033875	ribonucleoside bisphosphate metabolic process	6	123	1.26	4.41e-05	HMGCR,MVD,FASN,ACSL1,MVK,ACACA
GO:0034032	purine nucleoside bisphosphate metabolic process	6	123	1.26	4.41e-05	HMGCR,MVD,FASN,ACSL1,MVK,ACACA
GO:0097384	cellular lipid biosynthetic process	3	8	2.15	9.27e-05	C14orf1,FASN,FDFT1
GO:1901576	organic substance biosynthetic process	28	4656	0.35	9.59e-05	CYP51A1,HSD17B7,ALDH3B2,C14orf1,SQLE,HMGCR,MVD,FASN,FADS1,HMGCS1,AACS,SIRT7,GALNT16,INSIG1,FMOD,DHCR7,FDPS,QKI,ACAT2,NSDHL,DHCR24,LSS,LPIN1,EBP,ACSL1,MVK,FDFT1,ACACA
GO:1901570	fatty acid derivative biosynthetic process	5	82	1.36	0.0001	FASN,FADS1,AACS,ACSL1,ACACA
GO:0006637	acyl-CoA metabolic process	5	88	1.33	0.00014	MVD,FASN,ACSL1,MVK,ACACA
GO:0055114	oxidation-reduction process	12	932	0.69	0.00014	CYP51A1,HSD17B7,ALDH3B2,SQLE,HMGCR,ETHE1,FASN,FADS1,DHCR7,ACAT2,NSDHL,DHCR24
GO:1901362	organic cyclic compound biosynthetic process	22	3230	0.41	0.00028	CYP51A1,HSD17B7,C14orf1,SQLE,HMGCR,MVD,FASN,HMGCS1,SIRT7,INSIG1,DHCR7,FDPS,ACAT2,NSDHL,DHCR24,LSS,LPIN1,EBP,ACSL1,MVK,FDFT1,ACACA
GO:0036315	cellular response to sterol	3	18	1.8	0.00061	HMGCS1,AACS,INSIG1
GO:0006790	sulfur compound metabolic process	7	343	0.89	0.00095	ETHE1,MVD,FASN,FMOD,ACSL1,MVK,ACACA
GO:0006641	triglyceride metabolic process	4	69	1.34	0.001	PCSK9,INSIG1,LPIN1,ACSL1
GO:0006696	ergosterol biosynthetic process	2	2	2.58	0.001	C14orf1,FDFT1
GO:0019637	organophosphate metabolic process	11	1011	0.61	0.0014	HMGCR,MVD,PCSK9,FASN,FADS1,FDPS,LPIN1,ACSL1,MVK,FDFT1,ACACA
GO:0019287	isopentenyl diphosphate biosynthetic process, mevalonate pathway	2	3	2.4	0.0015	MVD,MVK
GO:0045338	farnesyl diphosphate metabolic process	2	3	2.4	0.0015	FDPS,FDFT1
GO:0046949	fatty-acyl-CoA biosynthetic process	3	29	1.59	0.0018	FASN,ACSL1,ACACA
GO:0006644	phospholipid metabolic process	7	402	0.82	0.002	MVD,PCSK9,FADS1,FDPS,LPIN1,MVK,FDFT1
GO:0006732	coenzyme metabolic process	6	297	0.88	0.0029	HMGCR,MVD,FASN,ACSL1,MVK,ACACA
GO:0090407	organophosphate biosynthetic process	8	577	0.72	0.0029	MVD,FASN,FADS1,FDPS,LPIN1,ACSL1,MVK,ACACA
GO:0006633	fatty acid biosynthetic process	4	104	1.16	0.0035	FASN,FADS1,QKI,ACACA
GO:0034201	response to oleic acid	2	6	2.1	0.0035	AACS,ACSL1
GO:0031667	response to nutrient levels	7	455	0.76	0.0036	HMGCR,PCSK9,FADS1,HMGCS1,AACS,NENF,ACSL1
GO:0051186	cofactor metabolic process	7	467	0.75	0.0041	HMGCR,ETHE1,MVD,FASN,ACSL1,MVK,ACACA
GO:1901360	organic cyclic compound metabolic process	25	4963	0.28	0.0058	CYP51A1,HSD17B7,C14orf1,SQLE,HMGCR,MVD,PCSK9,FASN,HMGCS1,SIRT7,INSIG1,DHCR7,FDPS,QKI,ACAT2,NSDHL,DHCR24,LSS,LPIN1,EBP,ESRP2,ACSL1,MVK,FDFT1,ACACA
GO:0071495	cellular response to endogenous stimulus	10	1106	0.53	0.0095	PCSK9,HMGCS1,AACS,FMOD,ANKRD1,QRFPR,LPIN1,ESRP2,ACSL1,ACACA
GO:0008654	phospholipid biosynthetic process	5	261	0.86	0.0105	MVD,FADS1,FDPS,LPIN1,MVK
GO:0036109	alpha-linolenic acid metabolic process	2	13	1.76	0.0108	FADS1,ACSL1
GO:0009719	response to endogenous stimulus	11	1353	0.49	0.0113	PCSK9,HMGCS1,AACS,FMOD,DHCR24,ANKRD1,QRFPR,LPIN1,ESRP2,ACSL1,ACACA
GO:0043436	oxoacid metabolic process	9	943	0.56	0.012	FASN,FADS1,AACS,FMOD,QKI,ACAT2,LPIN1,ACSL1,ACACA
GO:0071397	cellular response to cholesterol	2	14	1.73	0.012	HMGCS1,AACS
GO:0032870	cellular response to hormone stimulus	7	585	0.65	0.0131	PCSK9,HMGCS1,AACS,QRFPR,LPIN1,ACSL1,ACACA
GO:0009150	purine ribonucleotide metabolic process	6	425	0.73	0.0133	HMGCR,MVD,FASN,ACSL1,MVK,ACACA
GO:0043651	linoleic acid metabolic process	2	17	1.65	0.0159	FADS1,ACSL1
GO:1901700	response to oxygen-containing compound	11	1427	0.46	0.0159	HMGCR,PCSK9,HMGCS1,AACS,INSIG1,ANKRD1,QRFPR,LPIN1,ACSL1,SARM1,ACACA
GO:0044272	sulfur compound biosynthetic process	4	172	0.94	0.0163	FASN,FMOD,ACSL1,ACACA
GO:0019432	triglyceride biosynthetic process	2	19	1.6	0.0184	LPIN1,ACSL1
GO:0070542	response to fatty acid	3	82	1.14	0.0193	AACS,ACSL1,ACACA
GO:0097306	cellular response to alcohol	3	83	1.13	0.0198	HMGCS1,AACS,ACACA
GO:0009725	response to hormone	8	854	0.55	0.0224	PCSK9,HMGCS1,AACS,DHCR24,QRFPR,LPIN1,ACSL1,ACACA
GO:0010033	response to organic substance	16	2815	0.33	0.0241	SQLE,HMGCR,PCSK9,FASN,HMGCS1,AACS,INSIG1,FMOD,DHCR24,ANKRD1,QRFPR,LPIN1,ESRP2,ACSL1,SARM1,ACACA
GO:0007584	response to nutrient	4	208	0.86	0.0281	HMGCR,HMGCS1,AACS,ACSL1
GO:0001676	long-chain fatty acid metabolic process	3	104	1.04	0.0334	FADS1,QKI,ACSL1
GO:0055088	lipid homeostasis	3	111	1.01	0.0396	PCSK9,INSIG1,ACACA
GO:0097305	response to alcohol	4	233	0.81	0.0408	HMGCR,HMGCS1,AACS,ACACA
GO:0048732	gland development	5	395	0.68	0.0461	PCSK9,FASN,HMGCS1,AACS,ESRP2
